# Supplementary material for: Identification and Sensory Characterization of Umami Peptides During Lager Beer Fermentation
Source: Foods. 2026 May 12;15(10):1694. doi: 10.3390/foods15101694 (PMC13205335; doi:10.3390/foods15101694)
Supplement: Supplementary file 1 [file foods-15-01694-s001.zip]

Archive with 17 entries (17 files):
- S1. Program for Gradient Elution.xlsx
- S10. Taste descriptions and thresholds of screened umami peptides.xlsx
- S11. Multidimensional sensory evaluation of lager beer.xlsx
- S12 Peptide sequences quantified in the day 0 fermentation sample and their peak areas.xlsx
- S13 Peptide sequences quantified in the day 1 fermentation sample and their peak areas.xlsx
- S14 Peptide sequences quantified in the day 3 fermentation sample and their peak areas.xlsx
- S15 Peptide sequences quantified in the day 10 fermentation sample and their peak areas.xlsx
- S16 Peptide sequences quantified in the day 17 fermentation sample and their peak areas.xlsx
- S17 Peptide sequences quantified in the day 29 fermentation sample and their peak areas.xlsx
- S2. PEAKS Software Settings for Peptide Identification.xlsx
- S3. Sensory dimensions, descriptive definitions, and scoring for beer.xlsx
- S4. Parameters for the identification and predicted umami intensity of peptides identified in lager beer at day 0 of the brewing process..xlsx
- S5. Parameters for the identification and predicted umami intensity of peptides identified in lager beer at day 1 of the brewing process.xlsx
- S6. Parameters for the identification and predicted umami intensity of peptides identified in lager beer at day 3 of the brewing process.xlsx
- S7. Parameters for the identification and predicted umami intensity of peptides identified in lager beer at day 10 of the brewing process..xlsx
- S8. Parameters for the identification and predicted umami intensity of peptides identified in lager beer at day 17 of the brewing process..xlsx
- S9. Parameters for the identification and predicted umami intensity of peptides identified in lager beer at day 29 of the brewing process.xlsx
