# Supplementary material for: Identification and Sensory Characterization of Umami Peptides During Lager Beer Fermentation
Source: Foods. 2026 May 12;15(10):1694. doi: 10.3390/foods15101694 (PMC13205335; doi:10.3390/foods15101694)
Supplement: Supplementary file 1 [file foods-15-01694-s001.zip › S1. Program for Gradient Elution.xlsx]

## Sheet: Tabelle1
Time(min)	Row(μL/min)	A%	B%
0	200	95	5
3	200	95	5
5	200	90	10
34	200	80	20
50	200	60	40
56	200	5	95
56.1	200	95	5
60	200	95	5
