# Supplementary material for: Identification and Sensory Characterization of Umami Peptides During Lager Beer Fermentation
Source: Foods. 2026 May 12;15(10):1694. doi: 10.3390/foods15101694 (PMC13205335; doi:10.3390/foods15101694)
Supplement: Supplementary file 1 [file foods-15-01694-s001.zip › S10. Taste descriptions and thresholds of screened umami peptides.xlsx]

## Sheet: Tabelle1
Peptide sequence	Peptide chain length	Mass	Taste description	Umami threshold（mmol/L）
ATTSIA	6	562.296	Gently enhanced umami and yielded a round mouthfeel; the finish was slightly bitter	0.222
TVDVS	5	519.254	Umami was clear with moderate after-sweetness; a slight bitter edge was present	0.241
ATTSI	5	491.259	Produced weak to moderate umami enhancement; a slight bitterness appeared in the aftertaste	0.509
ATTSL	5	491.259	Gave weak umami enhancement and remained overall clean; the finish was slightly bitter	0.509
RSEQ	4	518.245	Salty-umami and roundness were prominent; bitterness risk was low	0.121
ATSTLA	6	562.296	Mildly enhanced umami and increased body; the bitter tail was minimal	0.222
