# Supplementary material for: Identification and Sensory Characterization of Umami Peptides During Lager Beer Fermentation
Source: Foods. 2026 May 12;15(10):1694. doi: 10.3390/foods15101694 (PMC13205335; doi:10.3390/foods15101694)
Supplement: Supplementary file 1 [file foods-15-01694-s001.zip › S11. Multidimensional sensory evaluation of lager beer.xlsx]

## Sheet: Tabelle1
sample	fruity	malty aroma	hop aroma	sweetness	bitterness	umami	astringency	aftertaste	overall balance
A	1.55+0.51	3.9+1.447	3.25+1.372	4.75+1.164	2.2+1.673	2.3+1.342	2.05+1.572	4+1.622	5.5+0.761
A-1	1.6+0.503	4.2+1.361	2.85+1.496	4.75+1.02	3.6+1.698	2.95+1.638	1.75+1.118	3.3+1.525	5.35+1.309
A-2	1.2+0.41	3.9+1.483	3.15+1.631	4.4+1.142	2.5+2.039	2.6+1.818	2.4+1.314	3.8+1.765	5.5+1.192
A-3	1.2+0.41	3.9+1.483	3.15+1.631	4.4+1.142	2.5+2.039	2.6+1.818	2.4+1.314	3.8+1.765	5.5+1.192
A-4	1.45+0.51	4.15+1.496	2.95+1.468	4.55+1.099	1.9+2.024	2.65+1.814	2.05+1.276	3.4+1.903	5.85+1.089
A-5	1.3+0.47	4.45+1.146	2.75+1.585	4.2+1.24	2.55+2.114	2.6+1.789	1.8+1.542	3.45+1.761	5.5+1.235
A-6	1.6+0.503	4.05+1.395	2.75+1.446	4.35+1.268	2.85+2.134	2.65+1.981	1.9+1.41	4.1+1.804	5.55+1.05
B	4.3+1.418	2.4+0.503	1.55+0.51	1.9+0.852	1.5+0.513	2.65+1.387	1.4+1.095	2.75+1.482	3.7+1.261
B-1	3.45+1.605	2.6+0.503	1.7+0.47	2.1+0.788	1.3+0.47	3.8+2.142	1.45+1.191	2.8+1.281	4.5+1.469
B-2	4.55+1.504	2.5+0.513	1.35+0.489	2.1+0.788	1.6+0.503	3.95+1.932	1.45+1.099	2.95+1.82	4.15+1.182
B-3	4.2+1.322	2.7+0.47	1.55+0.51	1.9+0.912	1.45+0.51	4.4+1.903	1.4+1.142	2.95+1.504	3.7+1.689
B-4	4.15+1.348	2.25+0.444	1.4+0.503	2.1+0.852	1.4+0.503	4.45+2.114	1.4+1.231	2.35+1.387	4.75+1.372
B-5	4.05+1.432	2.6+0.503	1.3+0.47	2.35+0.745	1.5+0.513	4.3+1.976	1.6+1.095	3.1+1.518	4.65+1.309
B-6	3.5+1.147	2.65+0.489	1.6+0.503	1.55+0.686	1.5+0.513	4.15+2.11	1.4+1.231	3.25+1.41	3.8+1.473
C	4.85+1.226	3.85+0.813	2.1+0.852	1.35+1.137	2.8+0.834	5.75+1.682	2.05+0.945	2.35+1.226	5.5+0.513
C-1	4.3+1.174	4.1+0.912	2.3+0.865	1.3+1.174	2.25+0.55	7.45+2.564	1.35+1.137	2.1+1.071	5.35+0.489
C-2	4.65+0.933	4.35+0.875	1.9+0.788	1.4+1.095	3.15+0.813	6.95+1.468	1.55+1.099	2.9+1.252	5.45+0.51
C-3	4.4+1.188	3.4+0.681	2.05+0.759	1.4+1.142	2.9+0.718	6.25+2.403	1.6+1.231	2.6+1.273	5.45+0.51
C-4	4.15+1.089	3.95+0.686	1.9+0.788	1.3+1.302	2.95+0.826	6+2.555	1.25+1.164	2.8+1.196	5.45+0.51
C-5	4.5+1.192	3.85+0.813	2.15+0.813	1.65+1.089	3.15+0.875	6.05+2.164	1.3+0.979	2.8+0.894	5.45+0.51
C-6	4.5+0.946	4.1+0.718	1.75+0.851	1.6+1.095	3.05+0.945	7+1.622	1.15+1.182	2.1+1.119	5.45+0.51
D	4.15+1.46	6.1+1.29	2.6+0.99	1.4+1.19	4.05+1.47	5.55+1.7	1.25+1.29	3.2+1.24	5.6+0.5
D-1	4.4+1.47	5.9+1.48	3.05+0.94	1.45+1.23	4.2+1.24	6.1+1.17	1.55+1	3.25+1.41	5.4+0.5
D-2	3.4+1.1	5.85+1.35	2.7+1.3	1.8+1.15	3.6+1.43	5.6+1.35	1.5+1.05	2.85+1.31	5.45+0.51
D-3	4.1+1.29	5.9+1.62	2.3+1.13	0.95+1.05	3.35+1.42	5.55+1.5	1.5+0.95	2.85+1.5	5.3+0.47
D-4	4.25+1.33	6.9+1.45	2.8+1.2	1.65+1.09	4.35+1.35	6.5+1.54	1.15+1.09	3.3+1.56	5.4+0.5
D-5	4.1+1.48	5.95+1.47	2.35+1.23	1.75+1.12	3.75+1.59	5.95+1.23	1.45+1.19	2.7+1.38	5.6+0.5
D-6	4.1+1.48	6.05+1.43	1.95+1.15	1.6+0.94	4.05+1.47	5.8+1.67	1.15+1.14	2.65+1.39	5.5+0.51
E	4.75+1.74	5.55+1.28	3.65+1.66	2.55+1.73	2.9+0.79	5.5+1.67	1.65+1.09	3.05+1.64	5.75+1.07
E-1	4.1+1.48	5.95+1.32	3.2+1.74	3.3+1.59	2.95+0.89	6.3+1.13	1.6+1.05	2.85+1.46	5.95+1.1
E-2	4.95+1.73	6.2+1.44	3.6+1.82	2.85+1.63	2.95+0.94	6.85+1.14	0.95+0.83	2.6+1.47	5.25+1.07
E-3	4.6+1.88	6.4+1.14	2.75+1.52	1.9+1.45	3.25+0.79	6.6+0.94	1.65+1.04	2.85+1.63	5.4+1.23
E-4	5.45+1.39	6+1.45	3.45+1.67	2.35+1.87	3.1+0.79	6.25+1.25	1.75+1.21	3.25+1.45	5.85+1.18
E-5	4.3+1.56	6+1.34	3.4+1.73	1.8+1.85	3.25+0.72	6.45+1.23	1.4+1.14	3.15+1.39	5.5+1.15
E-6	5.2+1.47	6.1+1.33	3.65+1.81	1.9+1.89	3+0.79	6.8+1.15	1.6+1.19	3+1.62	5.3+1.22
F	6.1+1.55	6.1+1.8	3.6+1.5	6.35+2.35	2.35+1.18	7.65+1.09	1.5+1.05	2.7+1.53	6.75+1.92
F-1	6.05+1.96	6.6+1.73	3.35+1.87	5.65+1.73	2.75+1.62	8+0.86	1.3+1.08	2.9+1.37	6.4+1.82
F-2	6.6+1.7	6.2+1.77	2.75+1.52	5.85+2.18	3.1+1.77	8.1+0.85	1.55+1	3.4+1.43	6.3+1.72
F-3	6.7+1.92	6.75+1.45	2.45+1.47	6.45+2.01	2.7+1.87	8.1+0.79	1.35+0.99	2.9+1.48	5.8+1.7
F-4	6.65+1.42	6.3+2.03	3.95+1.88	5.65+2.23	2.8+1.88	8.1+0.72	1.5+1.19	2.55+1.28	6.8+2.04
F-5	6.5+1.64	6.45+1.54	3.45+1.9	5.75+1.8	2.5+1.79	8+0.86	1.35+1.04	3+1.52	6.8+1.85
F-6	6.15+1.87	6.75+2.07	3.65+1.81	6.15+1.98	2.7+1.75	7.8+0.83	1.7+1.08	2.75+1.33	5.9+1.59
