# Supplementary material for: Identification and Sensory Characterization of Umami Peptides During Lager Beer Fermentation
Source: Foods. 2026 May 12;15(10):1694. doi: 10.3390/foods15101694 (PMC13205335; doi:10.3390/foods15101694)
Supplement: Supplementary file 1 [file foods-15-01694-s001.zip › S12 Peptide sequences quantified in the day 0 fermentation sample and their peak areas.xlsx]

## Sheet: Tabelle1
Number	Peptide	Area	Class
1	AAEGSII	607	Umami
2	AAEGSIL	607	Umami
3	AAEI	1860	Umami
4	AAEL	1860	Umami
5	AAIE	3280	Umami
6	AALE	3280	Umami
7	ADII	386	Umami
8	ADIL	386	Umami
9	ADLI	386	Umami
10	ADLL	386	Umami
11	ADVF	728	Umami
12	AEID	1810	Umami
13	AEIKVG	504	Umami
14	AELD	1810	Umami
15	AELKVG	504	Umami
16	AEVP	1090	Umami
17	AFDP	753	Umami
18	AFPD	1170	Umami
19	AGAIE	4520	Umami
20	AGALE	4520	Umami
21	AIAE	3280	Umami
22	AIEV	627	Umami
23	AKE	22400	Umami
24	ALAE	3280	Umami
25	ALEISG	6410	Umami
26	ALELSG	6410	Umami
27	ALEV	627	Umami
28	ALLDVRKE	2940	Umami
29	ANEIP	662	Umami
30	ANELP	662	Umami
31	APVEP	1400	Umami
32	AQDQAYAR	438	Umami
33	ASEEQI	1970	Umami
34	ASEEQL	1970	Umami
35	AVEGI	410	Umami
36	AVEGL	410	Umami
37	AVHWSPDGT	658	Umami
38	AVIE	2460	Umami
39	AVLE	2460	Umami
40	AVVD	1860	Umami
41	DAF	697	Umami
42	DAGI	5540	Umami
43	DAGL	5540	Umami
44	DAHQQPE	35.7	Umami
45	DAI	512	Umami
46	DAL	512	Umami
47	DAVC	947	Umami
48	DAVP	4140	Umami
49	DF	3340	Umami
50	DFPVT	349	Umami
51	DFVA	831	Umami
52	DGI	3650	Umami
53	DGIV	928	Umami
54	DGL	3650	Umami
55	DGLV	928	Umami
56	DGVF	778	Umami
57	DGVI	2760	Umami
58	DGVL	2760	Umami
59	DIEHT	668	Umami
60	DII	8620	Umami
61	DIID	110	Umami
62	DIIG	371	Umami
63	DIIP	543	Umami
64	DIIR	4300	Umami
65	DIL	8620	Umami
66	DILD	110	Umami
67	DILG	371	Umami
68	DILP	543	Umami
69	DILR	4300	Umami
70	DINIF	1290	Umami
71	DINLF	1290	Umami
72	DIP	1070	Umami
73	DISGQ	77.6	Umami
74	DISVS	2030	Umami
75	DISVSA	4180	Umami
76	DIVTP	1030	Umami
77	DKPID	123	Umami
78	DKPLD	123	Umami
79	DLEHT	668	Umami
80	DLGMP	408	Umami
81	DLI	8620	Umami
82	DLID	110	Umami
83	DLIG	371	Umami
84	DLIP	543	Umami
85	DLIR	4300	Umami
86	DLL	8620	Umami
87	DLLD	110	Umami
88	DLLG	371	Umami
89	DLLP	543	Umami
90	DLLR	4300	Umami
91	DLNIF	1290	Umami
92	DLNLF	1290	Umami
93	DLP	1070	Umami
94	DLSGQ	77.6	Umami
95	DLSV	545	Umami
96	DLSVS	2030	Umami
97	DLSVSA	4180	Umami
98	DLVPGGL	2075.78	Umami
99	DLVPNLT	2760	Umami
100	DLVTP	1030	Umami
101	DNF	1280	Umami
102	DNIQGITKPAI	243	Umami
103	DPDAAVVN	893	Umami
104	DPVP	38.1	Umami
105	DQHI	276	Umami
106	DQHL	276	Umami
107	DQIP	9980	Umami
108	DQLP	9980	Umami
109	DSIP	630	Umami
110	DSLP	630	Umami
111	DTII	459	Umami
112	DTIL	459	Umami
113	DTLI	459	Umami
114	DTLL	459	Umami
115	DTRGVV	1330	Umami
116	DTVP	6930	Umami
117	DVEI	455	Umami
118	DVEL	455	Umami
119	DVF	1810	Umami
120	DVGS	221	Umami
121	DVI	6580	Umami
122	DVIA	3510	Umami
123	DVIE	409	Umami
124	DVL	6580	Umami
125	DVLA	3510	Umami
126	DVLE	409	Umami
127	DVP	1540	Umami
128	DVVF	396	Umami
129	DVVV	627	Umami
130	DVVVA	372	Umami
131	DVY	11300	Umami
132	DVYNV	235	Umami
133	DVYNVA	1320	Umami
134	DW	2910	Umami
135	DYAF	582	Umami
136	DYNIQ	1210	Umami
137	DYNLQ	1210	Umami
138	E(-18.01)LNP	11709.2	Umami
139	E(-18.01)PI	11400	Umami
140	E(-18.01)PL	11400	Umami
141	EAEI	2860	Umami
142	EAEL	2860	Umami
143	EAF	4240	Umami
144	EAI	12000	Umami
145	EAL	12000	Umami
146	EANDGNS	79.5	Umami
147	EAV	14000	Umami
148	EAY	2210	Umami
149	ECR	1150	Umami
150	EDK	472	Umami
151	EENSN	721	Umami
152	EEVI	799	Umami
153	EEVL	799	Umami
154	EF	18800	Umami
155	EFG	1650	Umami
156	EFSI	202	Umami
157	EFSL	202	Umami
158	EGAW	1220	Umami
159	EGAY	560	Umami
160	EGI	2060	Umami
161	EGL	2060	Umami
162	EI	29000	Umami
163	EIA	5680	Umami
164	EIE	1820	Umami
165	EIFQ	91.9	Umami
166	EIG	8770	Umami
167	EII	2810	Umami
168	EIL	2810	Umami
169	EIQ	8430	Umami
170	EIR	1320	Umami
171	EIS	3540	Umami
172	EIT	3600	Umami
173	EIV	1460	Umami
174	EIVQQ	1320	Umami
175	EIVR	4300	Umami
176	EIY	1400	Umami
177	EKP	662	Umami
178	EL	29000	Umami
179	ELA	5680	Umami
180	ELE	1820	Umami
181	ELFQ	91.9	Umami
182	ELG	8770	Umami
183	ELI	2810	Umami
184	ELL	2810	Umami
185	ELQ	8430	Umami
186	ELR	1320	Umami
187	ELS	3540	Umami
188	ELT	3600	Umami
189	ELV	1460	Umami
190	ELVQQ	1320	Umami
191	ELVR	4300	Umami
192	ELY	1400	Umami
193	EM	3540	Umami
194	EMQ	1970	Umami
195	ENF	1830	Umami
196	ENM	1490	Umami
197	EPEY	831	Umami
198	EPI	684	Umami
199	EPL	684	Umami
200	EPPQ	68	Umami
201	EPQSI	894	Umami
202	EPQSL	894	Umami
203	EPSI	8040	Umami
204	EPSL	8040	Umami
205	EPVP	44	Umami
206	EPWIAGEP	29.3	Umami
207	EQW	1220	Umami
208	ESPSHA	285	Umami
209	ESW	1670	Umami
210	ETAP	3580	Umami
211	EV	7830	Umami
212	EVA	14000	Umami
213	EVF	8260	Umami
214	EVG	4530	Umami
215	EVGA	7290	Umami
216	EVGI	1370	Umami
217	EVGL	1370	Umami
218	EVHTPT	876	Umami
219	EVI	3320	Umami
220	EVL	3320	Umami
221	EVM	1120	Umami
222	EVQ	7290	Umami
223	EVQP	2570	Umami
224	EVVD	2860	Umami
225	EW	13800	Umami
226	EYST	6230	Umami
227	EYW	411	Umami
228	FDASNY	491	Umami
229	FDPVT	105	Umami
230	FE	3720	Umami
231	FGETA	737	Umami
232	FVTDP	744	Umami
233	GDI	3650	Umami
234	GDL	3650	Umami
235	GDPGQPP	2060	Umami
236	HCD	5880	Umami
237	IAAE	3280	Umami
238	IAEF	291	Umami
239	IAEISG	6410	Umami
240	IAELSG	6410	Umami
241	IAGAIE	432	Umami
242	IAGALE	432	Umami
243	IAID	2200	Umami
244	IALD	2200	Umami
245	IATD	4470	Umami
246	IDGI	374	Umami
247	IDGL	374	Umami
248	IDI	5760	Umami
249	IDKER	2920	Umami
250	IDL	5760	Umami
251	IDSVSA	4180	Umami
252	IDVTP	1030	Umami
253	IDVVD	459	Umami
254	IE	14600	Umami
255	IEEAVE	768	Umami
256	IEF	2150	Umami
257	IEI	576	Umami
258	IEL	576	Umami
259	IEV	1390	Umami
260	IEY	626	Umami
261	IGIE	2460	Umami
262	IGLE	2460	Umami
263	IIE	4680	Umami
264	IIEP	1030	Umami
265	IIQPQQPAQLE	941	Umami
266	ILE	4680	Umami
267	ILEP	1030	Umami
268	IMLGQEKL	580	Umami
269	IPVD	1020	Umami
270	ISD	5110	Umami
271	ISEI	8300	Umami
272	ISEL	8300	Umami
273	ISID	610	Umami
274	ISIE	8300	Umami
275	ISLD	610	Umami
276	ISLE	8300	Umami
277	ISNGGPD	1130	Umami
278	ITDM	531	Umami
279	IVADIGGQ	238	Umami
280	IVE	8460	Umami
281	KDSVVE	606	Umami
282	KEISCFQG	61.5	Umami
283	KEVVGGGA	1850	Umami
284	LAAE	3280	Umami
285	LAEF	291	Umami
286	LAEISG	6410	Umami
287	LAELSG	6410	Umami
288	LAGAIE	432	Umami
289	LAGALE	432	Umami
290	LAID	2200	Umami
291	LALD	2200	Umami
292	LATD	4470	Umami
293	LDGI	374	Umami
294	LDGL	374	Umami
295	LDI	5760	Umami
296	LDKER	2920	Umami
297	LDL	5760	Umami
298	LDMLES	134	Umami
299	LDSVSA	4180	Umami
300	LDVAES	1330	Umami
301	LDVATD	1330	Umami
302	LDVLNPT	2760	Umami
303	LDVNPLT	2760	Umami
304	LDVTP	1030	Umami
305	LDVVD	459	Umami
306	LE	14600	Umami
307	LEALSG	6410	Umami
308	LEF	2150	Umami
309	LEI	576	Umami
310	LEL	576	Umami
311	LEV	1390	Umami
312	LEY	626	Umami
313	LGIE	2460	Umami
314	LGIEY	319	Umami
315	LGLE	2460	Umami
316	LGLEY	319	Umami
317	LIE	4680	Umami
318	LIEP	1030	Umami
319	LLE	4680	Umami
320	LLEP	1030	Umami
321	LPVD	1020	Umami
322	LSD	5110	Umami
323	LSEI	8300	Umami
324	LSEL	8300	Umami
325	LSID	610	Umami
326	LSIE	8300	Umami
327	LSLD	610	Umami
328	LSLE	8300	Umami
329	LTDM	531	Umami
330	LVE	8460	Umami
331	MDVVY	384	Umami
332	NNVE	112	Umami
333	PDPIP	3310	Umami
334	PDPLP	3310	Umami
335	PEAVP	1400	Umami
336	PEEPF	530	Umami
337	PEF	3530	Umami
338	PEI	226	Umami
339	PEL	226	Umami
340	PEQQGNP	63.5	Umami
341	PETHVP	1180	Umami
342	PETI	2310	Umami
343	PETL	2310	Umami
344	PGIEP	1400	Umami
345	PHETP	519	Umami
346	PIPEHTPP	214	Umami
347	PNDQPP	2280	Umami
348	PPEVLE	52.6	Umami
349	PPPVHDSE	3330	Umami
350	PSDSQW	2790	Umami
351	QDKEP	453	Umami
352	QEVP	9980	Umami
353	QIEQI	670	Umami
354	QIEQL	670	Umami
355	QIEQP	1430	Umami
356	QLEGAP	1430	Umami
357	QLEQI	670	Umami
358	QLEQL	670	Umami
359	QLEQP	1430	Umami
360	RAAE	1950	Umami
361	RAVD	153	Umami
362	RGAD	404	Umami
363	SDI	2540	Umami
364	SDL	2540	Umami
365	SERQPP	748	Umami
366	SERVLS	448	Umami
367	SIFD	169	Umami
368	SLFD	169	Umami
369	SVVD	4470	Umami
370	SVVDV	1790	Umami
371	SVVVD	1790	Umami
372	SWD	1040	Umami
373	SYEESMPMP	157	Umami
374	SYEESMPMPLE	1790	Umami
375	SYQDISVSA	985	Umami
376	SYQDVY	623	Umami
377	TAEP	3580	Umami
378	TAPE	3580	Umami
379	TDI	1970	Umami
380	TDL	1970	Umami
381	TDR	1910	Umami
382	TEI	3600	Umami
383	TEL	3600	Umami
384	TEVT	613	Umami
385	TFDV	171	Umami
386	TGDAP	236	Umami
387	TISEI	45.2	Umami
388	TISEL	45.2	Umami
389	TLSEI	45.2	Umami
390	TLSEL	45.2	Umami
391	TVD	5110	Umami
392	TVE	7770	Umami
393	TVIE	8300	Umami
394	TVLE	8300	Umami
395	TVVE	610	Umami
396	TWEQL	412	Umami
397	VASDLNP	1460	Umami
398	VDGAGY	284	Umami
399	VDPEDTALC	28.9	Umami
400	VDTI	2040	Umami
401	VDTL	2040	Umami
402	VDVSVVD	1260	Umami
403	VDY	11300	Umami
404	VDYNVA	1320	Umami
405	VE	10300	Umami
406	VEF	6210	Umami
407	VEM	1120	Umami
408	VESVS	2030	Umami
409	VETP	401	Umami
410	VEVATD	1330	Umami
411	VEVPGGL	2080	Umami
412	VEVPGGLT	2760	Umami
413	VEVPGGLTVA	463	Umami
414	VEVTP	1030	Umami
415	VEY	1310	Umami
416	VGEIQ	938	Umami
417	VGELQ	938	Umami
418	VIE	8460	Umami
419	VIPVD	11300	Umami
420	VKEVGGGA	1850	Umami
421	VLE	8460	Umami
422	VLPVD	11300	Umami
423	VPTVD	1340	Umami
424	VPTVDVSVVD	412	Umami
425	VPVE	736	Umami
426	VQEIP	264	Umami
427	VQELP	264	Umami
428	VSDF	201	Umami
429	VSGVSVE	606	Umami
430	VSVVD	1790	Umami
431	VVLPSTE	495	Umami
432	VVYGTSTE	32.9	Umami
433	WDI	555	Umami
434	WDL	555	Umami
435	WIIE	258	Umami
436	WILE	258	Umami
437	WLIE	258	Umami
438	WLLE	258	Umami
439	WTD	94.3	Umami
440	YDI	1200	Umami
441	YDL	1200	Umami
442	YDNIQ	1210	Umami
443	YDNLQ	1210	Umami
444	YEV	1500	Umami
445	YPIDT	50.6	Umami
446	YPLDT	50.6	Umami
447	AATLAG	938	non-Umami
448	AATLQ	938.106	non-Umami
449	AGEQAFHRGG	1230	non-Umami
450	AGMVFGL	259	non-Umami
451	APPP	10600	non-Umami
452	APPQPQP	739	non-Umami
453	ATALQ	938	non-Umami
454	ATTI	2040	non-Umami
455	ATTL	2040	non-Umami
456	AAAP	3830	non-Umami
457	AAAPSVGV	23700	non-Umami
458	AAASVIGLG	1320	non-Umami
459	AAF	2470	non-Umami
460	AAGIP	4050	non-Umami
461	AAGLP	4050	non-Umami
462	AASP	732	non-Umami
463	ACVNKH	92.5	non-Umami
464	AF	8160	non-Umami
465	AFR	4060	non-Umami
466	AFTPIQ	1090	non-Umami
467	AFTPIQY	1070	non-Umami
468	AFTPLQ	1090	non-Umami
469	AFTPLQY	1070	non-Umami
470	AGGI	13900	non-Umami
471	AGGII	1520	non-Umami
472	AGGIL	1520	non-Umami
473	AGGL	13900	non-Umami
474	AGGLI	1520	non-Umami
475	AGGLL	1520	non-Umami
476	AGIP	41600	non-Umami
477	AGLP	41600	non-Umami
478	AGVI	4830	non-Umami
479	AGVL	4830	non-Umami
480	AGVP	5220	non-Umami
481	AHAW	6880	non-Umami
482	AHI	1620	non-Umami
483	AHL	1620	non-Umami
484	AI	11100	non-Umami
485	AIA	2520	non-Umami
486	AIAFG	217	non-Umami
487	AIAG	4580	non-Umami
488	AIAGSIGIG	1320	non-Umami
489	AIF	1160	non-Umami
490	AIGGTIGIG	1320	non-Umami
491	AII	12500	non-Umami
492	AIIAG	1570	non-Umami
493	AIII	1860	non-Umami
494	AIIL	1860	non-Umami
495	AIIQ	1570	non-Umami
496	AIITG	2190	non-Umami
497	AIL	12500	non-Umami
498	AILAG	1570	non-Umami
499	AILI	1860	non-Umami
500	AILL	1860	non-Umami
501	AILQ	1570	non-Umami
502	AILTG	2190	non-Umami
503	AIM	945	non-Umami
504	AIP	12300	non-Umami
505	AIV	8060	non-Umami
506	AIVM	321	non-Umami
507	AKNNY	94.3	non-Umami
508	AKPCKP	95.2	non-Umami
509	AKVQPGSSVVVF	561	non-Umami
510	AL	11100	non-Umami
511	ALA	2520	non-Umami
512	ALAASVVG	951	non-Umami
513	ALAASVVGL	580	non-Umami
514	ALAFG	217	non-Umami
515	ALAG	4580	non-Umami
516	ALF	1160	non-Umami
517	ALGTVVG	1480	non-Umami
518	ALI	12500	non-Umami
519	ALIAG	1570	non-Umami
520	ALII	1860	non-Umami
521	ALIL	1860	non-Umami
522	ALIQ	1570	non-Umami
523	ALITG	2190	non-Umami
524	ALL	12500	non-Umami
525	ALLAG	1570	non-Umami
526	ALLASGLVLG	2040	non-Umami
527	ALLI	1860	non-Umami
528	ALLL	1860	non-Umami
529	ALLQ	1570	non-Umami
530	ALLTG	2190	non-Umami
531	ALM	945	non-Umami
532	ALP	12300	non-Umami
533	ALTAIF	599	non-Umami
534	ALTALF	599	non-Umami
535	ALV	8060	non-Umami
536	ALVM	321	non-Umami
537	AMVV	227	non-Umami
538	ANKCTP	1410	non-Umami
539	APAI	3320	non-Umami
540	APAL	3320	non-Umami
541	APF	674	non-Umami
542	APGI	41600	non-Umami
543	APGL	41600	non-Umami
544	APIV	440	non-Umami
545	APLV	440	non-Umami
546	AQLPSM(+15.99)C(-1.01)RVEPQQC(-1.01)SIFAAGQY	5370	non-Umami
547	AQLPSMC(-1.01)RVEPQQC(-1.01)SIF	87100	non-Umami
548	AQLPSMC(-1.01)RVEPQQC(-1.01)SIFA	9100	non-Umami
549	AQLPSMC(-1.01)RVEPQQC(-1.01)SIFAAG	2180	non-Umami
550	AQLPSMC(-1.01)RVEPQQC(-1.01)SIFAAGQY	60200	non-Umami
551	ARF	5280	non-Umami
552	ASAVVGI	1860	non-Umami
553	ASAVVGL	1860	non-Umami
554	ASEQDSSYISGQILHPN	1300	non-Umami
555	ASF	4270	non-Umami
556	ASPT	5540	non-Umami
557	ASQASQHQ	53	non-Umami
558	ATAV	8240	non-Umami
559	ATF	7030	non-Umami
560	ATGGVM	425	non-Umami
561	ATGP	1980	non-Umami
562	ATIF	822	non-Umami
563	ATLF	822	non-Umami
564	ATTSIA	7180	non-Umami
565	ATTSLA	7180	non-Umami
566	ATTY	23300	non-Umami
567	ATV	3280	non-Umami
568	ATW	891	non-Umami
569	AVAGFLTSGALGLGGLSSL	1730	non-Umami
570	AVASSGQ	704	non-Umami
571	AVATP	4810	non-Umami
572	AVATPVF	11200	non-Umami
573	AVF	9780	non-Umami
574	AVGI	4570	non-Umami
575	AVGL	4570	non-Umami
576	AVGP	20400	non-Umami
577	AVI	14900	non-Umami
578	AVL	14900	non-Umami
579	AVTGF	8360	non-Umami
580	AVY	3860	non-Umami
581	AY	7140	non-Umami
582	AYNTIL	3290	non-Umami
583	AYNTLI	3290	non-Umami
584	AYNTLL	3290	non-Umami
585	AYV	3860	non-Umami
586	CCCAGS	105000	non-Umami
587	CCMY	1450	non-Umami
588	CCNC(-1.01)YT	20200	non-Umami
589	CRAH	121	non-Umami
590	CVF	1010	non-Umami
591	DDGC(-1.01)CNP	1240	non-Umami
592	DRKILGNSI	25.4	non-Umami
593	E(-18.01)AGCASV	1010	non-Umami
594	E(-18.01)AGGGFGG	1470	non-Umami
595	E(-18.01)IAAGLE	792	non-Umami
596	E(-18.01)IAQIE	792	non-Umami
597	E(-18.01)ISES	3060	non-Umami
598	E(-18.01)ISESE	999	non-Umami
599	E(-18.01)LAAGLE	792	non-Umami
600	E(-18.01)LAQLE	792	non-Umami
601	E(-18.01)LPQFE	790	non-Umami
602	E(-18.01)LSES	3060	non-Umami
603	E(-18.01)LSESE	999	non-Umami
604	E(-18.01)PFPQ	840	non-Umami
605	E(-18.01)PFPQQPP	13237.8	non-Umami
606	E(-18.01)PLPQQP	1790	non-Umami
607	E(-18.01)PQPYP	2709.41	non-Umami
608	E(-18.01)QCGSQSSG	518	non-Umami
609	E(-18.01)QILG	12300	non-Umami
610	E(-18.01)QLIG	12300	non-Umami
611	E(-18.01)QLLG	12300	non-Umami
612	E(-18.01)QNGFGVGA	1120	non-Umami
613	E(-18.01)QPPYP	2710	non-Umami
614	E(-18.01)QQPIP	2340	non-Umami
615	E(-18.01)QQPLP	2340	non-Umami
616	E(-18.01)QQPP	6590	non-Umami
617	E(-18.01)QQPPI	2340	non-Umami
618	E(-18.01)VPQPQP	739	non-Umami
619	FAP	674	non-Umami
620	FAPT	386	non-Umami
621	FAR	5030	non-Umami
622	FATPLQ	1094.48	non-Umami
623	FGA	5590	non-Umami
624	FGGP	2900	non-Umami
625	FGP	1780	non-Umami
626	FGR	3460	non-Umami
627	FGW	2350	non-Umami
628	FGY	386	non-Umami
629	FHAK	207	non-Umami
630	FI	4810	non-Umami
631	FIG	773	non-Umami
632	FIPTT	1230	non-Umami
633	FIR	1180	non-Umami
634	FISP	1490	non-Umami
635	FISPV	755	non-Umami
636	FISVP	127	non-Umami
637	FISVPLV	486	non-Umami
638	FL	4810	non-Umami
639	FLG	773	non-Umami
640	FLR	1180	non-Umami
641	FLSP	1490	non-Umami
642	FLSPV	755	non-Umami
643	FLSVP	127	non-Umami
644	FMS	397	non-Umami
645	FNGY	257	non-Umami
646	FNP	2010	non-Umami
647	FNVP	249	non-Umami
648	FP	196000	non-Umami
649	FPITT	1230	non-Umami
650	FPLTT	1230	non-Umami
651	FPQT	119	non-Umami
652	FPTIT	1230	non-Umami
653	FPTLT	1230	non-Umami
654	FPVG	4350	non-Umami
655	FQ	5590	non-Umami
656	FR	12500	non-Umami
657	FRA	4060	non-Umami
658	FRG	3460	non-Umami
659	FRI	1180	non-Umami
660	FRL	1180	non-Umami
661	FRW	257	non-Umami
662	FSA	4270	non-Umami
663	FSIP	1490	non-Umami
664	FSLP	1490	non-Umami
665	FSP	1210	non-Umami
666	FSPVIVP	245	non-Umami
667	FSPVLVP	245	non-Umami
668	FSV	8320	non-Umami
669	FT	16200	non-Umami
670	FTP	1300	non-Umami
671	FTY	2310	non-Umami
672	FV	19400	non-Umami
673	FVF	3710	non-Umami
674	FVT	2840	non-Umami
675	FW	2050	non-Umami
676	GAGAY	4300	non-Umami
677	GAGI	13900	non-Umami
678	GAGL	13900	non-Umami
679	GF	7850	non-Umami
680	GFAA	2620	non-Umami
681	GFP	2280	non-Umami
682	GFSYSGK	16000	non-Umami
683	GGIGVSQP	175	non-Umami
684	GGKCQI	322	non-Umami
685	GGKTPTW	201	non-Umami
686	GHSGAVY	310	non-Umami
687	GHW	2970	non-Umami
688	GI	6500	non-Umami
689	GIAF	240	non-Umami
690	GIF	5370	non-Umami
691	GIGP	20400	non-Umami
692	GIMKHESP	502	non-Umami
693	GIY	5070	non-Umami
694	GL	6500	non-Umami
695	GLAF	240	non-Umami
696	GLF	5370	non-Umami
697	GLFIIC(-1.01)AVAC(-1.01)VISL	655	non-Umami
698	GLGISSL	922	non-Umami
699	GLGP	20400	non-Umami
700	GLHSN	61.3	non-Umami
701	GLY	5070	non-Umami
702	GNGGVH	31.1	non-Umami
703	GPPH	513	non-Umami
704	GPSVGVG	18000	non-Umami
705	GQII	1520	non-Umami
706	GQIL	1520	non-Umami
707	GQIP	864	non-Umami
708	GQLI	1520	non-Umami
709	GQLL	1520	non-Umami
710	GQLP	864	non-Umami
711	GRYP	8480	non-Umami
712	GSGSGC(-1.01)GSGSG	1530	non-Umami
713	GSI	2620	non-Umami
714	GSL	2620	non-Umami
715	GSNNPSG	271	non-Umami
716	GTGI	22400	non-Umami
717	GTGL	22400	non-Umami
718	GTGLVNS	8240	non-Umami
719	GTI	3440	non-Umami
720	GTL	3440	non-Umami
721	GTPP	233	non-Umami
722	GVAPGP	2200	non-Umami
723	GVAPGPIW	320	non-Umami
724	GVAPGPIWTPLIP	1010	non-Umami
725	GVGI	168	non-Umami
726	GVGL	168	non-Umami
727	GVGP	31800	non-Umami
728	GVGPATA	18000	non-Umami
729	GVGPSVG	17997.1	non-Umami
730	GVIT	3140	non-Umami
731	GVLT	3140	non-Umami
732	GVP	2030	non-Umami
733	GVSI	2830	non-Umami
734	GVSL	2830	non-Umami
735	GVSPGGV	18000	non-Umami
736	GVVT	2830	non-Umami
737	GWNPFF	94.9	non-Umami
738	GY	7090	non-Umami
739	GYH	4990	non-Umami
740	HAAPMFA	154	non-Umami
741	HAQQQLG	159	non-Umami
742	HAWA	2300	non-Umami
743	HC(-1.01)KKLQGLYAP	5020	non-Umami
744	HGPF	848	non-Umami
745	HGW	2970	non-Umami
746	HIKK	337	non-Umami
747	HLKK	337	non-Umami
748	HMGPGSSIINT	1180	non-Umami
749	HMP	88.3	non-Umami
750	HMVP	914	non-Umami
751	HP	8560	non-Umami
752	HPIC	1140	non-Umami
753	HPLC	1140	non-Umami
754	HPLMT	130	non-Umami
755	HSIP	204	non-Umami
756	HSLP	204	non-Umami
757	HSTI	159	non-Umami
758	HSTL	159	non-Umami
759	HVI	1180	non-Umami
760	HVL	1180	non-Umami
761	HW	1530	non-Umami
762	HY	1270	non-Umami
763	IAA	1800	non-Umami
764	IAAGI	1570	non-Umami
765	IAAGL	1570	non-Umami
766	IAAI	367	non-Umami
767	IAAL	367	non-Umami
768	IAF	2260	non-Umami
769	IAFQ	217	non-Umami
770	IAGA	3610	non-Umami
771	IAGAI	1940	non-Umami
772	IAGAL	1940	non-Umami
773	IAGF	565	non-Umami
774	IAGI	3640	non-Umami
775	IAGL	3640	non-Umami
776	IAGP	2360	non-Umami
777	IAGTVVAV	870	non-Umami
778	IAGVTVG	1480	non-Umami
779	IAGY	10600	non-Umami
780	IAHGGVLPNIN	1060	non-Umami
781	IAI	10100	non-Umami
782	IAIAG	1570	non-Umami
783	IAISI	679	non-Umami
784	IAISL	679	non-Umami
785	IAL	10100	non-Umami
786	IALAG	1570	non-Umami
787	IALSI	679	non-Umami
788	IALSL	679	non-Umami
789	IAP	12300	non-Umami
790	IASI	6610	non-Umami
791	IASL	6610	non-Umami
792	IAV	12800	non-Umami
793	IAVM	321	non-Umami
794	ICPH	6910	non-Umami
795	ICPI	502	non-Umami
796	ICPL	502	non-Umami
797	ICPP	682	non-Umami
798	ICVSP	86.2	non-Umami
799	IF	47500	non-Umami
800	IFA	310	non-Umami
801	IFG	773	non-Umami
802	IFI	2050	non-Umami
803	IFL	2050	non-Umami
804	IFP	6280	non-Umami
805	IFPTT	1230	non-Umami
806	IFR	1180	non-Umami
807	IFSP	1490	non-Umami
808	IFSPV	755	non-Umami
809	IFSPVLV	486	non-Umami
810	IFSPVLVP	2380	non-Umami
811	IFSPVLVPAA	1190	non-Umami
812	IFSPVLVPAAI	135	non-Umami
813	IFSPVLVPAAL	135	non-Umami
814	IFSVPLV	486	non-Umami
815	IFT	4790	non-Umami
816	IGA	21700	non-Umami
817	IGAP	41600	non-Umami
818	IGATP	4810	non-Umami
819	IGF	6010	non-Umami
820	IGGF	2020	non-Umami
821	IGGI	9400	non-Umami
822	IGGL	9400	non-Umami
823	IGGLSSL	922	non-Umami
824	IGGP	20400	non-Umami
825	IGHG	5820	non-Umami
826	IGI	16500	non-Umami
827	IGL	16500	non-Umami
828	IGP	5550	non-Umami
829	IGR	5160	non-Umami
830	IGTGF	8360	non-Umami
831	IGTP	4570	non-Umami
832	IGW	987	non-Umami
833	IGY	5070	non-Umami
834	IGYG	472	non-Umami
835	IHW	5140	non-Umami
836	IIA	2610	non-Umami
837	IIF	5740	non-Umami
838	IIG	2900	non-Umami
839	IIM	2050	non-Umami
840	IIP	33200	non-Umami
841	IIPQQPQQP	4300	non-Umami
842	IIQ	22500	non-Umami
843	IIQP	1570	non-Umami
844	IIR	5150	non-Umami
845	IIS	6830	non-Umami
846	IIV	2670	non-Umami
847	IIY	2770	non-Umami
848	ILA	2610	non-Umami
849	ILF	5740	non-Umami
850	ILG	2900	non-Umami
851	ILM	2050	non-Umami
852	ILP	33200	non-Umami
853	ILQ	22500	non-Umami
854	ILQP	1570	non-Umami
855	ILR	5150	non-Umami
856	ILS	6830	non-Umami
857	ILV	2670	non-Umami
858	ILY	2770	non-Umami
859	IMP	1910	non-Umami
860	INF	7160	non-Umami
861	INP	20400	non-Umami
862	INW	47.8	non-Umami
863	IP	211000	non-Umami
864	IPCH	6910	non-Umami
865	IPF	6280	non-Umami
866	IPGGII	660	non-Umami
867	IPGGIL	660	non-Umami
868	IPGGLL	660	non-Umami
869	IPGI	856	non-Umami
870	IPGL	856	non-Umami
871	IPI	1190	non-Umami
872	IPL	1190	non-Umami
873	IPQ	3130	non-Umami
874	IPQQP	1180	non-Umami
875	IPV	13200	non-Umami
876	IPVG	1220	non-Umami
877	IPY	919	non-Umami
878	IQ	21700	non-Umami
879	IQI	8900	non-Umami
880	IQL	8900	non-Umami
881	IQQP	895	non-Umami
882	IQR	1820	non-Umami
883	IQSPVS	2960	non-Umami
884	IQW	995	non-Umami
885	IQY	10600	non-Umami
886	IR	17900	non-Umami
887	IRI	5150	non-Umami
888	IRL	5150	non-Umami
889	ISF	14200	non-Umami
890	ISGA	6170	non-Umami
891	ISGVVGGQ	1850	non-Umami
892	ISI	22600	non-Umami
893	ISL	22600	non-Umami
894	ISM	970	non-Umami
895	ISP	2350	non-Umami
896	ISPSF	2380	non-Umami
897	ISQ	7930	non-Umami
898	ISQVGI	1860	non-Umami
899	ISR	3500	non-Umami
900	ISV	19800	non-Umami
901	ISVGI	3960	non-Umami
902	ISVGL	3960	non-Umami
903	ISVP	1740	non-Umami
904	ISVS	4430	non-Umami
905	ISY	2400	non-Umami
906	ITAAGI	626	non-Umami
907	ITAIG	2190	non-Umami
908	ITALG	2190	non-Umami
909	ITAVA	2190	non-Umami
910	ITF	7950	non-Umami
911	ITFP	3130	non-Umami
912	ITFPI	1910	non-Umami
913	ITFPL	1910	non-Umami
914	ITGF	178	non-Umami
915	ITGI	9680	non-Umami
916	ITGL	9680	non-Umami
917	ITGP	4570	non-Umami
918	ITI	7720	non-Umami
919	ITIG	6610	non-Umami
920	ITIGM	4450	non-Umami
921	ITL	7720	non-Umami
922	ITLG	6610	non-Umami
923	ITLGM	4450	non-Umami
924	ITMDPGALFLPVQL	212	non-Umami
925	ITNAP	2390	non-Umami
926	ITP	21800	non-Umami
927	ITV	6830	non-Umami
928	ITVA	9680	non-Umami
929	ITW	4560	non-Umami
930	IVA	2900	non-Umami
931	IVAP	856	non-Umami
932	IVF	1410	non-Umami
933	IVFSP	1010	non-Umami
934	IVFSPV	368	non-Umami
935	IVFSPVI	486	non-Umami
936	IVG	7740	non-Umami
937	IVGA	15800	non-Umami
938	IVGI	2080	non-Umami
939	IVGL	2080	non-Umami
940	IVI	42600	non-Umami
941	IVISG	3700	non-Umami
942	IVL	42600	non-Umami
943	IVLSG	3700	non-Umami
944	IVLSGL	195	non-Umami
945	IVM	3620	non-Umami
946	IVP	42600	non-Umami
947	IVQ	15800	non-Umami
948	IVS	9370	non-Umami
949	IVSLGL	195	non-Umami
950	IVT	7880	non-Umami
951	IVV	4890	non-Umami
952	IVY	13900	non-Umami
953	IW	24000	non-Umami
954	IWH	5140	non-Umami
955	IY	9980	non-Umami
956	IYP	919	non-Umami
957	IYS	1360	non-Umami
958	IYSG	17500	non-Umami
959	IYSS	6910	non-Umami
960	IYT	206	non-Umami
961	K(+42.01)ATPVF	11193.5	non-Umami
962	K(+42.01)TGF	8362.55	non-Umami
963	KFH	765	non-Umami
964	KFV	1830	non-Umami
965	KKIH	4840	non-Umami
966	KKLH	4840	non-Umami
967	KMT	856	non-Umami
968	KNLSVTLP	2280	non-Umami
969	KNMHAF	211	non-Umami
970	KNPC	966	non-Umami
971	KNT	8540	non-Umami
972	KQNAGV	130	non-Umami
973	KVF	1830	non-Umami
974	LAA	1800	non-Umami
975	LAAGI	1570	non-Umami
976	LAAGL	1570	non-Umami
977	LAAI	367	non-Umami
978	LAAL	367	non-Umami
979	LAASAVVGL	580	non-Umami
980	LAASVVGL	870	non-Umami
981	LAF	2260	non-Umami
982	LAFQ	217	non-Umami
983	LAGA	3610	non-Umami
984	LAGAI	1940	non-Umami
985	LAGAL	1940	non-Umami
986	LAGF	565	non-Umami
987	LAGI	3640	non-Umami
988	LAGL	3640	non-Umami
989	LAGP	2360	non-Umami
990	LAGY	10600	non-Umami
991	LAI	10100	non-Umami
992	LAIAG	1570	non-Umami
993	LAIAVVASG	2350	non-Umami
994	LAIAVVASGI	2040	non-Umami
995	LAISI	679	non-Umami
996	LAISL	679	non-Umami
997	LAL	10100	non-Umami
998	LALAASVVG	2350	non-Umami
999	LALAASVVGL	2040	non-Umami
1000	LALAG	1570	non-Umami
1001	LALSI	679	non-Umami
1002	LALSL	679	non-Umami
1003	LAP	12300	non-Umami
1004	LASI	6610	non-Umami
1005	LASL	6610	non-Umami
1006	LASQLGLGGLSSL	3965.95	non-Umami
1007	LAV	12800	non-Umami
1008	LAVATPVFL	335	non-Umami
1009	LAVM	321	non-Umami
1010	LCFFGP	206	non-Umami
1011	LCPH	6910	non-Umami
1012	LCPI	502	non-Umami
1013	LCPL	502	non-Umami
1014	LCPP	682	non-Umami
1015	LCVSP	86.2	non-Umami
1016	LF	47500	non-Umami
1017	LFA	310	non-Umami
1018	LFG	773	non-Umami
1019	LFI	2050	non-Umami
1020	LFL	2050	non-Umami
1021	LFP	6280	non-Umami
1022	LFPTT	1230	non-Umami
1023	LFR	1180	non-Umami
1024	LFSP	1490	non-Umami
1025	LFSPV	755	non-Umami
1026	LFSPVIV	486	non-Umami
1027	LFSPVIVP	2380	non-Umami
1028	LFSPVLV	486	non-Umami
1029	LFSPVLVP	2380	non-Umami
1030	LFSPVLVPAA	1190	non-Umami
1031	LFSPVLVPAAI	135	non-Umami
1032	LFSPVLVPAAIAVT	344	non-Umami
1033	LFSPVLVPAAL	135	non-Umami
1034	LFT	4790	non-Umami
1035	LGA	21700	non-Umami
1036	LGAP	41600	non-Umami
1037	LGATP	4810	non-Umami
1038	LGF	6010	non-Umami
1039	LGGF	2020	non-Umami
1040	LGGI	9400	non-Umami
1041	LGGL	9400	non-Umami
1042	LGGLSSL	922	non-Umami
1043	LGGP	20400	non-Umami
1044	LGHG	5820	non-Umami
1045	LGI	16500	non-Umami
1046	LGL	16500	non-Umami
1047	LGP	5550	non-Umami
1048	LGR	5160	non-Umami
1049	LGTGF	8360	non-Umami
1050	LGTP	4570	non-Umami
1051	LGVSVA	732	non-Umami
1052	LGW	987	non-Umami
1053	LGY	5070	non-Umami
1054	LGYG	472	non-Umami
1055	LHW	5140	non-Umami
1056	LIA	2610	non-Umami
1057	LICGH	129	non-Umami
1058	LIF	5740	non-Umami
1059	LIFSPVLVPAA	119	non-Umami
1060	LIG	2900	non-Umami
1061	LIM	2050	non-Umami
1062	LIP	33200	non-Umami
1063	LIQ	22500	non-Umami
1064	LIQP	1570	non-Umami
1065	LIR	5150	non-Umami
1066	LIS	6830	non-Umami
1067	LIV	2670	non-Umami
1068	LIY	2770	non-Umami
1069	LLA	2610	non-Umami
1070	LLAASAVVGL	2040	non-Umami
1071	LLF	5740	non-Umami
1072	LLFSPVLVPAA	119	non-Umami
1073	LLG	2900	non-Umami
1074	LLGAIAHKL	299	non-Umami
1075	LLM	2050	non-Umami
1076	LLP	33200	non-Umami
1077	LLQ	22500	non-Umami
1078	LLQGASFVAAGVSVT	655	non-Umami
1079	LLQLHAKL	299	non-Umami
1080	LLQP	1570	non-Umami
1081	LLR	5150	non-Umami
1082	LLS	6830	non-Umami
1083	LLV	2670	non-Umami
1084	LLY	2770	non-Umami
1085	LMP	1910	non-Umami
1086	LNF	7160	non-Umami
1087	LNP	20400	non-Umami
1088	LNPGP	2200	non-Umami
1089	LNW	47.8	non-Umami
1090	LP	211000	non-Umami
1091	LPCH	6910	non-Umami
1092	LPF	6280	non-Umami
1093	LPGGIL	660	non-Umami
1094	LPGGLL	660	non-Umami
1095	LPGI	856	non-Umami
1096	LPGL	856	non-Umami
1097	LPI	1190	non-Umami
1098	LPL	1190	non-Umami
1099	LPQ	3130	non-Umami
1100	LPQQP	1180	non-Umami
1101	LPV	13200	non-Umami
1102	LPVG	1220	non-Umami
1103	LPY	919	non-Umami
1104	LQ	21700	non-Umami
1105	LQFSLQGRTALW	655	non-Umami
1106	LQI	8900	non-Umami
1107	LQL	8900	non-Umami
1108	LQPQNPSQQQPQ	2080	non-Umami
1109	LQQP	895	non-Umami
1110	LQR	1820	non-Umami
1111	LQSPVS	2960	non-Umami
1112	LQW	995	non-Umami
1113	LQY	10600	non-Umami
1114	LR	17900	non-Umami
1115	LRI	5150	non-Umami
1116	LRL	5150	non-Umami
1117	LSF	14200	non-Umami
1118	LSGA	6170	non-Umami
1119	LSI	22600	non-Umami
1120	LSL	22600	non-Umami
1121	LSM	970	non-Umami
1122	LSP	2350	non-Umami
1123	LSPSF	2380	non-Umami
1124	LSQ	7930	non-Umami
1125	LSR	3500	non-Umami
1126	LSSVSVS	1420	non-Umami
1127	LSV	19800	non-Umami
1128	LSVGI	3960	non-Umami
1129	LSVGL	3960	non-Umami
1130	LSVP	1740	non-Umami
1131	LSVS	4430	non-Umami
1132	LSY	2400	non-Umami
1133	LTALG	2190	non-Umami
1134	LTAVA	2190	non-Umami
1135	LTF	7950	non-Umami
1136	LTFP	3130	non-Umami
1137	LTFPI	1910	non-Umami
1138	LTFPL	1910	non-Umami
1139	LTGF	178	non-Umami
1140	LTGI	9680	non-Umami
1141	LTGL	9680	non-Umami
1142	LTGP	4570	non-Umami
1143	LTI	7720	non-Umami
1144	LTIG	6610	non-Umami
1145	LTIGM	4450	non-Umami
1146	LTL	7720	non-Umami
1147	LTLG	6610	non-Umami
1148	LTLGM	4452.93	non-Umami
1149	LTNAP	2390	non-Umami
1150	LTP	21800	non-Umami
1151	LTV	6830	non-Umami
1152	LTVA	9680	non-Umami
1153	LTVATPVL	416	non-Umami
1154	LTW	4560	non-Umami
1155	LVA	2900	non-Umami
1156	LVAP	856	non-Umami
1157	LVF	1410	non-Umami
1158	LVFSP	1010	non-Umami
1159	LVFSPV	368	non-Umami
1160	LVG	7740	non-Umami
1161	LVGA	15800	non-Umami
1162	LVGI	2080	non-Umami
1163	LVGL	2080	non-Umami
1164	LVI	42600	non-Umami
1165	LVISG	3700	non-Umami
1166	LVISGI	195	non-Umami
1167	LVISGL	195	non-Umami
1168	LVL	42600	non-Umami
1169	LVLSG	3700	non-Umami
1170	LVLSGL	195	non-Umami
1171	LVM	3620	non-Umami
1172	LVP	42600	non-Umami
1173	LVPNPT	230	non-Umami
1174	LVQ	15800	non-Umami
1175	LVS	9370	non-Umami
1176	LVSIGI	195	non-Umami
1177	LVSIGL	195	non-Umami
1178	LVSLGI	195	non-Umami
1179	LVSLGL	195	non-Umami
1180	LVT	7880	non-Umami
1181	LVV	4890	non-Umami
1182	LVY	13900	non-Umami
1183	LW	24000	non-Umami
1184	LWH	5140	non-Umami
1185	LY	9980	non-Umami
1186	LYP	919	non-Umami
1187	LYS	1360	non-Umami
1188	LYSG	17500	non-Umami
1189	LYSS	6910	non-Umami
1190	LYT	206	non-Umami
1191	MAGI	814	non-Umami
1192	MAGL	814	non-Umami
1193	MASLGF	5290	non-Umami
1194	MAVTGF	5287.32	non-Umami
1195	MGAI	1680	non-Umami
1196	MGAL	1680	non-Umami
1197	MGPV	188	non-Umami
1198	MIIT	555	non-Umami
1199	MILT	555	non-Umami
1200	MIPP	1260	non-Umami
1201	MLIT	555	non-Umami
1202	MLLT	555	non-Umami
1203	MLPP	1260	non-Umami
1204	MP	11300	non-Umami
1205	MPI	755	non-Umami
1206	MPIP	1260	non-Umami
1207	MPL	755	non-Umami
1208	MPLP	1260	non-Umami
1209	MSF	296	non-Umami
1210	MSP	405	non-Umami
1211	MSTI	49.6	non-Umami
1212	MSTL	49.6	non-Umami
1213	MT	785	non-Umami
1214	MV	2480	non-Umami
1215	MY	1150	non-Umami
1216	N(+0.98)TCANAH	1690	non-Umami
1217	N(+0.98)TRGVV	1330	non-Umami
1218	NAGGVAP	24.9	non-Umami
1219	NASIS	440	non-Umami
1220	NASLS	440	non-Umami
1221	NATV	1650	non-Umami
1222	NFGS	7240	non-Umami
1223	NGI	1280	non-Umami
1224	NGL	1280	non-Umami
1225	NGW	4990	non-Umami
1226	NI	4160	non-Umami
1227	NII	2810	non-Umami
1228	NIL	2810	non-Umami
1229	NIY	1530	non-Umami
1230	NKHGH	62.3	non-Umami
1231	NL	4160	non-Umami
1232	NLI	2810	non-Umami
1233	NLL	2810	non-Umami
1234	NLY	1530	non-Umami
1235	NNSYI	305	non-Umami
1236	NNSYL	305	non-Umami
1237	NQNHA	222	non-Umami
1238	NQVNSY	4100	non-Umami
1239	NRF	75	non-Umami
1240	NRM	680	non-Umami
1241	NVY	2180	non-Umami
1242	NW	1270	non-Umami
1243	NY	2260	non-Umami
1244	PAAI	3320	non-Umami
1245	PAAL	3320	non-Umami
1246	PAFR	3180	non-Umami
1247	PAGV	5220	non-Umami
1248	PAIV	440	non-Umami
1249	PALV	440	non-Umami
1250	PAPGPG	505	non-Umami
1251	PCPQLPQQPPP	1530	non-Umami
1252	PFIGSG	253	non-Umami
1253	PFITT	1230	non-Umami
1254	PFLGSG	253	non-Umami
1255	PFLGSGIAGL	580	non-Umami
1256	PFLGSGLAGL	580	non-Umami
1257	PFLTT	1230	non-Umami
1258	PGAI	2360	non-Umami
1259	PGAL	2360	non-Umami
1260	PGGAI	593	non-Umami
1261	PGGAL	593	non-Umami
1262	PGGMPP	117	non-Umami
1263	PGHP	262	non-Umami
1264	PGIW	1410	non-Umami
1265	PGLW	1410	non-Umami
1266	PHWI	3250	non-Umami
1267	PHWL	3250	non-Umami
1268	PI	100000	non-Umami
1269	PIV	13200	non-Umami
1270	PIY	1710	non-Umami
1271	PKSV	1520	non-Umami
1272	PL	100000	non-Umami
1273	PLV	13200	non-Umami
1274	PLY	1710	non-Umami
1275	PMAPPSPLGGV	3790	non-Umami
1276	PMFT	190	non-Umami
1277	PNAMH	1420	non-Umami
1278	PNPSG	13500	non-Umami
1279	PPPG	103	non-Umami
1280	PPPM	523	non-Umami
1281	PPPPQ	12.1	non-Umami
1282	PQF	1320	non-Umami
1283	PQPQQPQ(+0.98)Q(+0.98)QFPQPQQPQ	360	non-Umami
1284	PQQPFLQPQQPFPQQPQQP	770	non-Umami
1285	PQQPQQPFLQPQQPFPQQPQQ	5620	non-Umami
1286	PQTYMVA	130	non-Umami
1287	PRVI	1420	non-Umami
1288	PRVL	1420	non-Umami
1289	PSGQVQWP	502	non-Umami
1290	PSII	3470	non-Umami
1291	PSIL	3470	non-Umami
1292	PSIP	730	non-Umami
1293	PSLI	3470	non-Umami
1294	PSLL	3470	non-Umami
1295	PSLP	730	non-Umami
1296	PSVIT	292	non-Umami
1297	PSVLT	292	non-Umami
1298	PSVP	452	non-Umami
1299	PSVVNGV	23700	non-Umami
1300	PTILP	767	non-Umami
1301	PTLIP	767	non-Umami
1302	PTLLP	767	non-Umami
1303	PTLPGWLPNPLF	573	non-Umami
1304	PTVSF	2380	non-Umami
1305	PTVVGG	71.1	non-Umami
1306	PTY	2120	non-Umami
1307	PVF	8540	non-Umami
1308	PVG	2030	non-Umami
1309	PVI	13200	non-Umami
1310	PVIF	795	non-Umami
1311	PVIVP	6120	non-Umami
1312	PVL	13200	non-Umami
1313	PVLF	795	non-Umami
1314	PVLVP	6120	non-Umami
1315	PVLVPAA	787	non-Umami
1316	PVVP	6710	non-Umami
1317	PYG	123	non-Umami
1318	PYP	4000	non-Umami
1319	PYT	2120	non-Umami
1320	Q(-17.03)AGETVVN	893	non-Umami
1321	Q(-17.03)AGGGGFG	1470	non-Umami
1322	Q(-17.03)FPQPQQPQQPFPQQP	609	non-Umami
1323	Q(-17.03)FPQPQQPQQPFPQQPQQ	339	non-Umami
1324	Q(-17.03)GMPIQ	1460	non-Umami
1325	Q(-17.03)GQQGY	2190	non-Umami
1326	Q(-17.03)INP	11700	non-Umami
1327	Q(-17.03)ISESE	999	non-Umami
1328	Q(-17.03)LNP	11700	non-Umami
1329	Q(-17.03)LPQFE	790	non-Umami
1330	Q(-17.03)LSESE	999	non-Umami
1331	Q(-17.03)PFPQPQP	13200	non-Umami
1332	Q(-17.03)PFPQPQQ	303	non-Umami
1333	Q(-17.03)PFPQPQQPQQP	2050	non-Umami
1334	Q(-17.03)PFPQQPQQPFPQPQ	181	non-Umami
1335	Q(-17.03)PGAYPGAPPQ	1460	non-Umami
1336	Q(-17.03)PGQGQQPG	1350	non-Umami
1337	Q(-17.03)PH	14300	non-Umami
1338	Q(-17.03)PHQLA	1840	non-Umami
1339	Q(-17.03)PIPQQ	238	non-Umami
1340	Q(-17.03)PLPQQP	1790	non-Umami
1341	Q(-17.03)PLPQQPP	214	non-Umami
1342	Q(-17.03)PLQPQP	1790	non-Umami
1343	Q(-17.03)PQFPQQPP	82.5	non-Umami
1344	Q(-17.03)PQPYP	2710	non-Umami
1345	Q(-17.03)PQQP	4830	non-Umami
1346	Q(-17.03)PQQPFPQPQQP	2050	non-Umami
1347	Q(-17.03)PY	6680	non-Umami
1348	Q(-17.03)QC(-1.01)C(-1.01)QQLPQIP	700	non-Umami
1349	Q(-17.03)QPP	22800	non-Umami
1350	Q(-17.03)QPQQLG	159	non-Umami
1351	Q(-17.03)QPQQPFP	47.9	non-Umami
1352	Q(-17.03)QPQQPFPQPQQP	192	non-Umami
1353	Q(-17.03)QPYPPQQP	328	non-Umami
1354	Q(-17.03)QPYPQPQP	328	non-Umami
1355	Q(-17.03)QQC(-1.01)C(-1.01)QQLPQIPEQ	1730	non-Umami
1356	Q(-17.03)QQLPQQPP	180	non-Umami
1357	Q(-17.03)QQPFPPQQP	798	non-Umami
1358	Q(-17.03)QQPILPQQPP	392	non-Umami
1359	Q(-17.03)QQPIP	2340	non-Umami
1360	Q(-17.03)QQPLP	2340	non-Umami
1361	Q(-17.03)QQPLPQQP	180	non-Umami
1362	Q(-17.03)QQPYP	1030	non-Umami
1363	Q(-17.03)QQPYPQQP	765	non-Umami
1364	Q(-17.03)QQQPVLPPQQ	1440	non-Umami
1365	Q(-17.03)QQQVPPQQLP	1440	non-Umami
1366	Q(-17.03)QYYPGLSN	1580	non-Umami
1367	Q(-17.03)QYYPGLSNESESETSE	267	non-Umami
1368	Q(-17.03)STSQW	2790	non-Umami
1369	Q(-17.03)STSQWQ	594	non-Umami
1370	Q(-17.03)TI	2700	non-Umami
1371	Q(-17.03)TL	2700	non-Umami
1372	Q(-17.03)VHPDIGISSKA	810	non-Umami
1373	Q(-17.03)YYPGLSN	421	non-Umami
1374	QAIAP	549	non-Umami
1375	QALAP	549	non-Umami
1376	QFRW	79.7	non-Umami
1377	QGAY	4300	non-Umami
1378	QGGVGGSY	4100	non-Umami
1379	QGI	13900	non-Umami
1380	QGII	1520	non-Umami
1381	QGIL	1520	non-Umami
1382	QGIY	422	non-Umami
1383	QGL	13900	non-Umami
1384	QGLI	1520	non-Umami
1385	QGLL	1520	non-Umami
1386	QGLY	422	non-Umami
1387	QGVEAVN(+0.98)AVLECN	930	non-Umami
1388	QGY	3210	non-Umami
1389	QII	8900	non-Umami
1390	QIIP	1570	non-Umami
1391	QIL	8900	non-Umami
1392	QILP	1570	non-Umami
1393	QIP	44000	non-Umami
1394	QLI	8900	non-Umami
1395	QLIP	1570	non-Umami
1396	QLL	8900	non-Umami
1397	QLLP	1570	non-Umami
1398	QLP	44000	non-Umami
1399	QPASSQP	259	non-Umami
1400	QPLQPQPQ	282	non-Umami
1401	QPNPNPQPQPLPQPQPQPQPQ	1540	non-Umami
1402	QPQLPFPQQPQQPFPQPQQ	770	non-Umami
1403	QPQLPFPQQPQQPFPQPQQP	10500	non-Umami
1404	QPQPQPQPQPQPLPQ(+0.98)PQ(+0.98)PQPQP	260	non-Umami
1405	QPSQSY	789	non-Umami
1406	QPVSVPALPQ(+0.98)GY	5020	non-Umami
1407	QPY	4270	non-Umami
1408	QPYGQQ	199	non-Umami
1409	QQPLFRF	74.4	non-Umami
1410	QQPLPQQP	282	non-Umami
1411	QQPP	2620	non-Umami
1412	QQPQRYQQSPPQ(+0.98)Q	92.1	non-Umami
1413	QSIVNS	8240	non-Umami
1414	QSLVNS	8240	non-Umami
1415	QVI	4830	non-Umami
1416	QVL	4830	non-Umami
1417	QVP	5220	non-Umami
1418	QVV	7480	non-Umami
1419	RFA	4060	non-Umami
1420	RFC	3400	non-Umami
1421	RFGF	278	non-Umami
1422	RGY	565	non-Umami
1423	RIVP	1420	non-Umami
1424	RLVP	1420	non-Umami
1425	RMVF	732	non-Umami
1426	RQFF	5130	non-Umami
1427	RRAEGRAIRM	3970	non-Umami
1428	RSW	330	non-Umami
1429	RVC	4060	non-Umami
1430	RVIP	1420	non-Umami
1431	RVLP	1420	non-Umami
1432	RW	5830	non-Umami
1433	S(+42.01)GAQGAHPVG	438	non-Umami
1434	SAAF	2180	non-Umami
1435	SAGIVNS	8240	non-Umami
1436	SAGLVNS	8240	non-Umami
1437	SAGW	1020	non-Umami
1438	SAIP	4570	non-Umami
1439	SALP	4570	non-Umami
1440	SAPP	233	non-Umami
1441	SATQT	171	non-Umami
1442	SCSCGFC(-1.01)	20200	non-Umami
1443	SEQDSSYISGQILHPN	633	non-Umami
1444	SF	11600	non-Umami
1445	SFIP	1490	non-Umami
1446	SFLP	1490	non-Umami
1447	SFP	581	non-Umami
1448	SFPY	9730	non-Umami
1449	SFVP	326	non-Umami
1450	SGGW	196	non-Umami
1451	SGI	7000	non-Umami
1452	SGILLAG	608	non-Umami
1453	SGL	7000	non-Umami
1454	SGLALAASVVGL	109	non-Umami
1455	SGLILAG	608	non-Umami
1456	SGLTY	289	non-Umami
1457	SGTAHHAG	231	non-Umami
1458	SHFFST	132	non-Umami
1459	SHIP	204	non-Umami
1460	SHLP	204	non-Umami
1461	SHRAA	67.3	non-Umami
1462	SI	25600	non-Umami
1463	SIF	10300	non-Umami
1464	SIFPP	14.5	non-Umami
1465	SIGA	6170	non-Umami
1466	SIGAY	422	non-Umami
1467	SIGV	2830	non-Umami
1468	SINHG	585	non-Umami
1469	SIP	1790	non-Umami
1470	SIQVGL	1860	non-Umami
1471	SISP	973	non-Umami
1472	SIV	4200	non-Umami
1473	SIVGI	3960	non-Umami
1474	SIVGL	3960	non-Umami
1475	SIVP	1740	non-Umami
1476	SIVVNVG	951	non-Umami
1477	SIW	2060	non-Umami
1478	SIWP	122	non-Umami
1479	SKVH	20300	non-Umami
1480	SL	25600	non-Umami
1481	SLF	10300	non-Umami
1482	SLFPP	14.5	non-Umami
1483	SLGA	6170	non-Umami
1484	SLGAY	422	non-Umami
1485	SLGV	2830	non-Umami
1486	SLNHG	585	non-Umami
1487	SLP	1790	non-Umami
1488	SLSP	973	non-Umami
1489	SLV	4200	non-Umami
1490	SLVGI	3960	non-Umami
1491	SLVGL	3960	non-Umami
1492	SLVP	1740	non-Umami
1493	SLVVNVG	951	non-Umami
1494	SLW	2060	non-Umami
1495	SLWP	122	non-Umami
1496	SPGP	2760	non-Umami
1497	SPI	1790	non-Umami
1498	SPIP	730	non-Umami
1499	SPL	1790	non-Umami
1500	SPLP	730	non-Umami
1501	SPSI	2760	non-Umami
1502	SPSL	2760	non-Umami
1503	SPTIQ	938	non-Umami
1504	SPTMI	52.3	non-Umami
1505	SPVIT	292	non-Umami
1506	SPVLT	292	non-Umami
1507	SQIVSN	8240	non-Umami
1508	SQLVSN	8240	non-Umami
1509	SQW	1020	non-Umami
1510	SRVLFLGPV	11.4	non-Umami
1511	SRW	330	non-Umami
1512	SSI	3040	non-Umami
1513	SSL	3040	non-Umami
1514	SSPPN(+0.98)YL	34	non-Umami
1515	SSPS	221	non-Umami
1516	SSSFA	41.6	non-Umami
1517	STAI	5160	non-Umami
1518	STAL	5160	non-Umami
1519	STI	5340	non-Umami
1520	STIA	5160	non-Umami
1521	STL	5340	non-Umami
1522	STLA	5160	non-Umami
1523	SVAP	662	non-Umami
1524	SVAVVGGQ	1850	non-Umami
1525	SVGI	1790	non-Umami
1526	SVGL	1790	non-Umami
1527	SVGV	8240	non-Umami
1528	SVI	12900	non-Umami
1529	SVIG	2830	non-Umami
1530	SVII	2190	non-Umami
1531	SVIIP	109	non-Umami
1532	SVIL	2190	non-Umami
1533	SVILP	109	non-Umami
1534	SVIVLPAGHPATF	2980	non-Umami
1535	SVIVLPAGHPATFVAGNEGNLAL	615	non-Umami
1536	SVL	12900	non-Umami
1537	SVLG	2830	non-Umami
1538	SVLI	2190	non-Umami
1539	SVLIP	109	non-Umami
1540	SVLL	2190	non-Umami
1541	SVLLP	109	non-Umami
1542	SVSSIVS	1420	non-Umami
1543	SVSY	23300	non-Umami
1544	SVW	1730	non-Umami
1545	SW	7850	non-Umami
1546	SY	6420	non-Umami
1547	SYTM	1500	non-Umami
1548	TAATTTTTNPNAGMPP	64.3	non-Umami
1549	TAFI	299	non-Umami
1550	TAFL	299	non-Umami
1551	TAGGVM	425	non-Umami
1552	TAGP	1250	non-Umami
1553	TAIF	822	non-Umami
1554	TALF	822	non-Umami
1555	TAPVV	247	non-Umami
1556	TASVSGS	63.6	non-Umami
1557	TASYGH	35.7	non-Umami
1558	TATSIA	7180	non-Umami
1559	TATSLA	7180	non-Umami
1560	TATSLAL	1000	non-Umami
1561	TC(-1.01)SFLPGSN	421	non-Umami
1562	TFGP	976	non-Umami
1563	TFLPT	1230	non-Umami
1564	TGF	1110	non-Umami
1565	TGIP	2550	non-Umami
1566	TGLITPIV	416	non-Umami
1567	TGLP	2550	non-Umami
1568	TGPT	5540	non-Umami
1569	THI	813	non-Umami
1570	THL	813	non-Umami
1571	TI	31300	non-Umami
1572	TIF	4790	non-Umami
1573	TIFP	3130	non-Umami
1574	TIFPI	1910	non-Umami
1575	TIFPL	1910	non-Umami
1576	TII	3510	non-Umami
1577	TIIGM	4450	non-Umami
1578	TIIPAP	1250	non-Umami
1579	TIL	3510	non-Umami
1580	TINAP	2390	non-Umami
1581	TIP	21800	non-Umami
1582	TISTM	412	non-Umami
1583	TIVA	3070	non-Umami
1584	TL	31300	non-Umami
1585	TLCLLVIP	2280	non-Umami
1586	TLF	4790	non-Umami
1587	TLFP	3130	non-Umami
1588	TLFPI	1910	non-Umami
1589	TLFPL	1910	non-Umami
1590	TLI	3510	non-Umami
1591	TLIGM	4450	non-Umami
1592	TLL	3510	non-Umami
1593	TLLGM	4450	non-Umami
1594	TLNAP	2390	non-Umami
1595	TLP	21800	non-Umami
1596	TLQVVLG	870	non-Umami
1597	TLSTM	412	non-Umami
1598	TLVA	3070	non-Umami
1599	TNIIASRLAV	109	non-Umami
1600	TP	3390	non-Umami
1601	TPILP	767	non-Umami
1602	TPLIP	767	non-Umami
1603	TPLLP	767	non-Umami
1604	TPVSF	2380	non-Umami
1605	TRM	316	non-Umami
1606	TSAI	5160	non-Umami
1607	TSAL	5160	non-Umami
1608	TSIA	5160	non-Umami
1609	TSLA	5160	non-Umami
1610	TSPV	928	non-Umami
1611	TTSST	203	non-Umami
1612	TVATPVL	629	non-Umami
1613	TVI	12000	non-Umami
1614	TVL	12000	non-Umami
1615	TVMM	234	non-Umami
1616	TVN	808	non-Umami
1617	TVP	2540	non-Umami
1618	TVPT	3510	non-Umami
1619	TVV	6920	non-Umami
1620	TVVAV	3960	non-Umami
1621	TVVGI	3960	non-Umami
1622	TVVGL	3960	non-Umami
1623	TVVP	1780	non-Umami
1624	TW	5220	non-Umami
1625	TYF	57.6	non-Umami
1626	VAASIAGSLVAV	109	non-Umami
1627	VAATP	4810	non-Umami
1628	VAAVSVA	859	non-Umami
1629	VAGF	4590	non-Umami
1630	VAGI	2810	non-Umami
1631	VAGL	2810	non-Umami
1632	VAI	4010	non-Umami
1633	VAISA	1240	non-Umami
1634	VAL	4010	non-Umami
1635	VALSA	1240	non-Umami
1636	VAM	1780	non-Umami
1637	VATGF	8360	non-Umami
1638	VAVAVSAPTR	5100	non-Umami
1639	VCVTGF	5290	non-Umami
1640	VDPSGQVQWPQQQ	293	non-Umami
1641	VF	20100	non-Umami
1642	VFMP	142	non-Umami
1643	VFN	2540	non-Umami
1644	VGAF	549	non-Umami
1645	VGAP	5220	non-Umami
1646	VGATP	2080	non-Umami
1647	VGAV	3310	non-Umami
1648	VGGF	2540	non-Umami
1649	VGGHP	270	non-Umami
1650	VGGI	168	non-Umami
1651	VGGL	168	non-Umami
1652	VGGP	35600	non-Umami
1653	VGGPSVG	17997.1	non-Umami
1654	VGGPSVGV	23746.1	non-Umami
1655	VGGSPVG	18000	non-Umami
1656	VGGSPVGV	23700	non-Umami
1657	VGGVSP	363	non-Umami
1658	VGI	3580	non-Umami
1659	VGIT	3140	non-Umami
1660	VGKST	100	non-Umami
1661	VGL	3580	non-Umami
1662	VGLT	3140	non-Umami
1663	VGP	3840	non-Umami
1664	VGSVLPVFL	335	non-Umami
1665	VGVT	2830	non-Umami
1666	VGY	9800	non-Umami
1667	VHPP	5.43	non-Umami
1668	VI	21500	non-Umami
1669	VIA	9860	non-Umami
1670	VIAGT	1240	non-Umami
1671	VIF	8230	non-Umami
1672	VIFSP	1010	non-Umami
1673	VIFSPV	368	non-Umami
1674	VIFSPVL	486	non-Umami
1675	VIFSPVLVP	391	non-Umami
1676	VIFSPVLVPAA	159	non-Umami

## Sheet: Summary
	Count
non-Umami	1393
Umami	446
