# Supplementary material for: Identification and Sensory Characterization of Umami Peptides During Lager Beer Fermentation
Source: Foods. 2026 May 12;15(10):1694. doi: 10.3390/foods15101694 (PMC13205335; doi:10.3390/foods15101694)
Supplement: Supplementary file 1 [file foods-15-01694-s001.zip › S13 Peptide sequences quantified in the day 1 fermentation sample and their peak areas.xlsx]

## Sheet: Tabelle1
Number	Peptide	Area	Class
1	GPDKVGV	54100	Umami
2	EI	39300	Umami
3	EL	39300	Umami
4	E(-18.01)PI	26200	Umami
5	E(-18.01)PL	26200	Umami
6	EF	24200	Umami
7	VLPVD	18909.8	Umami
8	VIPDV	18900	Umami
9	VIPVD	18900	Umami
10	VLPDV	18900	Umami
11	EV	18300	Umami
12	EW	15900	Umami
13	EAV	13200	Umami
14	EVA	13200	Umami
15	IVE	13000	Umami
16	LVE	13000	Umami
17	DI	11600	Umami
18	DL	11600	Umami
19	EIA	11600	Umami
20	ELA	11600	Umami
21	EAI	11200	Umami
22	EAL	11200	Umami
23	ISIE	11000	Umami
24	ISLE	11000	Umami
25	LSIE	11000	Umami
26	LSLE	11000	Umami
27	DVY	10400	Umami
28	VDY	10400	Umami
29	EVGA	9540	Umami
30	IDAG	9540	Umami
31	LDAG	9540	Umami
32	EVAG	9540	Umami
33	ALELSG	9000	Umami
34	AIELSG	9000	Umami
35	ALEISG	9000	Umami
36	IAEISG	9000	Umami
37	IAELSG	9000	Umami
38	LAEISG	9000	Umami
39	LAELSG	9000	Umami
40	LEAISG	9000	Umami
41	LEALSG	9000	Umami
42	AIEISG	9000	Umami
43	IEALSG	9000	Umami
44	EPF	8980	Umami
45	DVSTT	8970	Umami
46	AIGDP	8730	Umami
47	ALGDP	8730	Umami
48	IEGGP	8730	Umami
49	LEGGP	8730	Umami
50	QEVP	8730	Umami
51	AGEVP	8730	Umami
52	DTVP	8140	Umami
53	ESVP	8140	Umami
54	TDPV	8140	Umami
55	IID	7820	Umami
56	ILD	7820	Umami
57	LID	7820	Umami
58	LLD	7820	Umami
59	EIGA	7040	Umami
60	EIQ	7040	Umami
61	ELGA	7040	Umami
62	ELQ	7040	Umami
63	EIAG	7040	Umami
64	ELAG	7040	Umami
65	EAVA	6930	Umami
66	EGIA	6930	Umami
67	EGLA	6930	Umami
68	VDI	6930	Umami
69	VDL	6930	Umami
70	E(-18.01)PY	6920	Umami
71	AID	6800	Umami
72	ALD	6800	Umami
73	EIG	6800	Umami
74	ELG	6800	Umami
75	IEG	6800	Umami
76	LEG	6800	Umami
77	LEVR	6613.2	Umami
78	IEVR	6610	Umami
79	EFAP	6070	Umami
80	FAEP	6070	Umami
81	ETI	6030	Umami
82	ETL	6030	Umami
83	EAY	5270	Umami
84	VIE	5210	Umami
85	VLE	5210	Umami
86	VTDVSA	5010	Umami
87	DISVSA	5010	Umami
88	DLSVSA	5010	Umami
89	IDSVSA	5010	Umami
90	LDSVSA	5010	Umami
91	IGVE	4930	Umami
92	LGVE	4930	Umami
93	EVF	4800	Umami
94	AITD	4730	Umami
95	ALTD	4730	Umami
96	ADV	4720	Umami
97	EVG	4720	Umami
98	PESI	4650	Umami
99	PESL	4650	Umami
100	AEI	4620	Umami
101	AEL	4620	Umami
102	DAVP	4490	Umami
103	IGDP	4490	Umami
104	LGDP	4490	Umami
105	QDIP	4330	Umami
106	QDLP	4330	Umami
107	DIGAP	4330	Umami
108	DLGAP	4330	Umami
109	DPAI	3780	Umami
110	DPAL	3780	Umami
111	AQEI	3670	Umami
112	AQEL	3670	Umami
113	AQIE	3670	Umami
114	AQLE	3670	Umami
115	ISGE	3650	Umami
116	LSGE	3650	Umami
117	LNFDVPNR	3509.12	Umami
118	PDPIP	3400	Umami
119	PDPLP	3400	Umami
120	PIDPP	3400	Umami
121	PLDPP	3400	Umami
122	AEHLVG	3380	Umami
123	EIIR	3340	Umami
124	EILR	3340	Umami
125	ELIR	3340	Umami
126	ELLR	3340	Umami
127	AGFE	3190	Umami
128	E(-18.01)IR	3170	Umami
129	E(-18.01)LR	3170	Umami
130	EAF	3120	Umami
131	EAGV	3110	Umami
132	LDVNPLT	3070	Umami
133	DLVPNLT	3070	Umami
134	VEVPGGLT	3070	Umami
135	VEVPNLT	3070	Umami
136	VEF	2950	Umami
137	DIF	2950	Umami
138	DLF	2950	Umami
139	DIVATD	2840	Umami
140	VEVATD	2840	Umami
141	DLVADT	2840	Umami
142	IEV	2740	Umami
143	LEV	2740	Umami
144	EII	2560	Umami
145	EIL	2560	Umami
146	ELI	2560	Umami
147	ELL	2560	Umami
148	SEVA	2520	Umami
149	SYQDISVSA	2510	Umami
150	AVVE	2450	Umami
151	LDQSPATV	2450	Umami
152	LDTANPSI	2450	Umami
153	QEVPTGSI	2450	Umami
154	LDQPTGSI	2450	Umami
155	IDS	2430	Umami
156	LDS	2430	Umami
157	ENMI	2420	Umami
158	ENML	2420	Umami
159	NEMI	2420	Umami
160	NEML	2420	Umami
161	DVTI	2370	Umami
162	DVTL	2370	Umami
163	VDTI	2370	Umami
164	VDTL	2370	Umami
165	EIVQ	2350	Umami
166	ELVQ	2350	Umami
167	EVV	2350	Umami
168	DGVI	2320	Umami
169	DGVL	2320	Umami
170	ESI	2300	Umami
171	ESL	2300	Umami
172	TDI	2300	Umami
173	TDL	2300	Umami
174	VKEVGGGA	2220	Umami
175	PQE	2210	Umami
176	VKLDVLQTL	2200	Umami
177	EKALLLQTL	2200	Umami
178	KEVVVLQLT	2200	Umami
179	E(-18.01)PHQ	2170	Umami
180	EATI	2170	Umami
181	EATL	2170	Umami
182	QAVE	2170	Umami
183	KE	2160	Umami
184	DVE	2140	Umami
185	ESF	2140	Umami
186	EVDI	2140	Umami
187	EVDL	2140	Umami
188	TGEELAG	2130	Umami
189	ITE	2110	Umami
190	LTE	2110	Umami
191	TIE	2110	Umami
192	TLE	2110	Umami
193	DAGVI	2000	Umami
194	DAGVL	2000	Umami
195	GEGVI	2000	Umami
196	ADGVI	2000	Umami
197	ADGVL	2000	Umami
198	GEGVL	2000	Umami
199	AFEPIRS	1990	Umami
200	DVYVNA	1980	Umami
201	IDAP	1980	Umami
202	LDAP	1980	Umami
203	DVYNVA	1980	Umami
204	AEIA	1940	Umami
205	AELA	1940	Umami
206	FSPD	1940	Umami
207	VDIG	1940	Umami
208	VDLG	1940	Umami
209	TMVD	1940	Umami
210	EIE	1870	Umami
211	ELE	1870	Umami
212	AADIQP	1860	Umami
213	VPTVDVS	1840	Umami
214	EKPP	1790	Umami
215	E(-18.01)PVP	1780.03	Umami
216	SQNDQRGEIIHV	1770	Umami
217	ADI	1730	Umami
218	ADL	1730	Umami
219	DTRVG	1690	Umami
220	AIE	1670	Umami
221	ALE	1670	Umami
222	FTDGP	1660	Umami
223	DII	1640	Umami
224	DIL	1640	Umami
225	DLI	1640	Umami
226	DLL	1640	Umami
227	DVF	1640	Umami
228	EIY	1640	Umami
229	ELY	1640	Umami
230	IDVS	1640	Umami
231	LDVS	1640	Umami
232	QVFD	1630	Umami
233	FE	1620	Umami
234	DIP	1600	Umami
235	DLP	1600	Umami
236	EVNF	1600	Umami
237	IIE	1600	Umami
238	ILE	1600	Umami
239	LIE	1600	Umami
240	LLE	1600	Umami
241	EVVQ	1590	Umami
242	IDVQ	1590	Umami
243	LDVQ	1590	Umami
244	AIDI	1570	Umami
245	AIDL	1570	Umami
246	ALDI	1570	Umami
247	ALDL	1570	Umami
248	DPETW	1560	Umami
249	EIV	1560	Umami
250	ELV	1560	Umami
251	LAGAIE	1530	Umami
252	LAGALE	1530	Umami
253	NDF	1530	Umami
254	IAGALE	1530	Umami
255	PFAD	1510	Umami
256	VEY	1490	Umami
257	DISVS	1460	Umami
258	DLSVS	1460	Umami
259	TVDVS	1460	Umami
260	YGVD	1440	Umami
261	EITI	1390	Umami
262	EITL	1390	Umami
263	ELTI	1390	Umami
264	ELTL	1390	Umami
265	TIEI	1390	Umami
266	TIEL	1390	Umami
267	TLEI	1390	Umami
268	TLEL	1390	Umami
269	EVI	1380	Umami
270	EVL	1380	Umami
271	IEF	1370	Umami
272	LEF	1370	Umami
273	DIIP	1330	Umami
274	DILP	1330	Umami
275	DLIP	1330	Umami
276	DLLP	1330	Umami
277	EYI	1330	Umami
278	EYL	1330	Umami
279	ETIQ	1320	Umami
280	ETLQ	1320	Umami
281	SYEESMPMPLE	1320	Umami
282	ESW	1310	Umami
283	VDVSVVD	1310	Umami
284	EVVTP	1290	Umami
285	IDVTP	1290	Umami
286	LDVTP	1290	Umami
287	TVDLP	1290	Umami
288	DIVTP	1290	Umami
289	DLVTP	1290	Umami
290	EIQIQ	1270	Umami
291	EIQLQ	1270	Umami
292	ELQIQ	1270	Umami
293	ELQLQ	1270	Umami
294	IQEQI	1270	Umami
295	IQEQL	1270	Umami
296	LQEQI	1270	Umami
297	LQEQL	1270	Umami
298	SPDLD	1270	Umami
299	ELQLAG	1270	Umami
300	QIEQL	1270	Umami
301	QLEQI	1270	Umami
302	QLEQL	1270	Umami
303	EIQIAG	1270	Umami
304	EGVGA	1230	Umami
305	DGIF	1200	Umami
306	DGLF	1200	Umami
307	IIQPQQPAQLE	1200	Umami
308	GIEI	1190	Umami
309	GIEL	1190	Umami
310	GLEI	1190	Umami
311	GLEL	1190	Umami
312	LQEQIQ	1170	Umami
313	LQEQLQ	1170	Umami
314	QLEQLQ	1170	Umami
315	IQEQLQ	1170	Umami
316	APVEP	1150	Umami
317	DFVA	1140	Umami
318	AIEP	1090	Umami
319	ALEP	1090	Umami
320	EIAP	1090	Umami
321	ELAP	1090	Umami
322	EFP	1060	Umami
323	EIW	1040	Umami
324	ELW	1040	Umami
325	ICRD	1040	Umami
326	LCRD	1040	Umami
327	IAAVTEIT	1010	Umami
328	QIIE	1000	Umami
329	QILE	1000	Umami
330	QLIE	1000	Umami
331	QLLE	1000	Umami
332	AAVIE	1000	Umami
333	AAVLE	1000	Umami
334	IET	991	Umami
335	LET	991	Umami
336	EKIIAG	985	Umami
337	EKILAG	985	Umami
338	TAEP	958	Umami
339	EPEY	923	Umami
340	VDIV	902	Umami
341	VDLV	902	Umami
342	TESI	859	Umami
343	TESL	859	Umami
344	EDW	842	Umami
345	AIDTRGV	834	Umami
346	ITLSEVL	811	Umami
347	AAEI	794	Umami
348	AAEL	794	Umami
349	WVDA	768	Umami
350	DIIS	767	Umami
351	DILS	767	Umami
352	DLIS	767	Umami
353	DLLS	767	Umami
354	DAIP	729	Umami
355	DALP	729	Umami
356	DYT	729	Umami
357	IADP	729	Umami
358	LADP	729	Umami
359	YSE	729	Umami
360	IME	687	Umami
361	LME	687	Umami
362	EVGVY	687	Umami
363	DIGVY	687	Umami
364	DLGVY	687	Umami
365	ESGVP	675	Umami
366	EGVF	668	Umami
367	TLATDGIAGL	654	Umami
368	VDYN	577	Umami
369	EKVAV	531	Umami
370	SIDF	520	Umami
371	SLDF	520	Umami
372	IEVVD	515	Umami
373	LEVVD	515	Umami
374	DYAF	508	Umami
375	DRT	503	Umami
376	FRE	466	Umami
377	DVADV	458	Umami
378	AAEVLE	442	Umami
379	FVAET	439	Umami
380	FVDT	412	Umami
381	FDVSEL	374	Umami
382	AEF	355	Umami
383	NEIIP	339	Umami
384	NEILP	339	Umami
385	NELIP	339	Umami
386	NELLP	339	Umami
387	VVLPSTE	335	Umami
388	DSIHMP	330	Umami
389	E(-18.01)SF	326	Umami
390	FEAH	320	Umami
391	EIF	315	Umami
392	ELF	315	Umami
393	EVGI	297	Umami
394	EVGL	297	Umami
395	VPTVDVSVVD	269	Umami
396	DIAEP	262	Umami
397	DLAEP	262	Umami
398	DLTVGD	252	Umami
399	DVVAPAP	234	Umami
400	DVNAP	207	Umami
401	IVEYL	206	Umami
402	LVEYI	206	Umami
403	LVEYL	206	Umami
404	IVEYI	206	Umami
405	PQSELAT	205	Umami
406	TVPTE	201	Umami
407	EEIGM	168	Umami
408	EELGM	168	Umami
409	GAAAAAEP	166	Umami
410	DVYNV	163	Umami
411	SYEESMPMP	144	Umami
412	YPPQPPSDA	140	Umami
413	VADAEP	126	Umami
414	PRDT	123	Umami
415	PERT	118	Umami
416	EYVSPN	107	Umami
417	ELPSPGS	106	Umami
418	KPEPEQPQP	97.5	Umami
419	APGEY	95.1	Umami
420	DSAGAGAP	94.7	Umami
421	PHGSPD	85.9	Umami
422	PVGMEGG	84.4	Umami
423	SYQDISVS	83.9	Umami
424	DENGKP	71.7	Umami
425	NNNTGE	67.5	Umami
426	PPWEPSVGT	60.6	Umami
427	IDSF	58.3	Umami
428	LDSF	58.3	Umami
429	EGPFD	52.5	Umami
430	DNGVPL	34.6	Umami
431	GASFPVE	30.8	Umami
432	TNSGVSDPP	30.4	Umami
433	DMTFRS	30.1	Umami
434	DPPPSYG	25.6	Umami
435	FDSV	23	Umami
436	SIPVSDWPE	10.4	Umami
437	EPEPQQQP	9.02	Umami
438	IP	179000	non-Umami
439	LP	179000	non-Umami
440	FP	135000	non-Umami
441	YP	64800	non-Umami
442	VGGSPVGV	54100	non-Umami
443	VGGPSVGV	54094.4	non-Umami
444	AQLPSMC(-1.01)RVEPQQC(-1.01)SIFAAGQY	51300	non-Umami
445	AQLPSMC(-1.01)RVEPQQC(-1.01)SIF	41800	non-Umami
446	GVGP	37700	non-Umami
447	PVN	37700	non-Umami
448	VGGP	37700	non-Umami
449	VP	37700	non-Umami
450	IGAP	31100	non-Umami
451	LGAP	31100	non-Umami
452	AVAP	31100	non-Umami
453	ITP	29100	non-Umami
454	LTP	29100	non-Umami
455	M(+42.01)GAST	27700	non-Umami
456	IVP	25900	non-Umami
457	LVP	25900	non-Umami
458	IIQ	23500	non-Umami
459	ILQ	23500	non-Umami
460	LIQ	23500	non-Umami
461	LLQ	23500	non-Umami
462	IIAG	23500	non-Umami
463	ILAG	23500	non-Umami
464	LIAG	23500	non-Umami
465	LLAG	23500	non-Umami
466	IV	22700	non-Umami
467	LV	22700	non-Umami
468	AGSI	22200	non-Umami
469	AGSL	22200	non-Umami
470	GSAI	22200	non-Umami
471	GSAL	22200	non-Umami
472	QSI	22200	non-Umami
473	QSL	22200	non-Umami
474	SGAI	22200	non-Umami
475	SGAL	22200	non-Umami
476	IYGS	21700	non-Umami
477	LYGS	21700	non-Umami
478	IYSG	21700	non-Umami
479	LYSG	21700	non-Umami
480	YTGV	21700	non-Umami
481	Q(-17.03)QPP	21300	non-Umami
482	QAAY	21300	non-Umami
483	III	21300	non-Umami
484	IIL	21300	non-Umami
485	ILI	21300	non-Umami
486	ILL	21300	non-Umami
487	LII	21300	non-Umami
488	LIL	21300	non-Umami
489	LLI	21300	non-Umami
490	LLL	21300	non-Umami
491	TI	20900	non-Umami
492	TL	20900	non-Umami
493	KSVH	20000	non-Umami
494	PTRP	20000	non-Umami
495	SKVH	20000	non-Umami
496	TPRP	20000	non-Umami
497	GVSPGGV	18600	non-Umami
498	VGGSPVG	18600	non-Umami
499	QVP	18200	non-Umami
500	PF	17900	non-Umami
501	IIP	17500	non-Umami
502	ILP	17500	non-Umami
503	LIP	17500	non-Umami
504	LLP	17500	non-Umami
505	TIP	16200	non-Umami
506	TLP	16200	non-Umami
507	ISV	16100	non-Umami
508	LSV	16100	non-Umami
509	AIV	15800	non-Umami
510	ALV	15800	non-Umami
511	IVGA	14300	non-Umami
512	IVQ	14300	non-Umami
513	LVGA	14300	non-Umami
514	LVQ	14300	non-Umami
515	IVAG	14300	non-Umami
516	LVAG	14300	non-Umami
517	Q(-17.03)PFPQPQP	14200	non-Umami
518	E(-18.01)PFPQQPP	13904.6	non-Umami
519	VAGP	13600	non-Umami
520	AVGP	13600	non-Umami
521	IGGP	13600	non-Umami
522	LGGP	13600	non-Umami
523	TVI	13400	non-Umami
524	TVL	13400	non-Umami
525	Q(-17.03)QILG	13200	non-Umami
526	Q(-17.03)QLIG	13200	non-Umami
527	Q(-17.03)QLLG	13200	non-Umami
528	FHN	12900	non-Umami
529	VAI	12100	non-Umami
530	VAL	12100	non-Umami
531	SI	12000	non-Umami
532	SL	12000	non-Umami
533	PVI	11600	non-Umami
534	PVL	11600	non-Umami
535	AVATPVF	11300	non-Umami
536	K(+42.01)ATPVF	11282.9	non-Umami
537	IGI	11200	non-Umami
538	IGL	11200	non-Umami
539	IVA	11200	non-Umami
540	LGI	11200	non-Umami
541	LGL	11200	non-Umami
542	LVA	11200	non-Umami
543	Q(-17.03)INP	11200	non-Umami
544	Q(-17.03)LNP	11200	non-Umami
545	PI	11100	non-Umami
546	PL	11100	non-Umami
547	VY	10900	non-Umami
548	YV	10900	non-Umami
549	AQLPSMC(-1.01)RVEPQQC(-1.01)S	10800	non-Umami
550	Q(-17.03)PP	10600	non-Umami
551	GHVFPG	10400	non-Umami
552	IW	10400	non-Umami
553	LW	10400	non-Umami
554	QPQLPFPQQPQQPFPQPQQP	10200	non-Umami
555	IVY	10100	non-Umami
556	LVY	10100	non-Umami
557	SAGLVNS	10100	non-Umami
558	SAGIVNS	10100	non-Umami
559	NTLVGGS	10100	non-Umami
560	LGGTF	9680	non-Umami
561	VATGF	9680	non-Umami
562	GIGTF	9680	non-Umami
563	GLGTF	9680	non-Umami
564	IGTGF	9680	non-Umami
565	LGTGF	9680	non-Umami
566	AVTGF	9680	non-Umami
567	CRI	9660	non-Umami
568	CRL	9660	non-Umami
569	IAGY	9660	non-Umami
570	ICR	9660	non-Umami
571	IQY	9660	non-Umami
572	LAGY	9660	non-Umami
573	LCR	9660	non-Umami
574	LQY	9660	non-Umami
575	RCI	9660	non-Umami
576	RCL	9660	non-Umami
577	IQ	9620	non-Umami
578	LQ	9620	non-Umami
579	AQLPSMC(-1.01)RVEPQQC(-1.01)SIFA	9560	non-Umami
580	IVI	9360	non-Umami
581	IVL	9360	non-Umami
582	LVI	9360	non-Umami
583	LVL	9360	non-Umami
584	PQQPQQPFLQPQQPFPQQP	9320	non-Umami
585	WP	9300	non-Umami
586	VSI	9010	non-Umami
587	VSL	9010	non-Umami
588	AAQLPSMC(-1.01)RVEPQQC(-1.01)SIFAAGQY	9010	non-Umami
589	IVT	8740	non-Umami
590	LVT	8740	non-Umami
591	PH	8730	non-Umami
592	IF	8610	non-Umami
593	LF	8610	non-Umami
594	E(-18.01)PQQQVPVEVMR	8542.54	non-Umami
595	WAHA	8290	non-Umami
596	GY	8280	non-Umami
597	VIP	8030	non-Umami
598	VLP	8030	non-Umami
599	ATSTLA	7990	non-Umami
600	TATSIA	7990	non-Umami
601	VSSSLA	7990	non-Umami
602	ATTSLA	7990	non-Umami
603	TATSLA	7990	non-Umami
604	VSSSIA	7990	non-Umami
605	ATTSIA	7990	non-Umami
606	GF	7730	non-Umami
607	PVVP	7610	non-Umami
608	VPVP	7610	non-Umami
609	ITGI	7560	non-Umami
610	ITGL	7560	non-Umami
611	ITVA	7560	non-Umami
612	LTGI	7560	non-Umami
613	LTGL	7560	non-Umami
614	LTVA	7560	non-Umami
615	TIGI	7560	non-Umami
616	TIGL	7560	non-Umami
617	TLGI	7560	non-Umami
618	TLGL	7560	non-Umami
619	VIT	7370	non-Umami
620	VLT	7370	non-Umami
621	HAPA	7250	non-Umami
622	IAGT	7210	non-Umami
623	LAGT	7210	non-Umami
624	SVGV	7210	non-Umami
625	VSGV	7210	non-Umami
626	Q(-17.03)PV	7200	non-Umami
627	PFP	7150	non-Umami
628	VTI	7080	non-Umami
629	VTL	7080	non-Umami
630	FMGN	7020	non-Umami
631	KSCM	7020	non-Umami
632	SKCM	7020	non-Umami
633	SSSST	7020	non-Umami
634	SIV	6890	non-Umami
635	SLV	6890	non-Umami
636	SVI	6890	non-Umami
637	SVL	6890	non-Umami
638	TVV	6890	non-Umami
639	VVT	6890	non-Umami
640	GSI	6690	non-Umami
641	GSL	6690	non-Umami
642	SGI	6690	non-Umami
643	SGL	6690	non-Umami
644	FQQPPQPQPQPPQPPPQPQPQQ	6610	non-Umami
645	KNVGV	6610	non-Umami
646	PQQPQQPFLQPQQPFPQQPQQ	6610	non-Umami
647	GPI	6600	non-Umami
648	GPL	6600	non-Umami
649	PGI	6600	non-Umami
650	PGL	6600	non-Umami
651	IIGA	6300	non-Umami
652	ILGA	6300	non-Umami
653	LIGA	6300	non-Umami
654	LLGA	6300	non-Umami
655	GWGG	6250	non-Umami
656	YGH	6250	non-Umami
657	WGGG	6250	non-Umami
658	PVIVP	6220	non-Umami
659	PVLVP	6220	non-Umami
660	GI	6140	non-Umami
661	GL	6140	non-Umami
662	AVI	6090	non-Umami
663	AVL	6090	non-Umami
664	GW	6070	non-Umami
665	WG	6070	non-Umami
666	PY	5890	non-Umami
667	ISVGI	5860	non-Umami
668	ISVGL	5860	non-Umami
669	LSVGI	5860	non-Umami
670	LSVGL	5860	non-Umami
671	SIVGI	5860	non-Umami
672	SIVGL	5860	non-Umami
673	SLVGI	5860	non-Umami
674	SLVGL	5860	non-Umami
675	STIA	5860	non-Umami
676	STLA	5860	non-Umami
677	TSIA	5860	non-Umami
678	TSLA	5860	non-Umami
679	TVVGI	5860	non-Umami
680	TVVGL	5860	non-Umami
681	VTVGI	5860	non-Umami
682	VTVGL	5860	non-Umami
683	ITV	5740	non-Umami
684	LTV	5740	non-Umami
685	VI	5720	non-Umami
686	VL	5720	non-Umami
687	FPP	5670	non-Umami
688	AVY	5510	non-Umami
689	FPVG	5450	non-Umami
690	VKGN(+0.98)LGGLAVSVT	5450	non-Umami
691	ISSP	5440	non-Umami
692	LSSP	5440	non-Umami
693	AAGQY	5420	non-Umami
694	SY	5410	non-Umami
695	ITGP	5380	non-Umami
696	LTGP	5380	non-Umami
697	ATF	5370	non-Umami
698	SW	5160	non-Umami
699	AFR	5110	non-Umami
700	ISSY	5000	non-Umami
701	LSSY	5000	non-Umami
702	PVGF	4990	non-Umami
703	AVATP	4840	non-Umami
704	IGATP	4840	non-Umami
705	Q(-17.03)PQQP	4840	non-Umami
706	Q(-17.03)QPQP	4840	non-Umami
707	VAATP	4840	non-Umami
708	LGATP	4840	non-Umami
709	NQVNSY	4790	non-Umami
710	VCVTGF	4790	non-Umami
711	ITF	4790	non-Umami
712	LTF	4790	non-Umami
713	NGGIGGSY	4790	non-Umami
714	QGGVGGSY	4790	non-Umami
715	ITLGM	4690	non-Umami
716	LTIGM	4690	non-Umami
717	LTLGM	4690	non-Umami
718	TIIGM	4690	non-Umami
719	TLIGM	4690	non-Umami
720	TLLGM	4690	non-Umami
721	ITIGM	4690	non-Umami
722	TILGM	4690	non-Umami
723	AGVP	4530	non-Umami
724	ITI	4520	non-Umami
725	ITL	4520	non-Umami
726	LTI	4520	non-Umami
727	LTL	4520	non-Umami
728	LALN(+0.98)RISGV	4520	non-Umami
729	IVISG	4500	non-Umami
730	IVLSG	4500	non-Umami
731	LVISG	4500	non-Umami
732	LVLSG	4500	non-Umami
733	VIISG	4500	non-Umami
734	VILSG	4500	non-Umami
735	VLISG	4500	non-Umami
736	VLLSG	4500	non-Umami
737	HGY	4250	non-Umami
738	HYG	4250	non-Umami
739	PQ(+0.98)IQ(+0.98)LITHP	4180	non-Umami
740	IIPQQPQQP	4180	non-Umami
741	SF	4070	non-Umami
742	GSNYF	4050	non-Umami
743	VPV	4020	non-Umami
744	STI	4010	non-Umami
745	STL	4010	non-Umami
746	TSI	4010	non-Umami
747	TSL	4010	non-Umami
748	PW	3990	non-Umami
749	GVAV	3950	non-Umami
750	IGGV	3950	non-Umami
751	LGGV	3950	non-Umami
752	VAGV	3950	non-Umami
753	AVGV	3950	non-Umami
754	MGV	3930	non-Umami
755	IVV	3900	non-Umami
756	LVV	3900	non-Umami
757	E(-18.01)QAGLPP	3830	non-Umami
758	Q(-17.03)QQPLP	3830	non-Umami
759	TP	3750	non-Umami
760	ISI	3710	non-Umami
761	ISL	3710	non-Umami
762	LSI	3710	non-Umami
763	LSL	3710	non-Umami
764	AI	3700	non-Umami
765	AL	3700	non-Umami
766	FVT	3690	non-Umami
767	ISSV	3690	non-Umami
768	ISVS	3690	non-Umami
769	LSSV	3690	non-Umami
770	LSVS	3690	non-Umami
771	P(+42.01)VS	3690	non-Umami
772	Q(-17.03)TI	3690	non-Umami
773	Q(-17.03)TL	3690	non-Umami
774	TVSV	3690	non-Umami
775	AAAP	3640	non-Umami
776	NVP	3640	non-Umami
777	GGVP	3640	non-Umami
778	YSIF	3550	non-Umami
779	YSLF	3550	non-Umami
780	SYIF	3550	non-Umami
781	SYLF	3550	non-Umami
782	I(+42.01)SG	3510	non-Umami
783	L(+42.01)SG	3510	non-Umami
784	AII	3500	non-Umami
785	AIL	3500	non-Umami
786	ALI	3500	non-Umami
787	ALL	3500	non-Umami
788	IIA	3500	non-Umami
789	ILA	3500	non-Umami
790	LIA	3500	non-Umami
791	LLA	3500	non-Umami
792	AILQSVLG	3470	non-Umami
793	LAIAVVASG	3470	non-Umami
794	LALAASVVG	3470	non-Umami
795	LLAASAVVG	3470	non-Umami
796	VSY	3430	non-Umami
797	AAQLPSMC(-1.01)RVEPQQC(-1.01)SIF	3430	non-Umami
798	VVI	3380	non-Umami
799	VVL	3380	non-Umami
800	YSSIR	3380	non-Umami
801	YSSLR	3380	non-Umami
802	MVLQTL	3340	non-Umami
803	IY	3310	non-Umami
804	LY	3310	non-Umami
805	E(-18.01)QPPYP	3290	non-Umami
806	Q(-17.03)PQPYP	3290	non-Umami
807	E(-18.01)PQPYP	3286.01	non-Umami
808	FPS	3270	non-Umami
809	MSI	3270	non-Umami
810	MSL	3270	non-Umami
811	Q(-17.03)GQAGGY	3250	non-Umami
812	Q(-17.03)QGQGY	3250	non-Umami
813	VSIP	3230	non-Umami
814	VSLP	3230	non-Umami
815	YANTII	3220	non-Umami
816	YANTLL	3220	non-Umami
817	INF	3170	non-Umami
818	ITIG	3170	non-Umami
819	ITLG	3170	non-Umami
820	LNF	3170	non-Umami
821	LTIG	3170	non-Umami
822	LTLG	3170	non-Umami
823	ITAV	3170	non-Umami
824	LTAV	3170	non-Umami
825	SVIVLPAGHPATF	3160	non-Umami
826	FAAT	3150	non-Umami
827	FGSV	3150	non-Umami
828	SGAIV	3130	non-Umami
829	SGALV	3130	non-Umami
830	PVVG	3120	non-Umami
831	AIQ	3100	non-Umami
832	ALQ	3100	non-Umami
833	YAM	3100	non-Umami
834	GIY	3070	non-Umami
835	GLY	3070	non-Umami
836	GYG	3070	non-Umami
837	IGY	3070	non-Umami
838	LGY	3070	non-Umami
839	VGVT	3060	non-Umami
840	FSM	3030	non-Umami
841	MFS	3030	non-Umami
842	APVV	3010	non-Umami
843	IAS	3010	non-Umami
844	IVGP	3010	non-Umami
845	LAS	3010	non-Umami
846	LVGP	3010	non-Umami
847	SAI	3010	non-Umami
848	SAL	3010	non-Umami
849	PPGT	3000	non-Umami
850	TAF	3000	non-Umami
851	HGW	2900	non-Umami
852	HWG	2900	non-Umami
853	HSGR	2890	non-Umami
854	SRGH	2890	non-Umami
855	VSP	2880	non-Umami
856	VSF	2840	non-Umami
857	Q(-17.03)AGHAIQ	2790	non-Umami
858	ASI	2740	non-Umami
859	ASL	2740	non-Umami
860	IGVA	2740	non-Umami
861	LGVA	2740	non-Umami
862	AVVA	2740	non-Umami
863	ALGSPSV	2630	non-Umami
864	IMP	2630	non-Umami
865	IQSPVS	2630	non-Umami
866	LMP	2630	non-Umami
867	GAGY	2600	non-Umami
868	VGII	2590	non-Umami
869	VGIL	2590	non-Umami
870	VGLI	2590	non-Umami
871	VGLL	2590	non-Umami
872	TLCLLVIP	2540	non-Umami
873	ITAP	2540	non-Umami
874	LTAP	2540	non-Umami
875	IFSPVLVP	2540	non-Umami
876	LFSPVIVP	2540	non-Umami
877	LFSPVLVP	2540	non-Umami
878	YW	2530	non-Umami
879	ISVI	2510	non-Umami
880	ISVL	2510	non-Umami
881	LSVI	2510	non-Umami
882	LSVL	2510	non-Umami
883	TVVI	2510	non-Umami
884	TVVL	2510	non-Umami
885	AVAGFLTSGALGLGGLSSL	2480	non-Umami
886	LN(+0.98)TRGVV	2460	non-Umami
887	VNISGGHVNPAITF	2460	non-Umami
888	IIAGP	2450	non-Umami
889	ILAGP	2450	non-Umami
890	LIAGP	2450	non-Umami
891	LLAGP	2450	non-Umami
892	IVVP	2430	non-Umami
893	LVVP	2430	non-Umami
894	IVPV	2430	non-Umami
895	LVPV	2430	non-Umami
896	GLGGGIF	2410	non-Umami
897	QNLVF	2410	non-Umami
898	IGF	2380	non-Umami
899	LGF	2380	non-Umami
900	LQPQNPSQQQPQ	2380	non-Umami
901	ARF	2370	non-Umami
902	AITGI	2350	non-Umami
903	AITGL	2350	non-Umami
904	ALTGL	2350	non-Umami
905	QQPP	2310	non-Umami
906	QGAPP	2310	non-Umami
907	IIQPQQPAQLEVIR	2270	non-Umami
908	AAVI	2260	non-Umami
909	AAVL	2260	non-Umami
910	TLNAP	2234.63	non-Umami
911	ITNAP	2230	non-Umami
912	LTNAP	2230	non-Umami
913	SVNVP	2230	non-Umami
914	IGVQ	2220	non-Umami
915	LGVQ	2220	non-Umami
916	SVNV	2220	non-Umami
917	SVAVVGGQ	2220	non-Umami
918	SVGGV	2220	non-Umami
919	Q(-17.03)QQGQQVGPP	2200	non-Umami
920	E(-18.01)QINP	2190	non-Umami
921	E(-18.01)QLNP	2190	non-Umami
922	ASAVVGI	2150	non-Umami
923	ASAVVGL	2150	non-Umami
924	IST	2140	non-Umami
925	LST	2140	non-Umami
926	FGP	2120	non-Umami
927	GFP	2120	non-Umami
928	E(-18.01)QQPQ	2100	non-Umami
929	IAGAI	2100	non-Umami
930	IAGAL	2100	non-Umami
931	LAGAI	2100	non-Umami
932	LAGAL	2100	non-Umami
933	GGW	2090	non-Umami
934	NW	2090	non-Umami
935	PQQPQQ(+0.98)PFPQPQQPQQ(+0.98)P	2090	non-Umami
936	SAIP	2080	non-Umami
937	SALP	2080	non-Umami
938	TIPT	2080	non-Umami
939	TLPT	2080	non-Umami
940	TPTVG	2070	non-Umami
941	RFG	2050	non-Umami
942	K(+42.01)ATPVFL	2041.37	non-Umami
943	IAGTPVLF	2040	non-Umami
944	AVATPVFL	2040	non-Umami
945	IAR	2030	non-Umami
946	LAR	2030	non-Umami
947	ISVP	2020	non-Umami
948	LSVP	2020	non-Umami
949	VTVP	2020	non-Umami
950	SIVP	2020	non-Umami
951	SLVP	2020	non-Umami
952	FT	2010	non-Umami
953	HAQPQ(+0.98)GQIQ(+0.98)G	2010	non-Umami
954	AIII	2000	non-Umami
955	AIIL	2000	non-Umami
956	AILI	2000	non-Umami
957	AILL	2000	non-Umami
958	ALII	2000	non-Umami
959	ALIL	2000	non-Umami
960	ALLI	2000	non-Umami
961	ALLL	2000	non-Umami
962	IPSNP	2000	non-Umami
963	LPSNP	2000	non-Umami
964	VGGI	2000	non-Umami
965	VGGL	2000	non-Umami
966	Q(-17.03)PGQGQGQP	2000	non-Umami
967	Q(-17.03)AGGGGFG	1970	non-Umami
968	IIF	1950	non-Umami
969	ILF	1950	non-Umami
970	LIF	1950	non-Umami
971	LLF	1950	non-Umami
972	TII	1950	non-Umami
973	TIL	1950	non-Umami
974	TLI	1950	non-Umami
975	TLL	1950	non-Umami
976	G(+42.01)KILVYSIF	1940	non-Umami
977	TTY	1940	non-Umami
978	TYT	1940	non-Umami
979	TTPM(+15.99)	1940	non-Umami
980	IIV	1930	non-Umami
981	ILV	1930	non-Umami
982	LIV	1930	non-Umami
983	LLV	1930	non-Umami
984	FNP	1910	non-Umami
985	Q(-17.03)PLQPQP	1910	non-Umami
986	Q(-17.03)PQPLQP	1910	non-Umami
987	Q(-17.03)PLPQQP	1910	non-Umami
988	LCAA	1910	non-Umami
989	AILVASAVGI	1900	non-Umami
990	ALLVAVSAGL	1900	non-Umami
991	AAAY	1890	non-Umami
992	LAIAVVASGI	1850	non-Umami
993	LVYSIF	1850	non-Umami
994	LALAASVVGL	1850	non-Umami
995	LVYSLF	1850	non-Umami
996	IVYSIF	1850	non-Umami
997	LLAASAVVGL	1850	non-Umami
998	QAGY	1840	non-Umami
999	QQY	1840	non-Umami
1000	QGAY	1840	non-Umami
1001	SSI	1830	non-Umami
1002	SSL	1830	non-Umami
1003	Q(-17.03)QC(-1.01)C(-1.01)QQ	1830	non-Umami
1004	Q(-17.03)PVP	1780	non-Umami
1005	FATP	1770	non-Umami
1006	AVTI	1740	non-Umami
1007	AVTL	1740	non-Umami
1008	ISIA	1740	non-Umami
1009	ISLA	1740	non-Umami
1010	LSIA	1740	non-Umami
1011	LSLA	1740	non-Umami
1012	SIIA	1740	non-Umami
1013	SILA	1740	non-Umami
1014	SLIA	1740	non-Umami
1015	SLLA	1740	non-Umami
1016	ISP	1730	non-Umami
1017	LSP	1730	non-Umami
1018	TVP	1730	non-Umami
1019	ASVY	1690	non-Umami
1020	FVSS	1690	non-Umami
1021	IIY	1670	non-Umami
1022	ILY	1670	non-Umami
1023	LIY	1670	non-Umami
1024	LLY	1670	non-Umami
1025	IGGI	1660	non-Umami
1026	IGGL	1660	non-Umami
1027	LGGI	1660	non-Umami
1028	LGGL	1660	non-Umami
1029	IAIAG	1620	non-Umami
1030	IAIQ	1620	non-Umami
1031	IALAG	1620	non-Umami
1032	IALQ	1620	non-Umami
1033	LAIAG	1620	non-Umami
1034	LAIQ	1620	non-Umami
1035	LALAG	1620	non-Umami
1036	LALQ	1620	non-Umami
1037	AIIAG	1620	non-Umami
1038	AIIQ	1620	non-Umami
1039	AILAG	1620	non-Umami
1040	AILQ	1620	non-Umami
1041	ALIAG	1620	non-Umami
1042	ALIQ	1620	non-Umami
1043	ALLAG	1620	non-Umami
1044	ALLQ	1620	non-Umami
1045	IAVP	1610	non-Umami
1046	LAVP	1610	non-Umami
1047	VLSVLP	1600	non-Umami
1048	AFTPIQY	1600	non-Umami
1049	AFTPLQY	1600	non-Umami
1050	YRPLAGY	1600	non-Umami
1051	LTPMT	1590	non-Umami
1052	LTPTM	1590	non-Umami
1053	YYPGLSN	1580	non-Umami
1054	FVGC	1570	non-Umami
1055	ITTP	1570	non-Umami
1056	LTTP	1570	non-Umami
1057	ASSAKTSWPEVVG	1570	non-Umami
1058	IVM	1540	non-Umami
1059	LVM	1540	non-Umami
1060	IPI	1530	non-Umami
1061	IPL	1530	non-Umami
1062	LPI	1530	non-Umami
1063	LPL	1530	non-Umami
1064	SSAM	1530	non-Umami
1065	WGA	1510	non-Umami
1066	E(-18.01)STSQW	1490.63	non-Umami
1067	Q(-17.03)STSQW	1490	non-Umami
1068	FPPP	1480	non-Umami
1069	GNI	1480	non-Umami
1070	GNL	1480	non-Umami
1071	MIPP	1480	non-Umami
1072	MLPP	1480	non-Umami
1073	NGI	1480	non-Umami
1074	NGL	1480	non-Umami
1075	Q(-17.03)QQQVP	1480	non-Umami
1076	IMPP	1480	non-Umami
1077	LMPP	1480	non-Umami
1078	AVF	1470	non-Umami
1079	SPP	1470	non-Umami
1080	Q(-17.03)QYYPGLSN	1460	non-Umami
1081	FQNT	1420	non-Umami
1082	ATTSI	1400	non-Umami
1083	ATTSL	1400	non-Umami
1084	PFITT	1400	non-Umami
1085	PFLTT	1400	non-Umami
1086	QITVVG	1400	non-Umami
1087	RGF	1400	non-Umami
1088	TLFPT	1400	non-Umami
1089	ALGTVVG	1400	non-Umami
1090	LAASVVG	1400	non-Umami
1091	SPVIVP	1400	non-Umami
1092	SPVLVP	1400	non-Umami
1093	TIFPT	1400	non-Umami
1094	ITFPL	1390	non-Umami
1095	LTFPI	1390	non-Umami
1096	LTFPL	1390	non-Umami
1097	TIFPI	1390	non-Umami
1098	TIFPL	1390	non-Umami
1099	TLFPI	1390	non-Umami
1100	TLFPL	1390	non-Umami
1101	QSY	1370	non-Umami
1102	AIVP	1350	non-Umami
1103	ALVP	1350	non-Umami
1104	VGQP	1340	non-Umami
1105	PSSH	1340	non-Umami
1106	QPFPQSQQPQQP	1340	non-Umami
1107	IPY	1330	non-Umami
1108	LPY	1330	non-Umami
1109	PIY	1330	non-Umami
1110	PLY	1330	non-Umami
1111	TIGV	1330	non-Umami
1112	TIVG	1330	non-Umami
1113	TLGV	1330	non-Umami
1114	TLVG	1330	non-Umami
1115	VVIP	1330	non-Umami
1116	VVLP	1330	non-Umami
1117	IAV	1320	non-Umami
1118	IIG	1320	non-Umami
1119	ILG	1320	non-Umami
1120	LAV	1320	non-Umami
1121	LIG	1320	non-Umami
1122	LLG	1320	non-Umami
1123	Q(-17.03)AGETVVN	1320	non-Umami
1124	IFSPVLVPAA	1310	non-Umami
1125	LFSPVLVPAA	1310	non-Umami
1126	VPVPQLQPQNPSQQQPQEQVPLVQ	1300	non-Umami
1127	PHTPP	1290	non-Umami
1128	Q(-17.03)PANG	1290	non-Umami
1129	E(-18.01)ANGGF	1270	non-Umami
1130	E(-18.01)QGNF	1270	non-Umami
1131	QPQ(+0.98)PQ(+0.98)QPQP	1270	non-Umami
1132	E(-18.01)AGGGGF	1270	non-Umami
1133	IFSP	1250	non-Umami
1134	LFSP	1250	non-Umami
1135	PINII	1250	non-Umami
1136	PINIL	1250	non-Umami
1137	PINLI	1250	non-Umami
1138	PINLL	1250	non-Umami
1139	PLNII	1250	non-Umami
1140	PLNIL	1250	non-Umami
1141	PLNLL	1250	non-Umami
1142	VAISA	1250	non-Umami
1143	VALSA	1250	non-Umami
1144	AFTPIQ	1250	non-Umami
1145	AFTPLQ	1250	non-Umami
1146	GIISA	1250	non-Umami
1147	GILSA	1250	non-Umami
1148	GLISA	1250	non-Umami
1149	GLLSA	1250	non-Umami
1150	PIGGII	1250	non-Umami
1151	PIGGIL	1250	non-Umami
1152	PLGGIL	1250	non-Umami
1153	PLGGLI	1250	non-Umami
1154	PLGGLL	1250	non-Umami
1155	FTY	1230	non-Umami
1156	CNHVIT	1210	non-Umami
1157	GVAPGPIWTPLIP	1210	non-Umami
1158	PQQPLPQPQ(+0.98)Q(+0.98)PQQP	1210	non-Umami
1159	QQLYPQQPYPQQP	1210	non-Umami
1160	PPMY	1180	non-Umami
1161	FIT	1160	non-Umami
1162	FLT	1160	non-Umami
1163	YF	1160	non-Umami
1164	AQIP	1150	non-Umami
1165	AQLP	1150	non-Umami
1166	GAALP	1150	non-Umami
1167	PAVQ(+0.98)P	1150	non-Umami
1168	AGAIP	1150	non-Umami
1169	AGALP	1150	non-Umami
1170	IGW	1120	non-Umami
1171	LGW	1120	non-Umami
1172	AVVP	1120	non-Umami
1173	IVIP	1110	non-Umami
1174	IVLP	1110	non-Umami
1175	LVIP	1110	non-Umami
1176	LVLP	1110	non-Umami
1177	LQPGAP	1110	non-Umami
1178	FVF	1080	non-Umami
1179	ISVSA	1080	non-Umami
1180	LSVSA	1080	non-Umami
1181	TPIP	1080	non-Umami
1182	TPLP	1080	non-Umami
1183	WV	1070	non-Umami
1184	ISYS	1050	non-Umami
1185	LSYS	1050	non-Umami
1186	VPP	1050	non-Umami
1187	Q(-17.03)QQPYP	1050	non-Umami
1188	E(-18.01)QQPYP	1050	non-Umami
1189	RT	1040	non-Umami
1190	Q(-17.03)PFPQQPQQPQQPFPQP	1040	non-Umami
1191	GQIP	1030	non-Umami
1192	GQLP	1030	non-Umami
1193	VYT	1030	non-Umami
1194	NAIP	1030	non-Umami
1195	NALP	1030	non-Umami
1196	STF	1020	non-Umami
1197	LAVATPVF	1010	non-Umami
1198	SPVP	997	non-Umami
1199	PSVP	997	non-Umami
1200	VSAIAIG	985	non-Umami
1201	LSGILAG	985	non-Umami
1202	LSGLIAG	985	non-Umami
1203	LSGLLAG	985	non-Umami
1204	VSALLAG	985	non-Umami
1205	ATGALVVG	978	non-Umami
1206	VVPP	978	non-Umami
1207	Q(-17.03)GMPIQ	977	non-Umami
1208	MGPV	968	non-Umami
1209	VPGM	968	non-Umami
1210	NISLSI	967	non-Umami
1211	NLSISL	967	non-Umami
1212	NLSLSL	967	non-Umami
1213	ISGF	947	non-Umami
1214	LSGF	947	non-Umami
1215	SIGF	947	non-Umami
1216	SLGF	947	non-Umami
1217	VVDMPGLGSGDIK	945	non-Umami
1218	GFW	944	non-Umami
1219	FGW	944	non-Umami
1220	IAVY	915	non-Umami
1221	LAVY	915	non-Umami
1222	AIVY	915	non-Umami
1223	ALVY	915	non-Umami
1224	VGIT	912	non-Umami
1225	VGLT	912	non-Umami
1226	HFPG	909	non-Umami
1227	ISS	909	non-Umami
1228	LSS	909	non-Umami
1229	IVAP	906	non-Umami
1230	IVPA	906	non-Umami
1231	LVAP	906	non-Umami
1232	LVPA	906	non-Umami
1233	SEQDSSYISGQILHPN	899	non-Umami
1234	PIGGI	889	non-Umami
1235	PIGGL	889	non-Umami
1236	PIGVA	889	non-Umami
1237	PLGGI	889	non-Umami
1238	PLGGL	889	non-Umami
1239	PLGVA	889	non-Umami
1240	AAGGIGQP	876	non-Umami
1241	GPAH	872	non-Umami
1242	IPTIP	867	non-Umami
1243	IPTLP	867	non-Umami
1244	LPTIP	867	non-Umami
1245	LPTLP	867	non-Umami
1246	TPIIP	867	non-Umami
1247	TPILP	867	non-Umami
1248	TPLIP	867	non-Umami
1249	TPLLP	867	non-Umami
1250	MIW	859	non-Umami
1251	MLW	859	non-Umami
1252	S(+42.01)GAQGAHPVG	852	non-Umami
1253	LAATLF	851	non-Umami
1254	IAATLF	851	non-Umami
1255	LAATIF	851	non-Umami
1256	SPTIAG	840	non-Umami
1257	SPTLAG	840	non-Umami
1258	IFT	837	non-Umami
1259	LFT	837	non-Umami
1260	VVY	837	non-Umami
1261	AVGGV	835	non-Umami
1262	FSSGSGS	834	non-Umami
1263	LN(+0.98)ATVGR	834	non-Umami
1264	AIAGSIGIG	830	non-Umami
1265	AISQIVAG	830	non-Umami
1266	LPGATGV	823	non-Umami
1267	ANST	816	non-Umami
1268	LFSPV	814	non-Umami
1269	APAH	812	non-Umami
1270	AAPH	812	non-Umami
1271	VVDMPGLGSGDIKVQ	804	non-Umami
1272	PQ(+0.98)Q(+0.98)QPQQQPP	798	non-Umami
1273	ALVSYLF	797	non-Umami
1274	RM(+15.99)P	797	non-Umami
1275	LAVSYLF	797	non-Umami
1276	H(+42.01)GNP	794	non-Umami
1277	NGST	790	non-Umami
1278	RLLLVKLH	774	non-Umami
1279	IAGI	765	non-Umami
1280	IAGL	765	non-Umami
1281	IGAI	765	non-Umami
1282	IGAL	765	non-Umami
1283	LAGI	765	non-Umami
1284	LAGL	765	non-Umami
1285	LGAI	765	non-Umami
1286	LGAL	765	non-Umami
1287	Q(-17.03)STSQWQ	760	non-Umami
1288	GGGAGSGAGQ(+0.98)AG	760	non-Umami
1289	AF	758	non-Umami
1290	FVGH	755	non-Umami
1291	TIAP	755	non-Umami
1292	TLAP	755	non-Umami
1293	AIGISVGL	752	non-Umami
1294	LAASVVGL	752	non-Umami
1295	SVAVVA	743	non-Umami
1296	SQ(+0.98)AANN	742	non-Umami
1297	AAW	739	non-Umami
1298	LGLGGGF	738	non-Umami
1299	IIST	735	non-Umami
1300	ILST	735	non-Umami
1301	LIST	735	non-Umami
1302	LLST	735	non-Umami
1303	TPCK	720	non-Umami
1304	NLGMP	718	non-Umami
1305	HER	714	non-Umami
1306	WGQNQ	705	non-Umami
1307	FSPVIVP	702	non-Umami
1308	FSPVLVP	702	non-Umami
1309	Q(-17.03)QPFPQPQQP	698	non-Umami
1310	YVSSA	692	non-Umami
1311	IGM	669	non-Umami
1312	LGM	669	non-Umami
1313	LQPQNPSQQQPQEQVP	668	non-Umami
1314	GVAPGPIW	665	non-Umami
1315	GIF	660	non-Umami
1316	GLF	660	non-Umami
1317	E(-18.01)AVAETG	659	non-Umami
1318	GSKNRQQQQQ	658	non-Umami
1319	PFLGIC(-1.01)LGL	654	non-Umami
1320	PFLGSGIAGL	654	non-Umami
1321	PFLGSGLAGL	654	non-Umami
1322	FVTP	642	non-Umami
1323	VIFSPVLVPAA	628	non-Umami
1324	VLFSPVLVPAA	628	non-Umami
1325	RSW	621	non-Umami
1326	Q(-17.03)QLLGQ	610	non-Umami
1327	WRF	605	non-Umami
1328	RWF	605	non-Umami
1329	RLCPVL	601	non-Umami
1330	VTAPLSL	601	non-Umami
1331	TVATPVL	601	non-Umami
1332	TASIP	598	non-Umami
1333	TASLP	598	non-Umami
1334	TVATP	598	non-Umami
1335	LFSPVLVPAAIAVT	576	non-Umami
1336	IGGGI	555	non-Umami
1337	IGGGL	555	non-Umami
1338	LGGGI	555	non-Umami
1339	LGGGL	555	non-Umami
1340	NIAV	555	non-Umami
1341	NLAV	555	non-Umami
1342	VAGGI	555	non-Umami
1343	VAGGL	555	non-Umami
1344	HIKK	550	non-Umami
1345	HLKK	550	non-Umami
1346	AIF	549	non-Umami
1347	ALF	549	non-Umami
1348	MPGI	547	non-Umami
1349	MPGL	547	non-Umami
1350	TGVVGI	531	non-Umami
1351	Q(-17.03)QPFPQQPQQPFPQPQ	531	non-Umami
1352	TGVVGL	531	non-Umami
1353	RPT	529	non-Umami
1354	IPVGP	528	non-Umami
1355	LPVGP	528	non-Umami
1356	PSN(+0.98)IAGGAAPPP	527	non-Umami
1357	PVSAQ(+0.98)PQPQP	527	non-Umami
1358	YGP	517	non-Umami
1359	PSF	508	non-Umami
1360	FQPP	507	non-Umami
1361	SLGGGGGGP	502	non-Umami
1362	PFGH	501	non-Umami
1363	KMT	499	non-Umami
1364	ASEQDSSYISGQILHPN	490	non-Umami
1365	Q(-17.03)DATNVGDEGGFAPNIQ	487	non-Umami
1366	FVPHF	484	non-Umami
1367	SIII	484	non-Umami
1368	SIIL	484	non-Umami
1369	SILI	484	non-Umami
1370	SILL	484	non-Umami
1371	SLII	484	non-Umami
1372	SLIL	484	non-Umami
1373	SLLI	484	non-Umami
1374	SLLL	484	non-Umami
1375	TAAT	474	non-Umami
1376	AGALAP	472	non-Umami
1377	QAIAP	472	non-Umami
1378	QALAP	472	non-Umami
1379	QGIP	468	non-Umami
1380	QGLP	468	non-Umami
1381	Q(-17.03)LPPQQPP	466	non-Umami
1382	Q(-17.03)QC(-1.01)C(-1.01)QQLP	459	non-Umami
1383	ISFP	456	non-Umami
1384	LSFP	456	non-Umami
1385	AIISI	446	non-Umami
1386	AIISL	446	non-Umami
1387	AILSI	446	non-Umami
1388	AILSL	446	non-Umami
1389	ALISI	446	non-Umami
1390	ALISL	446	non-Umami
1391	ALLSI	446	non-Umami
1392	ALLSL	446	non-Umami
1393	SHIP	440	non-Umami
1394	SHLP	440	non-Umami
1395	THVP	440	non-Umami
1396	PQIP	428	non-Umami
1397	PQLP	428	non-Umami
1398	TNPVY	427	non-Umami
1399	TAST	426	non-Umami
1400	ATST	426	non-Umami
1401	IPAA	422	non-Umami
1402	LPAA	422	non-Umami
1403	VLFSPV	420	non-Umami
1404	Q(-17.03)QSQPP	414	non-Umami
1405	VIFSPVLV	410	non-Umami
1406	VLFSPVLV	410	non-Umami
1407	CLSKPGFG	407	non-Umami
1408	AAAAFPGFG	407	non-Umami
1409	IIC(-1.01)LA	401	non-Umami
1410	ILC(-1.01)IA	401	non-Umami
1411	ILC(-1.01)LA	401	non-Umami
1412	LIC(-1.01)IA	401	non-Umami
1413	LIC(-1.01)LA	401	non-Umami
1414	LLC(-1.01)IA	401	non-Umami
1415	LLC(-1.01)LA	401	non-Umami
1416	NVW	395	non-Umami
1417	VNW	395	non-Umami
1418	IGGIGTVPVG	394	non-Umami
1419	GSGAVGP	394	non-Umami
1420	VTLCLLVIP	393	non-Umami
1421	VIFSPVLVP	393	non-Umami
1422	VLFSPVLVP	393	non-Umami
1423	PSIQ	388	non-Umami
1424	PSLQ	388	non-Umami
1425	KKDGP	386	non-Umami
1426	GFAI	382	non-Umami
1427	GFAL	382	non-Umami
1428	IAGF	382	non-Umami
1429	LAGF	382	non-Umami
1430	AVAGFLTSGALGLG	380	non-Umami
1431	SIWP	379	non-Umami
1432	SLWP	379	non-Umami
1433	TVWP	379	non-Umami
1434	LN(+0.98)GGKVL	371	non-Umami
1435	A(+42.01)TAGKVI	371	non-Umami
1436	Q(-17.03)PQFPQQPP	360	non-Umami
1437	TPQTP	359	non-Umami
1438	PGQ(+0.98)LLALVK	356	non-Umami
1439	LVLPGELAK	356	non-Umami
1440	ISPT	355	non-Umami
1441	LSPT	355	non-Umami
1442	QCTLP	348	non-Umami
1443	QIPP	340	non-Umami
1444	QLPP	340	non-Umami
1445	GIAGF	339	non-Umami
1446	GLAGF	339	non-Umami
1447	AAAFPGFG	328	non-Umami
1448	ICSV	323	non-Umami
1449	KNW	323	non-Umami
1450	LCSV	323	non-Umami
1451	VQAGPSA	323	non-Umami
1452	CISV	323	non-Umami
1453	CLSV	323	non-Umami
1454	Q(+42.01)GAW	320	non-Umami
1455	QPAHGAAGP	318	non-Umami
1456	VINI	314	non-Umami
1457	VINL	314	non-Umami
1458	VLNI	314	non-Umami
1459	VLNL	314	non-Umami
1460	Q(-17.03)YYPGLSN	307	non-Umami
1461	IFSGF	304	non-Umami
1462	KSSSS	304	non-Umami
1463	LFSGF	304	non-Umami
1464	NTFVGN	304	non-Umami
1465	TPGPP	304	non-Umami
1466	ITAKT	302	non-Umami
1467	LTAKT	302	non-Umami
1468	GISSI	301	non-Umami
1469	GISSL	301	non-Umami
1470	GLSSI	301	non-Umami
1471	GLSSL	301	non-Umami
1472	SIGSI	301	non-Umami
1473	SIGSL	301	non-Umami
1474	SLGSI	301	non-Umami
1475	SLGSL	301	non-Umami
1476	A(+42.01)GEQAFH	299	non-Umami
1477	PVHST	295	non-Umami
1478	FTGT	294	non-Umami
1479	SATF	294	non-Umami
1480	LQPQNPSQQQPQEQVPLVQ	287	non-Umami
1481	SKGT	285	non-Umami
1482	RSY	283	non-Umami
1483	MSIM	281	non-Umami
1484	MSLM	281	non-Umami
1485	WTR	278	non-Umami
1486	MQI	275	non-Umami
1487	MQL	275	non-Umami
1488	SFTF	271	non-Umami
1489	LASEQDSSYISGQILHPN	263	non-Umami
1490	VVSALF	261	non-Umami
1491	IATAIF	261	non-Umami
1492	IATALF	261	non-Umami
1493	LATAIF	261	non-Umami
1494	LATALF	261	non-Umami
1495	IVPSVAPA	260	non-Umami
1496	SPVLVPAA	260	non-Umami
1497	HACVFV	248	non-Umami
1498	TVF	248	non-Umami
1499	Q(-17.03)PGPLPGLN	246	non-Umami
1500	Q(-17.03)QYYPGLSNESESETSE	246	non-Umami
1501	Q(-17.03)QC(-1.01)C(-1.01)QQL	241	non-Umami
1502	TILMLGGL	236	non-Umami
1503	TLFPLGGL	236	non-Umami
1504	PHCP	233	non-Umami
1505	WI	230	non-Umami
1506	WL	230	non-Umami
1507	WVPFG	221	non-Umami
1508	PGGMPP	213	non-Umami
1509	Q(+0.98)TRPEIPP	213	non-Umami
1510	ALAASVVGL	212	non-Umami
1511	TRAH	211	non-Umami
1512	SSTNQPP	209	non-Umami
1513	MIGPG	207	non-Umami
1514	MLGPG	207	non-Umami
1515	TISTM	206	non-Umami
1516	TLSTM	206	non-Umami
1517	SQ(+0.98)TFIPQQP	203	non-Umami
1518	Q(-17.03)QQPLPQQP	203	non-Umami
1519	RGGW	202	non-Umami
1520	NKV	201	non-Umami
1521	GGKV	201	non-Umami
1522	ASKAC(-1.01)GP	200	non-Umami
1523	WAH	200	non-Umami
1524	QPPQTQ	191	non-Umami
1525	FSIP	186	non-Umami
1526	FSLP	186	non-Umami
1527	HVWG	186	non-Umami
1528	ITQP	178	non-Umami
1529	LTQP	178	non-Umami
1530	RSMP	177	non-Umami
1531	NNATAAAV	177	non-Umami
1532	GLINGF	176	non-Umami
1533	KGQIQAG	176	non-Umami
1534	IGINGF	176	non-Umami
1535	LGLNGF	176	non-Umami
1536	GLPVLPKVH	174	non-Umami
1537	MMNP	170	non-Umami
1538	TINN	170	non-Umami
1539	TLNN	170	non-Umami
1540	KNTLHP	170	non-Umami
1541	IQQ(+0.98)LQQI	168	non-Umami
1542	PVSSLQLQ	168	non-Umami
1543	TVST	166	non-Umami
1544	PGAAGPFPF	166	non-Umami
1545	IEKVPVISQ(+0.98)L	164	non-Umami
1546	IFSPVLVPAAI	164	non-Umami
1547	IFSPVLVPAAL	164	non-Umami
1548	LFSPVLVPAAI	164	non-Umami
1549	LFSPVLVPAAL	164	non-Umami
1550	AGPPSAGP	163	non-Umami
1551	YVFDLNNNANQLEPR	161	non-Umami
1552	Q(-17.03)PQQQI	155	non-Umami
1553	Q(-17.03)PQQQL	155	non-Umami
1554	P(+42.01)PTPPA	150	non-Umami
1555	TMT	148	non-Umami
1556	SLTILF	147	non-Umami
1557	SLTLIF	147	non-Umami
1558	SLTLLF	147	non-Umami
1559	TIAF	145	non-Umami
1560	TLAF	145	non-Umami
1561	FNVFSTGI	144	non-Umami
1562	TGKSQ	137	non-Umami
1563	MRS	130	non-Umami
1564	G(+42.01)HGK	130	non-Umami
1565	VTVGN(+0.98)VLNPGAGA	128	non-Umami
1566	IVCF	126	non-Umami
1567	LVCF	126	non-Umami
1568	VICF	126	non-Umami
1569	VLCF	126	non-Umami
1570	APGGAAPGGFPGAAGAG	125	non-Umami
1571	PSGQVQWPQQQ	125	non-Umami
1572	KYP	122	non-Umami
1573	LMQNPS	113	non-Umami
1574	KNGHP	111	non-Umami
1575	LVYCP	110	non-Umami
1576	RCAGNTT	109	non-Umami
1577	SKTSSTT	107	non-Umami
1578	KMF	104	non-Umami
1579	HSHFP	98	non-Umami
1580	WRY	95.9	non-Umami
1581	FAHP	93.1	non-Umami
1582	GSIMF	91.8	non-Umami
1583	GSLMF	91.8	non-Umami
1584	AIVI	87.4	non-Umami
1585	AIVL	87.4	non-Umami
1586	ALVI	87.4	non-Umami
1587	ALVL	87.4	non-Umami
1588	VIW	84.2	non-Umami
1589	VLW	84.2	non-Umami
1590	GQGIIQPQQPAQLEVIR	82.3	non-Umami
1591	SGLALAASVVGL	74.9	non-Umami
1592	PPFF	74.6	non-Umami
1593	SYVV	74.4	non-Umami
1594	VATLFPLGGL	73.6	non-Umami
1595	VALTAVLMGL	73.6	non-Umami
1596	YVF	71.7	non-Umami
1597	Q(-17.03)QPQKPP	66.9	non-Umami
1598	IHW	62.9	non-Umami
1599	LHW	62.9	non-Umami
1600	ALVFCIF	57.9	non-Umami
1601	TFMV	54.9	non-Umami
1602	PSGGAL	42.4	non-Umami
1603	SVAH	41.9	non-Umami
1604	SVY	41.4	non-Umami
1605	TGHP	39.9	non-Umami
1606	GTVS	37	non-Umami
1607	GTSV	37	non-Umami
1608	NYGFVP	36.9	non-Umami
1609	YVSGLHP	30.3	non-Umami
1610	KNIPC	22.2	non-Umami
1611	KNLPC	22.2	non-Umami
1612	EQ(+0.98)PQPQPQP	14.9	non-Umami
1613	Q(+0.98)PQ(+0.98)PQQPQ	9.02	non-Umami

## Sheet: Summary
	Count
non-Umami	5967
Umami	437
