# Supplementary material for: Identification and Sensory Characterization of Umami Peptides During Lager Beer Fermentation
Source: Foods. 2026 May 12;15(10):1694. doi: 10.3390/foods15101694 (PMC13205335; doi:10.3390/foods15101694)
Supplement: Supplementary file 1 [file foods-15-01694-s001.zip › S14 Peptide sequences quantified in the day 3 fermentation sample and their peak areas.xlsx]

## Sheet: Tabelle1
Number	Peptide	Area	Class
1	RDNELP	320698	Umami
2	E(-18.01)PEP	100188	Umami
3	E(-18.01)PF	72289.7	Umami
4	ENS	62200	Umami
5	HPTLFE	59893.1	Umami
6	GTGD	52600	Umami
7	NDT	52600	Umami
8	NSE	52600	Umami
9	E(-18.01)PGA	50315	Umami
10	E(-18.01)PAG	50315	Umami
11	EI	41200	Umami
12	EL	41200	Umami
13	EF	26127.7	Umami
14	VLDVP	20707.2	Umami
15	LVDVP	20707.2	Umami
16	VLPVD	20707.2	Umami
17	VIPVD	20700	Umami
18	E(-18.01)PI	19300	Umami
19	E(-18.01)PL	19300	Umami
20	EW	16600	Umami
21	AIEISG	16200	Umami
22	AIELSG	16200	Umami
23	ALELSG	16200	Umami
24	IAEISG	16200	Umami
25	IAELSG	16200	Umami
26	LAEISG	16200	Umami
27	LAELSG	16200	Umami
28	ALDVGRSL	14066.9	Umami
29	ALDGRVSL	14066.9	Umami
30	ALDVVNSL	14066.9	Umami
31	ALDGLSVGV	14066.9	Umami
32	E(-18.01)LNP	13807.8	Umami
33	HADKEQPP	13766.4	Umami
34	E(-18.01)L	13515	Umami
35	VKLDVLQTL	13400	Umami
36	EKALLLQTL	13400	Umami
37	KEVVVLQLT	13400	Umami
38	QEVP	12321.6	Umami
39	EAGVP	12321.6	Umami
40	EGAVP	12321.6	Umami
41	EQVP	12300	Umami
42	TDVP	11528.4	Umami
43	ESVP	11528.4	Umami
44	DTVP	11500	Umami
45	ISIE	11300	Umami
46	ISLE	11300	Umami
47	LSIE	11300	Umami
48	LSLE	11300	Umami
49	E(-18.01)PY	10500	Umami
50	EV	10320.6	Umami
51	E(-18.01)PV	10109.8	Umami
52	ELVR	9854.63	Umami
53	EIVR	9850	Umami
54	EPF	9660	Umami
55	PEF	9660	Umami
56	LDRGTV	9168.96	Umami
57	LDGSRL	9168.96	Umami
58	HAPGNPVQSEVM	8206.78	Umami
59	ERFQPMF	8080	Umami
60	A(+42.01)KAE	7790.18	Umami
61	AQLE	7790.18	Umami
62	AGAIE	7790	Umami
63	AGALE	7790	Umami
64	AQIE	7790	Umami
65	AAGIE	7790	Umami
66	AAGLE	7790	Umami
67	PDY	7530	Umami
68	EVGFQPMF	7182.86	Umami
69	RTDTSDIF	7180	Umami
70	PMAPLPGSVGEP	7145.27	Umami
71	PMAPLPDASGPV	7145.27	Umami
72	DGW	7120	Umami
73	GWD	7120	Umami
74	WDG	7120	Umami
75	AIDT	7050	Umami
76	ALDT	7050	Umami
77	DISVSA	6850	Umami
78	DLSVSA	6850	Umami
79	TVDVSA	6850	Umami
80	PEHTP	6620	Umami
81	TESTPP	6071.45	Umami
82	PNDQPP	5910	Umami
83	KDAP	5880	Umami
84	DVYN	5650	Umami
85	VDYN	5650	Umami
86	AQVE	5541.17	Umami
87	K(+42.01)LE	5540.61	Umami
88	VALE	5540.61	Umami
89	AVIE	5540	Umami
90	AVLE	5540	Umami
91	TEHPLP	5540	Umami
92	PPPVHDTD	5500	Umami
93	EIA	5380	Umami
94	ELA	5380	Umami
95	LALDKSLSP	5290	Umami
96	LALDVSAAAL	5289.21	Umami
97	LALDVSKPT	5289.21	Umami
98	LALDVALGAT	5289.21	Umami
99	LDPQ	5273.21	Umami
100	DIGAP	5270	Umami
101	DLGAP	5270	Umami
102	IATEA	5160	Umami
103	LATEA	5160	Umami
104	DVSLA	5159.95	Umami
105	EM	5110	Umami
106	EIIGV	5030	Umami
107	EIIVG	5030	Umami
108	EILGV	5030	Umami
109	EILVG	5030	Umami
110	ELIGV	5030	Umami
111	ELIVG	5030	Umami
112	ELLGV	5030	Umami
113	ELLVG	5030	Umami
114	EIIR	5030	Umami
115	EILR	5030	Umami
116	ELIR	5030	Umami
117	ELLR	5030	Umami
118	E(-18.01)PLP	5012.82	Umami
119	EFQ	4980	Umami
120	DPPLP	4970	Umami
121	PDPIP	4970	Umami
122	PDPLP	4970	Umami
123	LDVNPLT	4820	Umami
124	DLVPNLT	4820	Umami
125	VEVPGGLT	4820	Umami
126	DIK	4780	Umami
127	DLK	4780	Umami
128	LNFDVAAQP	4735.24	Umami
129	LNFDVGGPR	4735.24	Umami
130	DGVL	4691.81	Umami
131	DGVI	4690	Umami
132	GDVI	4690	Umami
133	GDVL	4690	Umami
134	EIG	4670	Umami
135	ELG	4670	Umami
136	QSDPRDNLQSHV	4646.47	Umami
137	DSP	4590	Umami
138	LDTVGAAL	4464.25	Umami
139	EAVA	4420	Umami
140	LGQAEFKQLQGV	4336.17	Umami
141	DAVP	4230	Umami
142	ALDSKTP	4200.61	Umami
143	ESAEQL	4140	Umami
144	Q(-17.03)LE	3824.92	Umami
145	E(-18.01)LE	3824.92	Umami
146	IDAV	3760	Umami
147	IDVA	3760	Umami
148	LDAV	3760	Umami
149	LDVA	3760	Umami
150	EGAAVRP	3750	Umami
151	VDTL	3694.61	Umami
152	DVTI	3690	Umami
153	DVTL	3690	Umami
154	VDTI	3690	Umami
155	EIMN	3630	Umami
156	ELMN	3630	Umami
157	ESAI	3610	Umami
158	ESAL	3610	Umami
159	DIA	3600	Umami
160	DLA	3600	Umami
161	FAEP	3580	Umami
162	VDAV	3350	Umami
163	VDIG	3350	Umami
164	VDLG	3350	Umami
165	NEMI	3330	Umami
166	NEML	3330	Umami
167	E(-18.01)PHQ	3201.89	Umami
168	DIVATD	3200	Umami
169	LDVATD	3200	Umami
170	IDSVS	3190	Umami
171	LDSVS	3190	Umami
172	QSIE	3170	Umami
173	QSLE	3170	Umami
174	TNEI	3170	Umami
175	TNEL	3170	Umami
176	ESHQTN	3150	Umami
177	DELA	3102.23	Umami
178	DIEA	3100	Umami
179	DLEA	3100	Umami
180	SEF	2992.71	Umami
181	ESF	2992.71	Umami
182	PAD	2940	Umami
183	TPDY	2824.4	Umami
184	TDVI	2820	Umami
185	TDVL	2820	Umami
186	PFAD	2752.92	Umami
187	VKEVGGGA	2730	Umami
188	KEVVGGGA	2730	Umami
189	FQTDVA	2691.93	Umami
190	DVYNVA	2690	Umami
191	VDYNVA	2690	Umami
192	DIQP	2670	Umami
193	DLQP	2670	Umami
194	LEVQQ	2662.99	Umami
195	HSSEESLSS	2590	Umami
196	ADAI	2460	Umami
197	ADAL	2460	Umami
198	TSDKQSSP	2434.77	Umami
199	IEVE	2410	Umami
200	LEVE	2410	Umami
201	DAIP	2400	Umami
202	DALP	2400	Umami
203	VDVY	2320	Umami
204	APVE	2220	Umami
205	DGIF	2170	Umami
206	DGLF	2170	Umami
207	GDIF	2170	Umami
208	GDLF	2170	Umami
209	E(-18.01)VL	2169	Umami
210	DIVTP	2160	Umami
211	DLVTP	2160	Umami
212	IEDI	2130	Umami
213	IEDL	2130	Umami
214	LEDI	2130	Umami
215	LEDL	2130	Umami
216	AFLAET	2090.95	Umami
217	FALTEA	2090	Umami
218	FALETA	2090	Umami
219	LNFD	2080.07	Umami
220	INFD	2080	Umami
221	VPTVDVS	2080	Umami
222	VQFD	2080	Umami
223	GEGVI	2060	Umami
224	ESW	2042.74	Umami
225	LEKGSYA	1963.56	Umami
226	EGSL	1954.58	Umami
227	EVW	1900	Umami
228	APVEP	1893.65	Umami
229	FEAGP	1870	Umami
230	FQEP	1870	Umami
231	EVVQ	1860	Umami
232	VDIAG	1860	Umami
233	VDLAG	1860	Umami
234	DIVQ	1860	Umami
235	DLVQ	1860	Umami
236	LDVQ	1856.36	Umami
237	LNFDPNGVVF	1848.26	Umami
238	TTDY	1820	Umami
239	FGETA	1790	Umami
240	ETTP	1750	Umami
241	EQY	1750	Umami
242	ETEMK	1700	Umami
243	IEII	1690	Umami
244	IEIL	1690	Umami
245	IELI	1690	Umami
246	IELL	1690	Umami
247	LEII	1690	Umami
248	LEIL	1690	Umami
249	LELI	1690	Umami
250	LELL	1690	Umami
251	SYEESMPMPLE	1690	Umami
252	EIW	1650	Umami
253	ELW	1650	Umami
254	TFVD	1640	Umami
255	DMVV	1610	Umami
256	EVVTP	1610	Umami
257	IVTGGDSGIGR	1570	Umami
258	IIQPQQPAQLE	1570	Umami
259	LVTGGDSGIGR	1570	Umami
260	AAVLE	1530	Umami
261	AAVIE	1530	Umami
262	SVVDVVD	1462.98	Umami
263	VDVSVVD	1460	Umami
264	SYQDISVSA	1460	Umami
265	AEY	1450	Umami
266	EAY	1450	Umami
267	LDTANPSI	1450	Umami
268	QEVPTGSI	1450	Umami
269	LDQPTGSI	1450	Umami
270	VEQPSASL	1448.88	Umami
271	E(-18.01)GY	1440	Umami
272	EQQQLNY	1440	Umami
273	AEGQGAAYR	1440	Umami
274	AAEGSII	1430	Umami
275	AAEGSIL	1430	Umami
276	IDGGI	1400	Umami
277	LDGGI	1400	Umami
278	LDGGL	1400	Umami
279	VADGL	1397.43	Umami
280	PYVD	1384.68	Umami
281	LDVNPLTLG	1360	Umami
282	VEVPGGLTVA	1360	Umami
283	SYQDVY	1340	Umami
284	EDVA	1300	Umami
285	VHAE	1290	Umami
286	LADTVGVG	1267.57	Umami
287	E(-18.01)PQE	1258.26	Umami
288	ETF	1250	Umami
289	IIEP	1240	Umami
290	ILEP	1240	Umami
291	LIEP	1240	Umami
292	LLEP	1240	Umami
293	EINP	1120	Umami
294	ELNP	1120	Umami
295	EQEE	1081.94	Umami
296	LAQMELAVG	1042.59	Umami
297	A(+42.01)PVD	1041.63	Umami
298	EGVT	1040	Umami
299	ISNIIEGAS	1040	Umami
300	LAKDEKLD	1040	Umami
301	TVGE	1040	Umami
302	LSVLQESQ	1039.38	Umami
303	EPTT	1030	Umami
304	PSVE	1030	Umami
305	E(-18.01)IPP	1020	Umami
306	E(-18.01)LPP	1020	Umami
307	TVAD	1010	Umami
308	EQLQLQ	995.124	Umami
309	QELQLQ	995	Umami
310	FDP	983	Umami
311	E(-18.01)LPQ	958.357	Umami
312	VAGGGGAADVA	943	Umami
313	VAGNEGNLA	943	Umami
314	STGGEGHPATP	942.594	Umami
315	EIT	919	Umami
316	ELT	919	Umami
317	VAGNEGNLAL	907	Umami
318	HWD	900	Umami
319	DLGHQP	894.939	Umami
320	DPFITT	883	Umami
321	DLGVY	874	Umami
322	DIGVY	874	Umami
323	DGVF	872	Umami
324	DFVRL	868	Umami
325	RSEQ	866	Umami
326	LTSELV	810	Umami
327	AHQQPE	788	Umami
328	EGAIQ	783	Umami
329	AGPPPETPLSDP	778	Umami
330	EEPKQQQPPP	778	Umami
331	AAANVEGAAFE	776.377	Umami
332	YDAF	776	Umami
333	ASGEVW	770	Umami
334	TGEGVW	770	Umami
335	DGTAVW	770	Umami
336	SAEGVW	770	Umami
337	DEII	762	Umami
338	DEIL	762	Umami
339	DELI	762	Umami
340	DELL	762	Umami
341	ESNI	761	Umami
342	ESNL	761	Umami
343	EIE	760	Umami
344	ELE	760	Umami
345	ENILP	758	Umami
346	ENLIP	758	Umami
347	ENLLP	758	Umami
348	E(-18.01)ELQ	753.151	Umami
349	VVLPSTE	753	Umami
350	HPPEQP	747.519	Umami
351	VDVIANA	730	Umami
352	VDVLANA	730	Umami
353	E(-18.01)LLQ	722.664	Umami
354	DLKAAPV	710.938	Umami
355	SDVI	700	Umami
356	SDVL	700	Umami
357	KVVE	693.087	Umami
358	VEIIAN	668	Umami
359	VEILAN	668	Umami
360	VELLAN	668	Umami
361	SDPQAF	667	Umami
362	LEVVD	664.464	Umami
363	IEVVD	664	Umami
364	TEETLFI	664	Umami
365	ETFETIL	664	Umami
366	DLGGGL	662	Umami
367	ALFVSLAGHD	659.13	Umami
368	PDKPAPSSL	658.27	Umami
369	FCQDLS	651	Umami
370	EDGVAVIP	636	Umami
371	AIEIS	607	Umami
372	AIELS	607	Umami
373	ALEIS	607	Umami
374	ALELS	607	Umami
375	MDEWQ	604	Umami
376	GAPETF	588.95	Umami
377	FDVTP	573.385	Umami
378	DGGSVASSA	563.093	Umami
379	WIDA	559	Umami
380	WLDA	559	Umami
381	RALDEVHPTVLQ	553.672	Umami
382	IDVTP	553	Umami
383	LDVTP	553	Umami
384	ALEGATVNF	547	Umami
385	IIANDQGNRTTP	531	Umami
386	EGGW	529	Umami
387	KEP	529	Umami
388	APGDLWS	519.434	Umami
389	PAETGA	516	Umami
390	WDVFGL	513.033	Umami
391	TEEITT	507	Umami
392	VESSDTIDNVK	504	Umami
393	DYVT	501	Umami
394	DITT	498	Umami
395	DLTT	498	Umami
396	TDTI	498	Umami
397	TDTL	498	Umami
398	ITMDPGALF	498	Umami
399	DWR	484	Umami
400	FPEKGGE	483.191	Umami
401	LDVTPLS	466	Umami
402	DIFE	465	Umami
403	DLFE	465	Umami
404	RSNVFDPFADL	462	Umami
405	DIVN	447	Umami
406	DLVN	447	Umami
407	VSQCEEEIEVG	447	Umami
408	DNIQGITKPAI	446	Umami
409	NNVE	443	Umami
410	EQATPP	439.91	Umami
411	WSD	433	Umami
412	SYQDISVS	410	Umami
413	TASVSGSE	391	Umami
414	LTDPP	384.094	Umami
415	DLAVLGAN	384	Umami
416	VIDAINQ	384	Umami
417	IVADIGGQ	384	Umami
418	TDVF	383	Umami
419	A(+42.01)EVQ	380.741	Umami
420	EEL	380.551	Umami
421	PVESPAP	376	Umami
422	TVDVSVVD	375	Umami
423	LVEAN	369.973	Umami
424	EGAY	366	Umami
425	IDVE	357	Umami
426	LDVE	357	Umami
427	EYW	356	Umami
428	TTNDSFTF	355	Umami
429	ASTGDYATF	354.828	Umami
430	FKTSD	344.757	Umami
431	SYEESMPMP	343	Umami
432	LVAEY	333	Umami
433	QSVE	333	Umami
434	IVAEY	333	Umami
435	VIAEY	333	Umami
436	VLAEY	333	Umami
437	ETAGP	331	Umami
438	A(+42.01)VQE	325.345	Umami
439	SFSLDPE	324.472	Umami
440	EPPVPHT	320.272	Umami
441	QNVEAMF	304	Umami
442	CLESLL	299.443	Umami
443	QEP	297	Umami
444	TDLP	296.417	Umami
445	TDIP	296	Umami
446	AAALSVTGYDP	293.482	Umami
447	DQPKYPQCS	286.231	Umami
448	DTYCSV	282.872	Umami
449	D(+42.01)HSP	276.094	Umami
450	DLAYTE	271.062	Umami
451	YLSASDP	269.899	Umami
452	KSPSDP	269.258	Umami
453	AVSVPLVLES	265	Umami
454	ATRVQDT	242.274	Umami
455	TVDAF	239.225	Umami
456	VPTVDVSVVD	239	Umami
457	VTDAF	239	Umami
458	DLSSPP	234.2	Umami
459	EPQNQPQQ	229	Umami
460	IPED	226	Umami
461	LPED	226	Umami
462	DQALP	224.972	Umami
463	DLPDPN	221.167	Umami
464	DTFWAPP	202.876	Umami
465	ARVE	196	Umami
466	FEGV	196	Umami
467	DLPYADVNK	193.154	Umami
468	EQTLAG	187	Umami
469	QSPVEF	186	Umami
470	DARTAGQ	182.166	Umami
471	LDHTNPP	182.067	Umami
472	GAPEPAP	181	Umami
473	QSGEGVLY	179.597	Umami
474	SVEM(+15.99)	178.8	Umami
475	EEISNFP	171	Umami
476	CTKTNEAGYL	170.675	Umami
477	MPEAP	165.12	Umami
478	NPDRSAS	164	Umami
479	WADPFDTF	162	Umami
480	EIIP	161	Umami
481	EILP	161	Umami
482	ELIP	161	Umami
483	ELLP	161	Umami
484	IRD	160	Umami
485	LRD	160	Umami
486	ERGDI	156	Umami
487	ERGDL	156	Umami
488	DHSTPVP	155	Umami
489	EMGR	155	Umami
490	PIPEHTPP	155	Umami
491	DLQSGPP	151.836	Umami
492	LPDGMT	151	Umami
493	FDYGTSAP	149.81	Umami
494	LDMP	148.396	Umami
495	IDMP	148	Umami
496	EPRMF	146.929	Umami
497	DLEGSA	146	Umami
498	VEMLSEA	144	Umami
499	KETY	142.42	Umami
500	AEAERAVD	140	Umami
501	ARFD	140	Umami
502	DVGP	137.52	Umami
503	SIDHVF	134	Umami
504	SLDHVF	134	Umami
505	GIGGGEVE	128	Umami
506	ILGLGSDH	121	Umami
507	DLPAFM	113.476	Umami
508	DIIDP	110	Umami
509	DILDP	110	Umami
510	DLIDP	110	Umami
511	DLLDP	110	Umami
512	DVDGVS	105.784	Umami
513	NAPAFREP	105.08	Umami
514	DLYQ	102.581	Umami
515	EGRATFGSL	102.221	Umami
516	EVMAAHVG	92	Umami
517	GHDIP	89.1	Umami
518	GHDLP	89.1	Umami
519	DLHGP	89.0977	Umami
520	DITI	88.9	Umami
521	DITL	88.9	Umami
522	DLTI	88.9	Umami
523	DLTL	88.9	Umami
524	DENTPP	85.0558	Umami
525	EPAH	80.4	Umami
526	AGECSGFSG	65.9	Umami
527	EVRDP	63.4036	Umami
528	KDSPP	58.8	Umami
529	ADDLAT	54.1256	Umami
530	TPGAMEQ	44.5969	Umami
531	SGMDLALTP	43.4699	Umami
532	RM(+15.99)E	40.8811	Umami
533	EVVQP	40.6423	Umami
534	EPWSD	39.341	Umami
535	DLFPDH	37.0045	Umami
536	FSEPQ	32.6	Umami
537	RRSY	465007	non-Umami
538	H(+42.01)PTVTF	320698	non-Umami
539	H(+42.01)LPSTF	320698	non-Umami
540	H(+42.01)LTFSP	320698	non-Umami
541	H(+42.01)LSVCL	218106	non-Umami
542	H(+42.01)GAAKST	218106	non-Umami
543	F	159971	non-Umami
544	GFHLRC(-1.01)GS	156681	non-Umami
545	FGHLRC(-1.01)SS	127380	non-Umami
546	G(+42.01)LELRC(-1.01)SS	127380	non-Umami
547	V	88865.3	non-Umami
548	QALPSMTM(+15.99)SSRYCPSLF	83529.1	non-Umami
549	AQLPSMTSAYRC(-1.01)CGTSLF	83529.1	non-Umami
550	AQLPSMKM(+15.99)M(+15.99)M(+15.99)ERSSLF	83529.1	non-Umami
551	AQLPSMC(-1.01)RVEPQQC(-1.01)SIF	83500	non-Umami
552	W	81439.3	non-Umami
553	D(+42.01)HRK	72900	non-Umami
554	Q(-17.03)PF	72300	non-Umami
555	AQLPSMC(-1.01)RVEPQQC(-1.01)SIFAAGQY	63500	non-Umami
556	V(+42.01)PPLM(+15.99)E	59893.1	non-Umami
557	Q(-17.03)PGA	50315	non-Umami
558	H(+42.01)LTAEF	49979.8	non-Umami
559	H(+42.01)LVYEG	49979.8	non-Umami
560	GVGP	47100	non-Umami
561	VGGP	47100	non-Umami
562	QAGAGPSSLSCAPC(-1.01)DLFAAAVAAGQY	44781	non-Umami
563	QAGAPGSSLSCAC(-1.01)DPLFALQAAGQY	44781	non-Umami
564	RRGY	44678.9	non-Umami
565	SCCSFC(-1.01)G	42200	non-Umami
566	Y	39300	non-Umami
567	ATTY	37100	non-Umami
568	SGIH	30400	non-Umami
569	SGLH	30400	non-Umami
570	GVHTPGQ	29700	non-Umami
571	L	29626.9	non-Umami
572	IYSG	29300	non-Umami
573	LYSG	29300	non-Umami
574	Q(-17.03)PH	29100	non-Umami
575	Q(-17.03)PFPP	25600	non-Umami
576	GVGPATA	25200	non-Umami
577	GVSPGGV	25200	non-Umami
578	VGGSPVG	25200	non-Umami
579	VGPSGVG	25200	non-Umami
580	VGSPGVG	25200	non-Umami
581	GVGPSVG	25173.4	non-Umami
582	VGGPSVG	25173.4	non-Umami
583	IP	25100	non-Umami
584	LP	25100	non-Umami
585	SKVH	23700	non-Umami
586	Q(-17.03)	21378	non-Umami
587	GNA	20900	non-Umami
588	NAG	20900	non-Umami
589	QGG	20900	non-Umami
590	QAAGGAATDLCVNGPC(-1.01)LDLFAAGQY	18688.7	non-Umami
591	AAQLPSMC(-1.01)RVEPQQC(-1.01)SIFAAGQY	16600	non-Umami
592	H(+42.01)LTYGP	16231.5	non-Umami
593	H(+42.01)LTYPG	16231.5	non-Umami
594	E(-18.01)PQQQVPVEVMR	16179.4	non-Umami
595	E(-18.01)PQQQVVPEVMR	16179.4	non-Umami
596	H(+42.01)HAF	16152.7	non-Umami
597	H(+42.01)PRC(-1.01)	16152.7	non-Umami
598	H(+42.01)PC(-1.01)R	16152.7	non-Umami
599	DPQPKC(-1.01)QNRVSAYT	16050.5	non-Umami
600	V(+42.01)AQPAGPFQPDQATH	16050.5	non-Umami
601	A(+42.01)VQAGPC(-1.01)QLQQSHTP	16050.5	non-Umami
602	L(+42.01)GQQPC(-1.01)QPSGKSPHT	16050.5	non-Umami
603	AVATPVF	15100	non-Umami
604	K(+42.01)ATNKT	15060.2	non-Umami
605	VAATLKC(-1.01)	15060.2	non-Umami
606	AQLPSTC(-1.01)FC(-1.01)DVSAHTP	14556.9	non-Umami
607	QALSDGNTDNM(+15.99)SAHTP	14556.9	non-Umami
608	SPNGP	14102.7	non-Umami
609	PSNGP	14100	non-Umami
610	TFGF	14100	non-Umami
611	Q(-17.03)LNP	13807.8	non-Umami
612	PQ(+0.98)PQQ(+0.98)PQP	13800	non-Umami
613	Q(-17.03)INP	13800	non-Umami
614	Q(-17.03)PFPQPQP	13800	non-Umami
615	E(-18.01)VCC(-1.01)AGS	13700	non-Umami
616	NTLVNS	13212.6	non-Umami
617	NTLVGGS	13212.6	non-Umami
618	LC(-1.01)LGVGS	13200	non-Umami
619	SAGLVNS	13200	non-Umami
620	ASGLGVGS	13200	non-Umami
621	SAGIVNS	13200	non-Umami
622	GGTIVNS	13200	non-Umami
623	ISQGVGS	13200	non-Umami
624	QPQLPFPQQPQQPFPQPQQP	12800	non-Umami
625	GFHLRC(-1.01)SS	12766.9	non-Umami
626	E(-18.01)VMLREM(+15.99)	12766.9	non-Umami
627	AVTGF	12500	non-Umami
628	GITGF	12500	non-Umami
629	GLTGF	12500	non-Umami
630	VATGF	12500	non-Umami
631	IGTGF	12500	non-Umami
632	LGTGF	12500	non-Umami
633	K(+42.01)TGF	12452.3	non-Umami
634	A(+42.01)GSVP	12321.6	non-Umami
635	HP	12100	non-Umami
636	PH	12100	non-Umami
637	AQLPSMC(-1.01)RVEPQQC(-1.01)SIFA	12000	non-Umami
638	SVGV	11900	non-Umami
639	TGAI	11900	non-Umami
640	TGAL	11900	non-Umami
641	ASAI	11900	non-Umami
642	ASAL	11900	non-Umami
643	VSGV	11900	non-Umami
644	TTVARPVG	11850.1	non-Umami
645	K(+42.01)RAVEVG	11850.1	non-Umami
646	VTTARPVG	11850.1	non-Umami
647	PVVP	11800	non-Umami
648	VPVP	11800	non-Umami
649	GSGSGC(-1.01)GSGSG	11400	non-Umami
650	GSGSGSGC(-1.01)GSG	11400	non-Umami
651	NVAPMAERGQTPCGETPVLMAPP	11272.1	non-Umami
652	KC(-1.01)GCLVGLC(-1.01)SS	11160	non-Umami
653	E(-18.01)PFEPF	11152.3	non-Umami
654	IGGI	10700	non-Umami
655	IGGL	10700	non-Umami
656	LGGI	10700	non-Umami
657	LGGL	10700	non-Umami
658	H(+42.01)LCSKEF	10498.2	non-Umami
659	H(+42.01)LTGFP	10446.7	non-Umami
660	TATSIA	10400	non-Umami
661	ATTSLA	10400	non-Umami
662	ITGI	10100	non-Umami
663	ITGL	10100	non-Umami
664	LTGI	10100	non-Umami
665	LTGL	10100	non-Umami
666	TIAV	10100	non-Umami
667	TIGI	10100	non-Umami
668	TIGL	10100	non-Umami
669	TLAV	10100	non-Umami
670	TLGI	10100	non-Umami
671	TLGL	10100	non-Umami
672	AVGI	9740	non-Umami
673	AVGL	9740	non-Umami
674	V(+42.01)VTHSLPQM(+15.99)AQPP	9613.6	non-Umami
675	H(+42.01)LYVGE	9581.84	non-Umami
676	IGGGA	9540	non-Umami
677	LGGGA	9540	non-Umami
678	AAGVG	9540	non-Umami
679	TSAL	9340.2	non-Umami
680	TSLA	9340.2	non-Umami
681	AFGM	9340	non-Umami
682	FAGM	9340	non-Umami
683	STIA	9340	non-Umami
684	STLA	9340	non-Umami
685	TSAI	9340	non-Umami
686	TSIA	9340	non-Umami
687	STAI	9340	non-Umami
688	STAL	9340	non-Umami
689	AAGQY	9120	non-Umami
690	AAGGAY	9120	non-Umami
691	R(+42.01)SGGPC(-1.01)	8694.32	non-Umami
692	P(+42.01)CVEQ	8694.32	non-Umami
693	A(+42.01)VLPVSRR	8594.18	non-Umami
694	LVLPGELAK	8590	non-Umami
695	PVIVP	8570	non-Umami
696	PVLVP	8570	non-Umami
697	VIPVP	8570	non-Umami
698	VLPVP	8570	non-Umami
699	VPIVP	8570	non-Umami
700	VPLVP	8570	non-Umami
701	IGATP	8550	non-Umami
702	AVATP	8550	non-Umami
703	VAATP	8550	non-Umami
704	PQQPQQPFLQPQQPFPQQPQQ	8370	non-Umami
705	E(-18.01)QPQQVHTSVM	8206.78	non-Umami
706	ASGALLGVMAVNI	8180	non-Umami
707	VKGN(+0.98)LGGLAVSVT	8180	non-Umami
708	GVAH	8060	non-Umami
709	HAGV	8060	non-Umami
710	IIPQQPQQP	8040	non-Umami
711	E(-18.01)GALL	7933.28	non-Umami
712	RHCTNL	7838.76	non-Umami
713	SIVGI	7810	non-Umami
714	SIVGL	7810	non-Umami
715	SLVGI	7810	non-Umami
716	SLVGL	7810	non-Umami
717	TVVIG	7810	non-Umami
718	TVVLG	7810	non-Umami
719	VTVGI	7810	non-Umami
720	VTVGL	7810	non-Umami
721	TVVGI	7810	non-Umami
722	TVVGL	7810	non-Umami
723	LLKDQPPTH	7631.54	non-Umami
724	QPAATLLSTF	7631.54	non-Umami
725	PQ(+0.98)IQ(+0.98)LITHP	7630	non-Umami
726	QQPILPQQP	7630	non-Umami
727	NLNLNNAASLYNTGVAFDDSNKYAKMN(+0.98)SLTEL	7558.4	non-Umami
728	RTPTVG	7430	non-Umami
729	PMPAVKVSHG	7411.79	non-Umami
730	PMAPLPRGSP	7411.79	non-Umami
731	PMAPLKDPGP	7411.79	non-Umami
732	W(+42.01)APLAKGHT	7411.79	non-Umami
733	PMAPLNPSVP	7411.79	non-Umami
734	PMAPLATPAGP	7411.79	non-Umami
735	R	7385.47	non-Umami
736	KM(+15.99)REPMF	7182.86	non-Umami
737	PMAPLNFPAGH	7145.27	non-Umami
738	YTS	7130	non-Umami
739	YST	7130	non-Umami
740	QALPQQDEDC(-1.01)PPFTS	6686.83	non-Umami
741	T(+42.01)TGYP	6620.14	non-Umami
742	Q(-17.03)PQQP	6620	non-Umami
743	Q(-17.03)QPQP	6620	non-Umami
744	IVISG	6560	non-Umami
745	IVLSG	6560	non-Umami
746	LVISG	6560	non-Umami
747	LVLSG	6560	non-Umami
748	TW	6490	non-Umami
749	WT	6490	non-Umami
750	PSII	6480	non-Umami
751	PSIL	6480	non-Umami
752	PSLI	6480	non-Umami
753	PSLL	6480	non-Umami
754	P(+42.01)C(-1.01)VMP	6449.71	non-Umami
755	VGTV	6430	non-Umami
756	SGVVM	6430	non-Umami
757	VCVTGF	6400	non-Umami
758	MAVTGF	6397.46	non-Umami
759	NAIY	6290	non-Umami
760	NALY	6290	non-Umami
761	QGIY	6290	non-Umami
762	QGLY	6290	non-Umami
763	AGGIY	6290	non-Umami
764	AGGLY	6290	non-Umami
765	GAGIY	6290	non-Umami
766	GAGLY	6290	non-Umami
767	ANLY	6286.36	non-Umami
768	GQLY	6286.36	non-Umami
769	ISVS	6220	non-Umami
770	ITLGM	6220	non-Umami
771	LSVS	6220	non-Umami
772	LTIGM	6220	non-Umami
773	LTLGM	6220	non-Umami
774	SVIS	6220	non-Umami
775	SVLS	6220	non-Umami
776	TIIGM	6220	non-Umami
777	TLIGM	6220	non-Umami
778	TLLGM	6220	non-Umami
779	VSIS	6220	non-Umami
780	VSLS	6220	non-Umami
781	ITIGM	6220	non-Umami
782	TILGM	6220	non-Umami
783	TVVS	6220	non-Umami
784	VSSL	6218.88	non-Umami
785	AAQ	6170	non-Umami
786	GVN	6170	non-Umami
787	NGV	6170	non-Umami
788	LASGALGLGGLSSL	6077.51	non-Umami
789	LASQLGLGGLSSL	6077.51	non-Umami
790	TNLALGLNLSSL	6077.51	non-Umami
791	ASLQLGLNLSSL	6077.51	non-Umami
792	QGGVGGSY	6030	non-Umami
793	A(+42.01)ERGSY	6027.82	non-Umami
794	E(+42.01)ARGSY	6027.82	non-Umami
795	ITGP	5990	non-Umami
796	LTGP	5990	non-Umami
797	TVAP	5990	non-Umami
798	QGAPSHQDESKC(-1.01)DW	5960.69	non-Umami
799	G(+42.01)LFHTP	5959.95	non-Umami
800	E(-18.01)QQPLDHTPLPQKP	5933.14	non-Umami
801	YYQPP	5910	non-Umami
802	E(-18.01)LC(-1.01)QPP	5906.5	non-Umami
803	HGY	5860	non-Umami
804	HYG	5860	non-Umami
805	FPGV	5710	non-Umami
806	FPVG	5710	non-Umami
807	TLSHNSN(+0.98)PQKMPPM(+15.99)LT	5640.81	non-Umami
808	Q(-17.03)LNQNYPPMVQQSSPV	5640.81	non-Umami
809	NNGSPT	5640	non-Umami
810	GGGGGSPT	5640	non-Umami
811	VLSG	5611.12	non-Umami
812	ISGV	5610	non-Umami
813	LSGV	5610	non-Umami
814	VIGS	5610	non-Umami
815	VISG	5610	non-Umami
816	VLGS	5610	non-Umami
817	N(+42.01)PNIPP	5540	non-Umami
818	Q(-17.03)QPQIP	5540	non-Umami
819	Q(-17.03)QPQLP	5540	non-Umami
820	E(-18.01)QQPIP	5540	non-Umami
821	E(-18.01)QQPLP	5540	non-Umami
822	T(+42.01)SHPLP	5536.22	non-Umami
823	PPPHWM(+15.99)P	5498.09	non-Umami
824	KCH	5390	non-Umami
825	VIISG	5390	non-Umami
826	VILSG	5390	non-Umami
827	VLISG	5390	non-Umami
828	VLLSG	5390	non-Umami
829	APAI	5330	non-Umami
830	APAL	5330	non-Umami
831	IIPQQPQQPFP	5320	non-Umami
832	A(+42.01)ALDVAKLT	5289.21	non-Umami
833	QPVSVPALPQ(+0.98)GY	5280	non-Umami
834	Q(-17.03)QQPILPQQPP	5280	non-Umami
835	W(+42.01)APLP	5220.74	non-Umami
836	W(+42.01)ALPP	5220.74	non-Umami
837	MAPPLP	5220	non-Umami
838	MPALPP	5220	non-Umami
839	PMAPLP	5220	non-Umami
840	KTAYS	5180	non-Umami
841	CHVG	5130	non-Umami
842	MGHA	5130	non-Umami
843	A(+42.01)SHLVG	5124.15	non-Umami
844	YSIF	5040	non-Umami
845	YSLF	5040	non-Umami
846	L(+42.01)SLVG	5032.54	non-Umami
847	AAQLMSPHGMGSSQGAESLFAAGQY	4999.01	non-Umami
848	QLC(-1.01)PKTQQPFHLCPP	4874.52	non-Umami
849	YCGK	4840	non-Umami
850	Q(-17.03)PQPYP	4830	non-Umami
851	SVIVLPAGHPATF	4820	non-Umami
852	GVVT	4780	non-Umami
853	VGVT	4780	non-Umami
854	MLATKM	4764.7	non-Umami
855	AYNTIL	4760	non-Umami
856	AYNTLI	4760	non-Umami
857	VYVP	4740	non-Umami
858	ITFP	4740	non-Umami
859	LTFP	4740	non-Umami
860	TIFP	4740	non-Umami
861	TLFP	4740	non-Umami
862	QM(+15.99)TALQ	4726.72	non-Umami
863	G(+42.01)FAETS	4726.63	non-Umami
864	IPGGI	4720	non-Umami
865	IPGGL	4720	non-Umami
866	IPGIG	4720	non-Umami
867	LPGGI	4720	non-Umami
868	LPGGL	4720	non-Umami
869	LPGIG	4720	non-Umami
870	LPGLG	4720	non-Umami
871	PAVGI	4720	non-Umami
872	PAVGL	4720	non-Umami
873	PLLN	4719.22	non-Umami
874	IAGA	4700	non-Umami
875	LAGA	4700	non-Umami
876	VGGV	4700	non-Umami
877	VGVG	4700	non-Umami
878	IIQPQQPAQLEVIR	4690	non-Umami
879	T(+42.01)GHVLLNSM(+15.99)MWM(+15.99)FLDH	4438.21	non-Umami
880	AHAW	4430	non-Umami
881	HAAW	4430	non-Umami
882	Q(-17.03)PQFPQQPP	4370	non-Umami
883	A(+42.01)ATLGA	4352.09	non-Umami
884	A(+42.01)ATLQ	4352.09	non-Umami
885	PSTIQ	4350	non-Umami
886	PSTLQ	4350	non-Umami
887	A(+42.01)ATIQ	4350	non-Umami
888	Q(-17.03)LSESEMR	4340	non-Umami
889	E(-18.01)LSESEMR	4340	non-Umami
890	LGGDGVFKQTKAP	4336.17	non-Umami
891	GHW	4210	non-Umami
892	WHG	4210	non-Umami
893	HGW	4210	non-Umami
894	WGH	4210	non-Umami
895	IQSPVS	4200	non-Umami
896	LQSPVS	4200	non-Umami
897	VAASPVS	4200	non-Umami
898	LAGSPVS	4196.99	non-Umami
899	SPGP	4060	non-Umami
900	A(+42.01)GAP	4059.65	non-Umami
901	PAAP	4010	non-Umami
902	QAF	3990	non-Umami
903	H(+42.01)QAH	3975.92	non-Umami
904	E(-18.01)PQPYP	3897.34	non-Umami
905	IGTP	3870	non-Umami
906	LGTP	3870	non-Umami
907	FC(-1.01)LDVKFVPEPLKYAGAM(+15.99)LTQQ	3825.84	non-Umami
908	TTPV	3760	non-Umami
909	IIQP	3700	non-Umami
910	ILQP	3700	non-Umami
911	LIGAP	3700	non-Umami
912	LIQP	3700	non-Umami
913	LLGAP	3700	non-Umami
914	LLQP	3700	non-Umami
915	IIGAP	3700	non-Umami
916	ILGAP	3700	non-Umami
917	A(+42.01)TTL	3694.61	non-Umami
918	A(+42.01)TTI	3690	non-Umami
919	MVLQTL	3690	non-Umami
920	G(+42.01)KILVYSIF	3680	non-Umami
921	LARLVYSLF	3679.85	non-Umami
922	LRALVYSLF	3679.85	non-Umami
923	PMAPLVGP	3630.18	non-Umami
924	PMAPLPGV	3630.18	non-Umami
925	IFSPVLVP	3610	non-Umami
926	LFSPVIVP	3610	non-Umami
927	LFSPVLVP	3610	non-Umami
928	DAPHPP	3597.78	non-Umami
929	H(+42.01)LM(+15.99)ATV	3580.65	non-Umami
930	Q(-17.03)QYYPGLSN	3580	non-Umami
931	PTSNESLPQQTN(+0.98)RR	3570	non-Umami
932	AVAGFLTSGALGLGGLSSL	3570	non-Umami
933	PQ(+0.98)QQVPQPQQPQQP	3570	non-Umami
934	K(+42.01)TFGLASGALGLVGASSL	3568.09	non-Umami
935	K(+42.01)TFGLASGALGLGVASSL	3568.09	non-Umami
936	VATGFLASGALGLGGLSSL	3568.09	non-Umami
937	AHLCHLP	3518.97	non-Umami
938	AILQSVLG	3510	non-Umami
939	LALAASVVG	3510	non-Umami
940	ALLAATALG	3510	non-Umami
941	VNISGGHVNPAITF	3490	non-Umami
942	EHLAPVNLSTPFT	3488.31	non-Umami
943	ITVA	3400	non-Umami
944	LTVA	3400	non-Umami
945	E(-18.01)LSES	3389.65	non-Umami
946	GGLPGP	3370.11	non-Umami
947	NIPGP	3370	non-Umami
948	NLPGP	3370	non-Umami
949	PINGP	3370	non-Umami
950	PLNGP	3370	non-Umami
951	GVAPGP	3370	non-Umami
952	K(+42.01)ATPVFL	3344.61	non-Umami
953	AITIG	3340	non-Umami
954	AITLG	3340	non-Umami
955	ALTIG	3340	non-Umami
956	ALTLG	3340	non-Umami
957	IAGTPVLF	3340	non-Umami
958	IATVA	3340	non-Umami
959	LATVA	3340	non-Umami
960	TLAVA	3340	non-Umami
961	AITGI	3340	non-Umami
962	AITGL	3340	non-Umami
963	ALTGI	3340	non-Umami
964	ALTGL	3340	non-Umami
965	AVATPVFL	3340	non-Umami
966	TIAGI	3340	non-Umami
967	TIAGL	3340	non-Umami
968	TLAGI	3340	non-Umami
969	TLAGL	3340	non-Umami
970	MVIGTAL	3270	non-Umami
971	MPVANC(-1.01)	3251.08	non-Umami
972	ISVP	3230	non-Umami
973	LSVP	3230	non-Umami
974	TVVP	3230	non-Umami
975	SIVP	3230	non-Umami
976	SLVP	3230	non-Umami
977	STIG	3210	non-Umami
978	STLG	3210	non-Umami
979	STVA	3210	non-Umami
980	VNSAGP	3210	non-Umami
981	HAHQ	3200	non-Umami
982	V(+42.01)SVADT	3195.67	non-Umami
983	T(+42.01)GKAP	3161.02	non-Umami
984	ITNAP	3160	non-Umami
985	LTNAP	3160	non-Umami
986	LAVSYLF	3160	non-Umami
987	VEAGKKAAG	3130	non-Umami
988	TVVGP	3120	non-Umami
989	AIGI	3120	non-Umami
990	AIGL	3120	non-Umami
991	ALGI	3120	non-Umami
992	ALGL	3120	non-Umami
993	ISVGP	3120	non-Umami
994	LSVGP	3120	non-Umami
995	LTAAP	3118.76	non-Umami
996	M(+15.99)HTPPT	3107.46	non-Umami
997	FHQPGN	3107.46	non-Umami
998	VIVP	3100	non-Umami
999	VLVP	3100	non-Umami
1000	LPPP	3022.62	non-Umami
1001	IGGISS	3020	non-Umami
1002	IPPP	3020	non-Umami
1003	IPT	3020	non-Umami
1004	ITP	3020	non-Umami
1005	LPT	3020	non-Umami
1006	LTP	3020	non-Umami
1007	IGGLSS	3020	non-Umami
1008	LGGISS	3020	non-Umami
1009	LGGLSS	3020	non-Umami
1010	RLVP	3012.85	non-Umami
1011	RIVP	3010	non-Umami
1012	SVSVTVS	3000	non-Umami
1013	VSLSSVS	3000	non-Umami
1014	VSSISVS	3000	non-Umami
1015	VSSLSVS	3000	non-Umami
1016	G(+42.01)KLPFVHPSLLQ	2983.16	non-Umami
1017	QVLPFVHPTVLQ	2983.16	non-Umami
1018	PQPQ(+0.98)Q(+0.98)PPQLQPQPQ	2960	non-Umami
1019	PQQPLPQ(+0.98)PQQ(+0.98)PQQP	2960	non-Umami
1020	Q(-17.03)QGQGY	2940	non-Umami
1021	E(-18.01)NAQGY	2939.19	non-Umami
1022	PYVDPMAPLAGAEPTP	2881.54	non-Umami
1023	PYVDPMAPLPSQPVD	2881.54	non-Umami
1024	ITAP	2870	non-Umami
1025	LTAP	2870	non-Umami
1026	TIAP	2870	non-Umami
1027	TLAP	2870	non-Umami
1028	VSVP	2870	non-Umami
1029	VARTGLPS	2860.95	non-Umami
1030	IIQ	2860	non-Umami
1031	ILQ	2860	non-Umami
1032	LIQ	2860	non-Umami
1033	LLQ	2860	non-Umami
1034	VLSVLP	2840	non-Umami
1035	VSLVLP	2840	non-Umami
1036	VLSVIP	2840	non-Umami
1037	VSIVLP	2840	non-Umami
1038	IVSVLP	2840	non-Umami
1039	LVSVIP	2840	non-Umami
1040	LVSVLP	2840	non-Umami
1041	SVIVLP	2840	non-Umami
1042	SVLVLP	2840	non-Umami
1043	IFSPVLVPAA	2830	non-Umami
1044	LFSPVLVPAA	2830	non-Umami
1045	ARF	2810	non-Umami
1046	E(-18.01)QINP	2800	non-Umami
1047	E(-18.01)QLNP	2800	non-Umami
1048	Q(-17.03)QLGGP	2800	non-Umami
1049	E(-18.01)QLGGP	2799.52	non-Umami
1050	QTVVIG	2780	non-Umami
1051	AIIQ	2770	non-Umami
1052	AILQ	2770	non-Umami
1053	ALIQ	2770	non-Umami
1054	ALLQ	2770	non-Umami
1055	IAIQ	2770	non-Umami
1056	IALQ	2770	non-Umami
1057	ITFPL	2770	non-Umami
1058	LAIQ	2770	non-Umami
1059	LALQ	2770	non-Umami
1060	LTFPI	2770	non-Umami
1061	LTFPL	2770	non-Umami
1062	PQ(+0.98)QQPQ(+0.98)QQPP	2770	non-Umami
1063	PQQQ(+0.98)PQ(+0.98)QQPP	2770	non-Umami
1064	TIFIP	2770	non-Umami
1065	TIFLP	2770	non-Umami
1066	TLFIP	2770	non-Umami
1067	IAGIA	2770	non-Umami
1068	IAGLA	2770	non-Umami
1069	LAGIA	2770	non-Umami
1070	LAGLA	2770	non-Umami
1071	TIFPI	2770	non-Umami
1072	TIFPL	2770	non-Umami
1073	TLFPI	2770	non-Umami
1074	TLFPL	2770	non-Umami
1075	Q(-17.03)QQPFPPQQP	2770	non-Umami
1076	SVAVVGGQ	2730	non-Umami
1077	AIGV	2720	non-Umami
1078	ALGV	2720	non-Umami
1079	ICRP	2710	non-Umami
1080	LCRP	2710	non-Umami
1081	SPPR	2670	non-Umami
1082	LTPMT	2660	non-Umami
1083	LTPTM	2660	non-Umami
1084	FSPT	2650	non-Umami
1085	A(+42.01)TVAT	2648.41	non-Umami
1086	YYPGLSN	2630	non-Umami
1087	IAVY	2580	non-Umami
1088	LAVY	2580	non-Umami
1089	Q(-17.03)PII	2580	non-Umami
1090	Q(-17.03)PIL	2580	non-Umami
1091	Q(-17.03)PLI	2580	non-Umami
1092	Q(-17.03)PLL	2580	non-Umami
1093	VATP	2580	non-Umami
1094	AIVY	2580	non-Umami
1095	ALVY	2580	non-Umami
1096	AIR	2550	non-Umami
1097	ALR	2550	non-Umami
1098	LQPQNPSQQQPQ	2550	non-Umami
1099	NGI	2500	non-Umami
1100	NGL	2500	non-Umami
1101	GGGI	2500	non-Umami
1102	GGGL	2500	non-Umami
1103	FAPGA	2481.73	non-Umami
1104	LAIAVVASGI	2470	non-Umami
1105	PAGH	2470	non-Umami
1106	LALAASVVGL	2470	non-Umami
1107	LLAASAVVGL	2470	non-Umami
1108	LALAGTVVGL	2467.38	non-Umami
1109	FPGTG	2430	non-Umami
1110	GIGV	2420	non-Umami
1111	GLGV	2420	non-Umami
1112	IGVG	2420	non-Umami
1113	LGVG	2420	non-Umami
1114	AVGV	2420	non-Umami
1115	AVVG	2420	non-Umami
1116	SPT	2410	non-Umami
1117	STP	2410	non-Umami
1118	TPVSF	2380	non-Umami
1119	PTVSF	2380	non-Umami
1120	QHC(-1.01)V	2357.46	non-Umami
1121	IMPP	2320	non-Umami
1122	LMPP	2320	non-Umami
1123	QGTI	2310	non-Umami
1124	QGTL	2310	non-Umami
1125	Q(-17.03)PGQGQGQP	2290	non-Umami
1126	Q(-17.03)PGQGQQPG	2290	non-Umami
1127	TATSLAL	2290	non-Umami
1128	DGQKGKGSC	2285.67	non-Umami
1129	ASGI	2280	non-Umami
1130	ASGL	2280	non-Umami
1131	SAGI	2280	non-Umami
1132	SAGL	2280	non-Umami
1133	GPIW	2270	non-Umami
1134	GPLW	2270	non-Umami
1135	QALPSNSM(+15.99)FTNQSM(+15.99)	2265.18	non-Umami
1136	AQLPMSC(-1.01)YGQSVASM(+15.99)	2265.18	non-Umami
1137	SGVI	2250	non-Umami
1138	SGVL	2250	non-Umami
1139	ATAI	2250	non-Umami
1140	ATAL	2250	non-Umami
1141	AVGF	2190	non-Umami
1142	A(+42.01)VFHPT	2170	non-Umami
1143	R(+42.01)CLANP	2163.33	non-Umami
1144	FGGPT	2154.14	non-Umami
1145	Q(-17.03)GMP	2135.79	non-Umami
1146	AATI	2130	non-Umami
1147	AATL	2130	non-Umami
1148	ITAA	2130	non-Umami
1149	LTAA	2130	non-Umami
1150	VSGI	2130	non-Umami
1151	VSGL	2130	non-Umami
1152	YKGS	2100	non-Umami
1153	KDLAC(-1.01)PP	2075.7	non-Umami
1154	GTVY	2070	non-Umami
1155	ASVY	2070	non-Umami
1156	HMGPGSSIINT	2070	non-Umami
1157	LAGSALGLG	2054.44	non-Umami
1158	AIAGSIGIG	2050	non-Umami
1159	IGSAIGALG	2050	non-Umami
1160	AAPF	2050	non-Umami
1161	SSKGLYSTTQSGLVGA	2050	non-Umami
1162	ISAV	2040	non-Umami
1163	LSAV	2040	non-Umami
1164	T(+42.01)RAAAAP	2020.18	non-Umami
1165	FPITT	2000	non-Umami
1166	IVPI	2000	non-Umami
1167	IVPL	2000	non-Umami
1168	LVPI	2000	non-Umami
1169	LVPL	2000	non-Umami
1170	MLLTT	2000	non-Umami
1171	VIPI	2000	non-Umami
1172	VIPL	2000	non-Umami
1173	VLPI	2000	non-Umami
1174	VLPL	2000	non-Umami
1175	FPLTT	2000	non-Umami
1176	PFITT	2000	non-Umami
1177	PFLTT	2000	non-Umami
1178	ATPCQGC	1980.77	non-Umami
1179	LCHVGAAP	1963.56	non-Umami
1180	LQPQNPSQQQPQEQVPLVQ	1930	non-Umami
1181	TTPPP	1893.65	non-Umami
1182	LLGTTSTKTHL	1892.41	non-Umami
1183	LLTASGRFHGL	1892.41	non-Umami
1184	Q(-17.03)QGGGF	1890.47	non-Umami
1185	E(-18.01)QGGGF	1890.47	non-Umami
1186	ISYS	1890	non-Umami
1187	LSYS	1890	non-Umami
1188	E(-18.01)AGGGGF	1890	non-Umami
1189	DKQPEDPQQQPYPYW	1889.66	non-Umami
1190	Q(-17.03)LAGALE	1880	non-Umami
1191	E(-18.01)IAAGLE	1880	non-Umami
1192	E(-18.01)LAAGLE	1880	non-Umami
1193	WRGS	1880	non-Umami
1194	PSVP	1870	non-Umami
1195	E(-18.01)GAQPQ	1866.02	non-Umami
1196	LNFN(+0.98)LSERQ	1850	non-Umami
1197	LNFDPALANF	1848.26	non-Umami
1198	T(+42.01)GAY	1837.61	non-Umami
1199	LPQQPP	1831.19	non-Umami
1200	PQQIPP	1830	non-Umami
1201	PQQLPP	1830	non-Umami
1202	ISVSA	1800	non-Umami
1203	LSVSA	1800	non-Umami
1204	E(-18.01)KPFPQQPP	1786.32	non-Umami
1205	V(+42.01)AKEEPHTP	1786.32	non-Umami
1206	TLLAPP	1764.58	non-Umami
1207	SPVIVP	1760	non-Umami
1208	SPVLVP	1760	non-Umami
1209	FVTP	1750	non-Umami
1210	STGV	1750	non-Umami
1211	VFTP	1750	non-Umami
1212	K(+42.01)VAMVKVGP	1739.34	non-Umami
1213	AAQAADYVVC(-1.01)SNSGDLAPVG	1733.62	non-Umami
1214	GISSI	1730	non-Umami
1215	GISSL	1730	non-Umami
1216	GIVST	1730	non-Umami
1217	GLSSI	1730	non-Umami
1218	GLSSL	1730	non-Umami
1219	GLVST	1730	non-Umami
1220	IGSVT	1730	non-Umami
1221	LGSVT	1730	non-Umami
1222	PVGSSRP	1730	non-Umami
1223	VASSI	1730	non-Umami
1224	VASSL	1730	non-Umami
1225	K(+42.01)SSL	1728.94	non-Umami
1226	K(+42.01)VST	1728.94	non-Umami
1227	A(+42.01)EQTF	1700.8	non-Umami
1228	AIGISVG	1680	non-Umami
1229	ALGISVG	1680	non-Umami
1230	LQSLVG	1680	non-Umami
1231	TVKKGFAT	1680	non-Umami
1232	HAAP	1680	non-Umami
1233	ALGTVVG	1680	non-Umami
1234	G(+42.01)VAP	1679.79	non-Umami
1235	LVYSLF	1673.66	non-Umami
1236	LVYSIF	1670	non-Umami
1237	IAHGGVLPNIN	1670	non-Umami
1238	IAHGGVIPNIN	1670	non-Umami
1239	IVYSIF	1670	non-Umami
1240	GVTV	1650	non-Umami
1241	YPTT	1640	non-Umami
1242	GISF	1630	non-Umami
1243	GLSF	1630	non-Umami
1244	PIAV	1630	non-Umami
1245	PLAV	1630	non-Umami
1246	AVSF	1630	non-Umami
1247	ATTSL	1623.29	non-Umami
1248	ATTSI	1620	non-Umami
1249	TATSI	1620	non-Umami
1250	TATSL	1620	non-Umami
1251	DLLPTGVAAHRAP	1614.49	non-Umami
1252	FGLGPT	1610	non-Umami
1253	GVAPGPIWTPLIP	1610	non-Umami
1254	MGGGFGHTP	1601.17	non-Umami
1255	ISGALSG	1600	non-Umami
1256	LSGALSG	1600	non-Umami
1257	PCPQLPQQPPP	1600	non-Umami
1258	VTQLSG	1600	non-Umami
1259	SLQISG	1600	non-Umami
1260	SLQLSG	1600	non-Umami
1261	VPVPQLQPQNPSQQQPQ	1580	non-Umami
1262	F(+42.01)RPTH	1577.84	non-Umami
1263	IAGF	1570	non-Umami
1264	LAGF	1570	non-Umami
1265	Q(-17.03)GMPIQ	1570	non-Umami
1266	AIGF	1570	non-Umami
1267	ALGF	1570	non-Umami
1268	GFW	1560	non-Umami
1269	FGW	1560	non-Umami
1270	VMNKQAQPLGPAQPP	1544.44	non-Umami
1271	QPFLWQPLPGAAGPP	1544.44	non-Umami
1272	QQIANP	1540	non-Umami
1273	QPFHHHLLQPQPP	1540	non-Umami
1274	DLQNLRGSN(+0.98)IGMF	1530	non-Umami
1275	SGFP	1520	non-Umami
1276	KNW	1500	non-Umami
1277	SIVG	1500	non-Umami
1278	SLVG	1500	non-Umami
1279	SIGV	1500	non-Umami
1280	SLGV	1500	non-Umami
1281	LLLPQDKHTDEPLKDSRT	1484.35	non-Umami
1282	IGAI	1470	non-Umami
1283	IGAL	1470	non-Umami
1284	IGPP	1470	non-Umami
1285	LGAI	1470	non-Umami
1286	LGAL	1470	non-Umami
1287	LGPP	1470	non-Umami
1288	AACSCAGAP	1470	non-Umami
1289	AVPP	1470	non-Umami
1290	NLALQTL	1470	non-Umami
1291	T(+42.01)HQVNPLREF	1460.85	non-Umami
1292	VGSQP	1460	non-Umami
1293	GVSQP	1460	non-Umami
1294	NFF	1440	non-Umami
1295	S(+42.01)GAQGAHPVG	1440	non-Umami
1296	PPHAAPA	1426.92	non-Umami
1297	GIISI	1420	non-Umami
1298	GIISL	1420	non-Umami
1299	GILSI	1420	non-Umami
1300	GILSL	1420	non-Umami
1301	GLISI	1420	non-Umami
1302	GLISL	1420	non-Umami
1303	GLLSI	1420	non-Umami
1304	GLLSL	1420	non-Umami
1305	IGITV	1420	non-Umami
1306	IGLTV	1420	non-Umami
1307	LGITV	1420	non-Umami
1308	LGLTV	1420	non-Umami
1309	VAISI	1420	non-Umami
1310	VAISL	1420	non-Umami
1311	VALSI	1420	non-Umami
1312	VALSL	1420	non-Umami
1313	ASVG	1420	non-Umami
1314	NLALQTLPAMC(-1.01)NVYIPPYC(-1.01)STT	1420	non-Umami
1315	VVDMPGLGSGDIK	1420	non-Umami
1316	K(+42.01)LTV	1417.44	non-Umami
1317	FISP	1410	non-Umami
1318	FLSP	1410	non-Umami
1319	TIGM	1410	non-Umami
1320	TLGM	1410	non-Umami
1321	IIIP	1390	non-Umami
1322	IILP	1390	non-Umami
1323	ILIP	1390	non-Umami
1324	ILLP	1390	non-Umami
1325	LIIP	1390	non-Umami
1326	LILP	1390	non-Umami
1327	LLIP	1390	non-Umami
1328	LLLP	1390	non-Umami
1329	A(+42.01)GEQAFHRGG	1390	non-Umami
1330	E(+42.01)Q(+0.98)KAADPVGNVYGGGSAVGPHM(+15.99)PSP	1385.5	non-Umami
1331	ASGIP	1380	non-Umami
1332	ASGLP	1380	non-Umami
1333	FPS	1380	non-Umami
1334	GHMT	1380	non-Umami
1335	Q(-17.03)SN(+0.98)GTGS	1370	non-Umami
1336	NC(-1.01)LNPP	1363.88	non-Umami
1337	IIQPQQPAQYEVIR	1360	non-Umami
1338	KYM	1350	non-Umami
1339	LGVSVA	1350	non-Umami
1340	IGVSVA	1350	non-Umami
1341	VAVSVA	1350	non-Umami
1342	IPGGIL	1340	non-Umami
1343	IPGGLL	1340	non-Umami
1344	QGII	1340	non-Umami
1345	QGIL	1340	non-Umami
1346	QGLI	1340	non-Umami
1347	QGLL	1340	non-Umami
1348	IPGGII	1340	non-Umami
1349	LPGGIL	1340	non-Umami
1350	LPGGLL	1340	non-Umami
1351	A(+42.01)TSP	1332.16	non-Umami
1352	E(-18.01)QYYPGLSN	1328.07	non-Umami
1353	LAVATPVF	1320	non-Umami
1354	TALLLSMQLAFT	1320	non-Umami
1355	Q(-17.03)FPQPQQPQQP	1320	non-Umami
1356	K(+42.01)LATPVF	1319.88	non-Umami
1357	SEQDSSYISGQILHPN	1310	non-Umami
1358	KFH	1300	non-Umami
1359	A(+42.01)TSV	1298.86	non-Umami
1360	A(+42.01)AVLFLVPAA	1297.09	non-Umami
1361	FGPT	1290	non-Umami
1362	GSSF	1290	non-Umami
1363	LSVLQAKQ(+0.98)EQ	1290	non-Umami
1364	PTHT	1290	non-Umami
1365	CISV	1290	non-Umami
1366	CLSV	1290	non-Umami
1367	VTVLQELC(-1.01)LQ	1286.75	non-Umami
1368	IVT	1280	non-Umami
1369	LVT	1280	non-Umami
1370	ATTSLAL	1280	non-Umami
1371	IGVP	1260	non-Umami
1372	LGVP	1260	non-Umami
1373	KMH	1240	non-Umami
1374	KNGH	1240	non-Umami
1375	IPQQP	1240	non-Umami
1376	LPQQP	1240	non-Umami
1377	PFW	1220	non-Umami
1378	Q(-17.03)PLQPQ	1220	non-Umami
1379	TVIV	1210	non-Umami
1380	TVLV	1210	non-Umami
1381	ALAASVVG	1210	non-Umami
1382	LAASAVVG	1210	non-Umami
1383	E(-18.01)PQQLAQMEALRTL	1204.1	non-Umami
1384	R(+42.01)VPVR	1200	non-Umami
1385	AFTPIQ	1200	non-Umami
1386	AFTPLQ	1200	non-Umami
1387	GVAPGPIW	1190	non-Umami
1388	PR	1180	non-Umami
1389	SIANP	1180	non-Umami
1390	SLANP	1180	non-Umami
1391	VTANP	1180	non-Umami
1392	PQQ(+0.98)PQ(+0.98)QPQQPFPQPQQP	1180	non-Umami
1393	PQQPQ(+0.98)Q(+0.98)PQQPFPQPQQP	1180	non-Umami
1394	H(+42.01)QVAQPNC(-1.01)	1162.6	non-Umami
1395	GLINGF	1150	non-Umami
1396	IGINGF	1150	non-Umami
1397	VAINGF	1150	non-Umami
1398	VRNPEEIPWGEAGAD	1150	non-Umami
1399	FAAGGHS	1147.88	non-Umami
1400	SAIF	1130	non-Umami
1401	SALF	1130	non-Umami
1402	G(+42.01)KLPFVLSFSL	1128.16	non-Umami
1403	FSP	1120	non-Umami
1404	KNMP	1090	non-Umami
1405	ASIP	1080	non-Umami
1406	ASLP	1080	non-Umami
1407	TPYS	1080	non-Umami
1408	LFSPVLVPAAIAVT	1070	non-Umami
1409	PVYF	1066.42	non-Umami
1410	GTGF	1060	non-Umami
1411	S(+42.01)SPNAFH	1060	non-Umami
1412	A(+42.01)GEQAFH	1060	non-Umami
1413	H(+42.01)MQAH	1056.99	non-Umami
1414	SGLILAG	1050	non-Umami
1415	LAKAPSTM(+15.99)P	1042.59	non-Umami
1416	A(+42.01)AKMEALR	1042.59	non-Umami
1417	LAQKKCSGP	1042.59	non-Umami
1418	FCGC	1030	non-Umami
1419	E(-18.01)NSALAP	1020.17	non-Umami
1420	NW	1020	non-Umami
1421	SIAI	1020	non-Umami
1422	SIAL	1020	non-Umami
1423	SLAI	1020	non-Umami
1424	SLAL	1020	non-Umami
1425	VTAI	1020	non-Umami
1426	VTAL	1020	non-Umami
1427	ESPVC(-1.01)Y	1016.65	non-Umami
1428	LLTSVNK	1012.12	non-Umami
1429	TSTALAI	1010	non-Umami
1430	IFSPVLV	1010	non-Umami
1431	LFSPVIV	1010	non-Umami
1432	LFSPVLV	1010	non-Umami
1433	SIFVPIV	1010	non-Umami
1434	VIFSPVL	1010	non-Umami
1435	VLFSPVL	1010	non-Umami
1436	E(-18.01)PQPQQVG	1003.13	non-Umami
1437	AQLAP	1000	non-Umami
1438	QAIAP	1000	non-Umami
1439	QALAP	1000	non-Umami
1440	P(+42.01)LDVPQ	996.942	non-Umami
1441	VAIG	991	non-Umami
1442	VALG	991	non-Umami
1443	G(+42.01)VAC(-1.01)YY	986.118	non-Umami
1444	A(+42.01)SGVFGTPISEK	986	non-Umami
1445	E(-18.01)QVPPMVMR	975.729	non-Umami
1446	Q(-17.03)QVPMPVMR	975.729	non-Umami
1447	SVIVLPAGHPATFVAGNEGNLAL	971	non-Umami
1448	ISSGF	970	non-Umami
1449	LSSGF	970	non-Umami
1450	TVSGF	970	non-Umami
1451	VTSGF	970	non-Umami
1452	E(-18.01)QPPYP	936	non-Umami
1453	YQIT	925	non-Umami
1454	YQLT	925	non-Umami
1455	A(+42.01)KQPTPHQ	918.473	non-Umami
1456	PQW	913	non-Umami
1457	PWQ	913	non-Umami
1458	A(+42.01)PQPQEP	904.346	non-Umami
1459	TAGI	900	non-Umami
1460	TAGL	900	non-Umami
1461	Q(-17.03)VHPDIGISSKA	900	non-Umami
1462	E(-18.01)PQQQVPLELGV	896.556	non-Umami
1463	TGVI	895	non-Umami
1464	TGVL	895	non-Umami
1465	A(+42.01)N(+0.98)AQAFHTAKMT	890.68	non-Umami
1466	VQVQ	884.008	non-Umami
1467	FISG	877	non-Umami
1468	FLSG	877	non-Umami
1469	PRW	876	non-Umami
1470	ANIP	874	non-Umami
1471	ANLP	874	non-Umami
1472	GSIV	871	non-Umami
1473	GSLV	871	non-Umami
1474	LVTTCL	868	non-Umami
1475	LVAM(+15.99)LS	867.544	non-Umami
1476	GSQEGAKLLGAGAATLA	858.55	non-Umami
1477	G(+42.01)DVAGHVLWTAHAHSSAP	851.644	non-Umami
1478	M(+42.01)DGSKA	849	non-Umami
1479	VM(+15.99)HH	846.895	non-Umami
1480	L(+42.01)APQPK	846.177	non-Umami
1481	PHT	842	non-Umami
1482	VIP	842	non-Umami
1483	VLP	842	non-Umami
1484	E(-18.01)LPEQ	840.232	non-Umami
1485	KTPP	837	non-Umami
1486	PAAIA	837	non-Umami
1487	PAALA	837	non-Umami
1488	WGYP	837	non-Umami
1489	NATVM	833	non-Umami
1490	LQLQ	827.428	non-Umami
1491	QIIQ	827	non-Umami
1492	QILQ	827	non-Umami
1493	QLIQ	827	non-Umami
1494	QLLQ	827	non-Umami
1495	VAALQ	827	non-Umami
1496	IAGIQ	827	non-Umami
1497	IAGLQ	827	non-Umami
1498	LAGIQ	827	non-Umami
1499	LAGLQ	827	non-Umami
1500	G(+42.01)AGPP	826.589	non-Umami
1501	YGAPGP	825.62	non-Umami
1502	FSPVIVP	824	non-Umami
1503	FSPVLVP	824	non-Umami
1504	IAQHH	823	non-Umami
1505	LAQHH	822.712	non-Umami
1506	AHGPGQW	820	non-Umami
1507	HQPGWQ	819.655	non-Umami
1508	M(+42.01)EVNVAFFP	808.72	non-Umami
1509	C(-1.01)AEVGGVPVHE	808.72	non-Umami
1510	E(-18.01)APDSR	808.635	non-Umami
1511	VGFG	807	non-Umami
1512	AAVGI	805	non-Umami
1513	AAVGL	805	non-Umami
1514	SVVI	797	non-Umami
1515	SVVL	797	non-Umami
1516	VSVI	797	non-Umami
1517	VSVL	797	non-Umami
1518	HQAQVPPPQQ	797	non-Umami
1519	TLFPLGGL	794	non-Umami
1520	RKCALGGL	793.635	non-Umami
1521	MSIM	793	non-Umami
1522	MSLM	793	non-Umami
1523	IMTK	790	non-Umami
1524	LMTK	790	non-Umami
1525	FGRI	790	non-Umami
1526	FGRL	790	non-Umami
1527	IVSIVPA	789	non-Umami
1528	LTIALPA	789	non-Umami
1529	LTLALPA	789	non-Umami
1530	ASEQDSSYISGQILHPN	788	non-Umami
1531	E(-18.01)PFPHT	787.641	non-Umami
1532	PFLGIC(-1.01)LGL	786	non-Umami
1533	PFLGSGIAGL	786	non-Umami
1534	PFLGSGLAGL	786	non-Umami
1535	MVSGFSHS	783.139	non-Umami
1536	HKCKDPQQPP	778	non-Umami
1537	VSGMS	774	non-Umami
1538	R(+42.01)LPSMV	753.133	non-Umami
1539	RLCPVL	752	non-Umami
1540	TVATPVL	752	non-Umami
1541	IPVGP	751	non-Umami
1542	RPWR	751	non-Umami
1543	LPVGP	751	non-Umami
1544	SPVGVGV	751	non-Umami
1545	VVDMPGGQTAKGQ	749.491	non-Umami
1546	GFFYGPP	748.929	non-Umami
1547	F(+42.01)M(+15.99)QLAKMEALRVD	739.456	non-Umami
1548	E(-18.01)PQQLAQALALQQSC	739.456	non-Umami
1549	AFAA	738	non-Umami
1550	PQQ(+0.98)PQ(+0.98)QPQQPFPQPQ	738	non-Umami
1551	T(+42.01)LWM(+15.99)V	730.82	non-Umami
1552	NAPF	711	non-Umami
1553	APRC(-1.01)ACK	691.541	non-Umami
1554	GGVSGGHLNPAVTL	683	non-Umami
1555	AIVMQQ	675	non-Umami
1556	ALVMQQ	674.891	non-Umami
1557	M(+15.99)APC(-1.01)PP	673	non-Umami
1558	IFSPVLVPAAI	671	non-Umami
1559	IFSPVLVPAAL	671	non-Umami
1560	LFSPVLVPAAI	671	non-Umami
1561	LFSPVLVPAAL	671	non-Umami
1562	HTP	669	non-Umami
1563	A(+42.01)DAGAAF	667	non-Umami
1564	A(+42.01)GEQAF	667	non-Umami
1565	Q(-17.03)FPQPQQPQQPFPQQPQQ	665	non-Umami
1566	VATPVF	663	non-Umami
1567	GLFIIC(-1.01)AVAC(-1.01)VISL	662	non-Umami
1568	Q(-17.03)PQQPFPQQPQQP	662	non-Umami
1569	A(+42.01)VDPGQ	659.869	non-Umami
1570	PVS	659	non-Umami
1571	A(+42.01)AGSPVS	648.947	non-Umami
1572	YGYP	646	non-Umami
1573	SQSGGPP	645.618	non-Umami
1574	PGAIF	640	non-Umami
1575	GPAIF	640	non-Umami
1576	GPALF	640	non-Umami
1577	WISV	640	non-Umami
1578	WLSV	640	non-Umami
1579	TPGPP	637.137	non-Umami
1580	FNM(+15.99)PAAP	635.888	non-Umami
1581	Q(-17.03)LSESEM	634	non-Umami
1582	E(-18.01)LSESEM	634	non-Umami
1583	Q(-17.03)LTGCAAFG	631.176	non-Umami
1584	YANF	630	non-Umami
1585	ALAASVVGL	624	non-Umami
1586	LAASAVVGL	624	non-Umami
1587	VLALGV	617.245	non-Umami
1588	VIALR	617	non-Umami
1589	VLAIR	617	non-Umami
1590	VLALR	617	non-Umami
1591	TVLGP	615	non-Umami
1592	SVNVPLY	609	non-Umami
1593	YGV	606	non-Umami
1594	NFIF	606	non-Umami
1595	NFLF	606	non-Umami
1596	HHAT	605	non-Umami
1597	GVAPGPIWTPLIPASFPEEK	603	non-Umami
1598	KCHV	599	non-Umami
1599	E(-18.01)TPFLMMTNFLQSP	597.771	non-Umami
1600	TGVVGI	592	non-Umami
1601	ASVVGI	592	non-Umami
1602	ASVVGL	592	non-Umami
1603	SAVVGL	592	non-Umami
1604	IFSP	591	non-Umami
1605	LFSP	591	non-Umami
1606	A(+42.01)AKMQ(+0.98)ALRTLVL	583.364	non-Umami
1607	T(+42.01)DGQPP	583.192	non-Umami
1608	Q(-17.03)QPQQLG	564	non-Umami
1609	WAGT	564	non-Umami
1610	VQLQLC(-1.01)HPLSLQ	553.672	non-Umami
1611	E(-18.01)NLRMC(-1.01)HPGVP	548.061	non-Umami
1612	IGSI	548	non-Umami
1613	IGSL	548	non-Umami
1614	LGSI	548	non-Umami
1615	LGSL	548	non-Umami
1616	QPIPP	546	non-Umami
1617	QPLPP	546	non-Umami
1618	TTVPLDFNGRRC(-1.01)R	543.821	non-Umami
1619	GQGIIQPQQPAQLEVIR	543	non-Umami
1620	WALLPSSTAMPFET	542.583	non-Umami
1621	A(+42.01)VHG	541.344	non-Umami
1622	GRIRRELEQ(+0.98)QAATLIQTI	541	non-Umami
1623	VIFSPVLV	534	non-Umami
1624	VLFSPVLV	534	non-Umami
1625	LPVGSPA	526	non-Umami
1626	QRSQR	522	non-Umami
1627	VGRAW	521.087	non-Umami
1628	T(+42.01)TPQT	514.196	non-Umami
1629	PQAAPFPQQPP	513.967	non-Umami
1630	GFATGH	513	non-Umami
1631	A(+42.01)GMVFGL	513	non-Umami
1632	TRW	510	non-Umami
1633	QQGPAY	503	non-Umami
1634	E(-18.01)GGAKGY	502.525	non-Umami
1635	Y(+42.01)TLAY	495.516	non-Umami
1636	A(+42.01)SGHSH	488.424	non-Umami
1637	MGLSPP	485.774	non-Umami
1638	TC(-1.01)ARATT	482.148	non-Umami
1639	NNAGNF	479	non-Umami
1640	Q(-17.03)QPFPQQP	473	non-Umami
1641	YAIP	472	non-Umami
1642	YALP	472	non-Umami
1643	VCY	471	non-Umami
1644	PQQLLWNGSNSVVP	470	non-Umami
1645	SYEESMPMPLEQG	468	non-Umami
1646	T(+42.01)AYK	467.307	non-Umami
1647	YSNI	463	non-Umami
1648	YSNL	463	non-Umami
1649	C(-1.01)LPAAVC(-1.01)PQ	462.742	non-Umami
1650	VIVG	458	non-Umami
1651	VLVG	458	non-Umami
1652	Q(-17.03)QPAQLEVIR	458	non-Umami
1653	PAMHPP	456.526	non-Umami
1654	MTSSHL	452.931	non-Umami
1655	MQIF	452	non-Umami
1656	MQLF	452	non-Umami
1657	AC(-1.01)ISC(-1.01)AEELER	447	non-Umami
1658	NNC(-1.01)LQPP	445.065	non-Umami
1659	C(+42.01)AAHKGTGH	444.898	non-Umami
1660	AAEPAALMACKH	443.447	non-Umami
1661	NLTALVANLS	440	non-Umami
1662	W(+42.01)YRN	438.31	non-Umami
1663	MPYRN	438	non-Umami
1664	PWGTGSGGQ	433.872	non-Umami
1665	PHSAPAH	432.294	non-Umami
1666	SVSSHSP	432	non-Umami
1667	MMPVT	425.423	non-Umami
1668	TSNGVT	425	non-Umami
1669	IGSIP	418	non-Umami
1670	IGSLP	418	non-Umami
1671	LGSIP	418	non-Umami
1672	LGSLP	418	non-Umami
1673	ISVAP	418	non-Umami
1674	LSVAP	418	non-Umami
1675	TSLKC(-1.01)Q	412.578	non-Umami
1676	LLRHGTEPAN	412.259	non-Umami
1677	H(+42.01)LM(+15.99)AGFAT	410.563	non-Umami
1678	Q(-17.03)QANVSNQQP	400	non-Umami
1679	Q(-17.03)QPYPQQQP	400	non-Umami
1680	Q(-17.03)PGAYPGAPPQ	395	non-Umami
1681	Q(-17.03)QPYPQPQP	395	non-Umami
1682	VSTT	387	non-Umami
1683	TFHV	386	non-Umami
1684	A(+42.01)KYVHKGPQQ	384.367	non-Umami
1685	KLFDHPAQNK	384.367	non-Umami
1686	G(+42.01)LDVP	384.094	non-Umami
1687	STPGI	383	non-Umami
1688	STPGL	383	non-Umami
1689	RPTM(+15.99)AYMAYAPAKSP	381.217	non-Umami
1690	RMG	372	non-Umami
1691	VIFSPVLVP	371	non-Umami
1692	VLFSPVLVP	371	non-Umami
1693	VYLVVPALP	370.818	non-Umami
1694	VSAPQGS	370	non-Umami
1695	HIEH	368	non-Umami
1696	HLEH	368	non-Umami
1697	HVW	368	non-Umami
1698	GRNTP	367	non-Umami
1699	LTGMAFRVPTVDVSVVDL	366	non-Umami
1700	FVVT	356	non-Umami
1701	QQAH	354	non-Umami
1702	SSSFAAGQY	349.891	non-Umami
1703	Q(-17.03)KQL	349.843	non-Umami
1704	VSVM(+15.99)MRA	346.534	non-Umami
1705	TVLATGEYKEPITQ	346	non-Umami
1706	FGINP	339	non-Umami
1707	FGLNP	339	non-Umami
1708	PHAPSP	338.163	non-Umami
1709	FGAI	338	non-Umami
1710	FGAL	338	non-Umami
1711	FGIA	338	non-Umami
1712	FGLA	338	non-Umami
1713	FQPSQLNPQAQGSVQPQQLPQFAEIR	338	non-Umami
1714	TTMT	336	non-Umami
1715	NKKVMLAEMQALQKSC	325.428	non-Umami
1716	G(+42.01)ATSPVGTP	322.642	non-Umami
1717	Q(-17.03)LACL	322.33	non-Umami
1718	E(-18.01)IACL	322	non-Umami
1719	E(-18.01)LACL	322	non-Umami
1720	VMKGLTNALVMGGL	320.377	non-Umami
1721	E(-18.01)PVPQQP	320.272	non-Umami
1722	AVAGFLTSGALGLGGL	320	non-Umami
1723	NAGSPP	316.613	non-Umami
1724	TYK	316	non-Umami
1725	NLALETLPAMC(-1.01)NVYIPPYC(-1.01)TIAPVG	315	non-Umami
1726	E(-18.01)KGGGF	314.775	non-Umami
1727	AAPGGGF	314.775	non-Umami
1728	VEVAC(-1.01)PP	311.991	non-Umami
1729	ALGC(-1.01)LVE	311.252	non-Umami
1730	LIFSPVLVPAA	310	non-Umami
1731	LLFSPVLVPAA	310	non-Umami
1732	QAFFSY	306	non-Umami
1733	FWAP	304.208	non-Umami
1734	TRST	303	non-Umami
1735	VLGAG	302.293	non-Umami
1736	VIGAG	302	non-Umami
1737	LQPQNPSQQQ(+0.98)PQ	302	non-Umami
1738	ITMDPGALFLPVQL	298	non-Umami
1739	GHGAPAGGA	297	non-Umami
1740	C(-1.01)TSAGWQ	296.494	non-Umami
1741	R(+42.01)LGW	295.799	non-Umami
1742	FGYTPQ	293.185	non-Umami
1743	SAGQGH	291	non-Umami
1744	LPQQCHLMLPLQPHQ	289.024	non-Umami
1745	LGTAGIVGI	289	non-Umami
1746	LNFN(+0.98)PAVAQ	288.544	non-Umami
1747	WVHS	288	non-Umami
1748	LCTVGGH	287.96	non-Umami
1749	WYSA	287	non-Umami
1750	SDPAQ(+0.98)PQPQP	286	non-Umami
1751	SGPTPVM(+15.99)	285.184	non-Umami
1752	GSFALNN	284.301	non-Umami
1753	RGTT	284	non-Umami
1754	LLGMGAQQQ	283	non-Umami
1755	PTLPGWLPNPLFP	282	non-Umami
1756	IEKVPVISQ(+0.98)L	281	non-Umami
1757	GC(-1.01)SVP	278.58	non-Umami
1758	PLGSHT	274.799	non-Umami
1759	MQPHTP	273.621	non-Umami
1760	L(+42.01)GMHTS	273.615	non-Umami
1761	QPSWVP	271	non-Umami
1762	QPQPFP	271	non-Umami
1763	T(+42.01)TDDPV	269.599	non-Umami
1764	HPVCVF	267.463	non-Umami
1765	LQ(+0.98)SLTLVPAA	265	non-Umami
1766	A(+42.01)KYVHPSLLQ	261.643	non-Umami
1767	E(-18.01)PQQLAQMEALGVT	254.568	non-Umami
1768	PGGAGGLRP	254	non-Umami
1769	GMKSSVHA	250.133	non-Umami
1770	VSYP	249	non-Umami
1771	LCLTF	244.315	non-Umami
1772	H(+42.01)PLN	242.101	non-Umami
1773	VFVG	242	non-Umami
1774	FVVG	242	non-Umami
1775	P(+42.01)VC(-1.01)NLPEPQ	240.326	non-Umami
1776	EKAPSASQALTVATLFPLGGLL	240	non-Umami
1777	Q(-17.03)PHQIAQLE	239	non-Umami
1778	VMSYPTLPGWLPNPLF	238	non-Umami
1779	G(+42.01)SHDAGP	235.005	non-Umami
1780	ISNSP	231	non-Umami
1781	LSNSP	231	non-Umami
1782	FASTAAP	229	non-Umami
1783	GAGQGPQ(+0.98)PQQ	229	non-Umami
1784	SVC(-1.01)NN	229	non-Umami
1785	GQ(+0.98)PAQNPQAG	229	non-Umami
1786	FTGTAPA	228.576	non-Umami
1787	C(-1.01)AQGSYC(-1.01)	226	non-Umami
1788	TLDKGPFVGHF	224.332	non-Umami
1789	A(+42.01)VYSLF	224.086	non-Umami
1790	TYTPLF	224.086	non-Umami
1791	AHDFHTPP	224.068	non-Umami
1792	SKATCPT	223.424	non-Umami
1793	ILGLQG	221	non-Umami
1794	LIGLQG	221	non-Umami
1795	LLGLQG	221	non-Umami
1796	IIGLQG	221	non-Umami
1797	LIGIQG	221	non-Umami
1798	LLGIQG	221	non-Umami
1799	VCVPLN(+0.98)FNGRGPLM(+15.99)	217.531	non-Umami
1800	E(-18.01)QPFP	216	non-Umami
1801	Q(-17.03)QPFP	216	non-Umami
1802	DSAVNRSHG	213.722	non-Umami
1803	E(-18.01)TPFLNC(-1.01)FKVM(+15.99)QSP	209.317	non-Umami
1804	SSIEQHSGQNIFSGF	209	non-Umami
1805	GPCLQLQ	208.559	non-Umami
1806	E(-18.01)TPFLNC(-1.01)FNYPQSP	208.246	non-Umami
1807	QAVI	206	non-Umami
1808	QAVL	206	non-Umami
1809	THGS	206	non-Umami
1810	NSGPHGGSPL	204.747	non-Umami
1811	SYEESMPMPLEQGWSS	203	non-Umami
1812	QPTST	199	non-Umami
1813	ALCGPP	198.491	non-Umami
1814	FAVW	196.336	non-Umami
1815	R(+42.01)STVPN	190.192	non-Umami
1816	KMQLC(-1.01)H	188.687	non-Umami
1817	C(+42.01)AVLYM	184.447	non-Umami
1818	LIFSPVLVP	178	non-Umami
1819	T(+42.01)VVTTLLVP	177.887	non-Umami
1820	G(+42.01)QEPPTH	176.346	non-Umami
1821	TSGIPSNP	174	non-Umami
1822	LFSPVLVPAAIAVTM	174	non-Umami
1823	TPLLTTFYHFQ	172.143	non-Umami
1824	VIFSPVLVPAA	172	non-Umami
1825	VLFSPVLVPAA	172	non-Umami
1826	G(+42.01)EVTGV	171.018	non-Umami
1827	LCNMAH	170	non-Umami
1828	TNQPSQ(+0.98)M	170	non-Umami
1829	E(-18.01)LCLSEM	169.938	non-Umami
1830	NPSTQPQ	169.749	non-Umami
1831	QQPLPQQP	162	non-Umami
1832	IPQQPQQP	162	non-Umami
1833	FAHAG	157.724	non-Umami
1834	E(+42.01)GPGP	156.087	non-Umami
1835	QYTS	156	non-Umami
1836	R(+42.01)SQHTP	155.982	non-Umami
1837	MPGAGGVH	155	non-Umami
1838	PAALT	155	non-Umami
1839	VIISGI	155	non-Umami
1840	VILSGI	155	non-Umami
1841	VLLSGI	155	non-Umami
1842	VLLSGL	155	non-Umami
1843	IVISGI	155	non-Umami
1844	IVLSGL	155	non-Umami
1845	LVISGI	155	non-Umami
1846	LVISGL	155	non-Umami
1847	LVLSGL	155	non-Umami
1848	Q(-17.03)PLPQQPP	155	non-Umami
1849	GGMGGAGGNG	152	non-Umami
1850	H(+42.01)LVDP	151.038	non-Umami
1851	CMLIG	151	non-Umami
1852	CMLLG	151	non-Umami
1853	CMIIG	151	non-Umami
1854	E(-18.01)CQLPPP	150.878	non-Umami
1855	TSGGGGHPT	150	non-Umami
1856	L(+42.01)PC(-1.01)R	147.062	non-Umami
1857	PGGASF	147	non-Umami
1858	GAGAGFGGGAG	145	non-Umami
1859	AHGEGRA	144	non-Umami
1860	IPGSS	143	non-Umami
1861	LPGSS	143	non-Umami
1862	CLVSPP	142.62	non-Umami
1863	K(+42.01)FGLGGGAVF	140.503	non-Umami
1864	E(-18.01)PQPFPQQP	139.486	non-Umami
1865	A(+42.01)TGP	137.52	non-Umami
1866	T(+42.01)GAP	137.52	non-Umami
1867	SVCHTP	137	non-Umami
1868	SPHR	135	non-Umami
