# Supplementary material for: Identification and Sensory Characterization of Umami Peptides During Lager Beer Fermentation
Source: Foods. 2026 May 12;15(10):1694. doi: 10.3390/foods15101694 (PMC13205335; doi:10.3390/foods15101694)
Supplement: Supplementary file 1 [file foods-15-01694-s001.zip › S15 Peptide sequences quantified in the day 10 fermentation sample and their peak areas.xlsx]

## Sheet: Tabelle1
Number	Peptide	Area	Class
1	FTAD	105000	Umami
2	GPDKVGV	75100	Umami
3	EI	42200	Umami
4	EL	42200	Umami
5	EF	29800	Umami
6	VKLDVLQTL	27500	Umami
7	KEVVVLQLT	27500	Umami
8	IVPVD	25000	Umami
9	LVPVD	25000	Umami
10	VIPDV	25000	Umami
11	VIPVD	25000	Umami
12	VLPDV	25000	Umami
13	VLPVD	25000	Umami
14	EW	18500	Umami
15	AIELGS	18200	Umami
16	ALELSG	18200	Umami
17	AIEISG	18200	Umami
18	AIELSG	18200	Umami
19	ALEISG	18200	Umami
20	EQVP	18000	Umami
21	QEVP	18000	Umami
22	GAEVP	18000	Umami
23	ISEI	17600	Umami
24	ISEL	17600	Umami
25	ISIE	17600	Umami
26	ISLE	17600	Umami
27	LSEI	17600	Umami
28	LSEL	17600	Umami
29	LSIE	17600	Umami
30	LSLE	17600	Umami
31	E(-18.01)INP	15800	Umami
32	E(-18.01)LNP	15800	Umami
33	AIDT	15200	Umami
34	AISE	15200	Umami
35	ALDT	15200	Umami
36	ALSE	15200	Umami
37	EV	11900	Umami
38	EIVR	11700	Umami
39	ELVR	11700	Umami
40	EPF	11700	Umami
41	IEVR	11700	Umami
42	LEVR	11700	Umami
43	PEF	11700	Umami
44	DTVP	11000	Umami
45	TDVP	11000	Umami
46	DGW	9590	Umami
47	AEFP	9550	Umami
48	EFAP	9550	Umami
49	FAEP	9550	Umami
50	QPNDPP	9260	Umami
51	IAEV	7970	Umami
52	LAEV	7970	Umami
53	AQIE	7950	Umami
54	AQLE	7950	Umami
55	QAIE	7950	Umami
56	QALE	7950	Umami
57	AGAIE	7950	Umami
58	AGALE	7950	Umami
59	EAV	7590	Umami
60	EVVQ	7520	Umami
61	EKALLLQTL	7520	Umami
62	IDVQ	7520	Umami
63	LDVQ	7520	Umami
64	DLSVAS	7400	Umami
65	DISVSA	7400	Umami
66	DLSVSA	7400	Umami
67	IDSVSA	7400	Umami
68	LDSVSA	7400	Umami
69	ERFQPMF	7360	Umami
70	DVYN	7100	Umami
71	VDYN	7100	Umami
72	ALLDVRKE	6930	Umami
73	EPAT	6780	Umami
74	TAEP	6780	Umami
75	DVVA	6740	Umami
76	AIID	6420	Umami
77	AILD	6420	Umami
78	ALID	6420	Umami
79	ALLD	6420	Umami
80	LDRTVG	6060	Umami
81	ELLR	5742.16	Umami
82	EIIR	5740	Umami
83	EILR	5740	Umami
84	ELIR	5740	Umami
85	IAIDGSRL	5640	Umami
86	GDVI	5540	Umami
87	GDVL	5540	Umami
88	GIIE	5540	Umami
89	GILE	5540	Umami
90	GLIE	5540	Umami
91	GLLE	5540	Umami
92	AVIE	5540	Umami
93	AVLE	5540	Umami
94	DGVI	5540	Umami
95	DGVL	5540	Umami
96	AIVE	5460	Umami
97	ALVE	5460	Umami
98	VEIG	5300	Umami
99	VELG	5300	Umami
100	DIVN	5250	Umami
101	DLVN	5250	Umami
102	DVAV	5170	Umami
103	E(-18.01)PHQ	5028.94	Umami
104	DIVATD	5020	Umami
105	LDVAES	5020	Umami
106	DAVP	4730	Umami
107	EGVP	4730	Umami
108	LDVLNPT	4650	Umami
109	DLVPNLT	4650	Umami
110	VEVPGGLT	4650	Umami
111	EIVQ	4560	Umami
112	ELVQ	4560	Umami
113	EIVGA	4560	Umami
114	ELVGA	4560	Umami
115	EVGA	4540	Umami
116	IDAG	4540	Umami
117	LDAG	4540	Umami
118	EVQP	4530	Umami
119	IEISG	4530	Umami
120	IELSG	4530	Umami
121	LEISG	4530	Umami
122	LELSG	4530	Umami
123	EIA	4520	Umami
124	ELA	4520	Umami
125	DAGVI	4480	Umami
126	DAGVL	4480	Umami
127	IAQIE	4340	Umami
128	IAQLE	4340	Umami
129	LAQIE	4340	Umami
130	LAQLE	4340	Umami
131	DVIE	4240	Umami
132	DVLE	4240	Umami
133	NLFDVNRP	4180	Umami
134	YESP	4150	Umami
135	EAVT	4070	Umami
136	INDF	4070	Umami
137	INFD	4070	Umami
138	LNDF	4070	Umami
139	LNFD	4070	Umami
140	AVVE	3870	Umami
141	KDLVNQ	3840	Umami
142	VKEVGGGA	3840	Umami
143	KEVVGGGA	3840	Umami
144	TDAI	3830	Umami
145	TDAL	3830	Umami
146	GEGVI	3710	Umami
147	EIG	3590	Umami
148	ELG	3590	Umami
149	ERC	3490	Umami
150	EVW	3480	Umami
151	LAGAIE	3480	Umami
152	LAGALE	3480	Umami
153	PDPIP	3480	Umami
154	PDPLP	3480	Umami
155	IAGALE	3480	Umami
156	KEVVVLQ	3470	Umami
157	FDCIAF	3410	Umami
158	KTEP	3390	Umami
159	DQMI	3370	Umami
160	DQML	3370	Umami
161	QDMI	3370	Umami
162	QDML	3370	Umami
163	ADIP	3100	Umami
164	ADLP	3100	Umami
165	ESF	3070	Umami
166	VSVVD	2990	Umami
167	SVVVD	2990	Umami
168	QIEQP	2860	Umami
169	QLEQP	2860	Umami
170	VE	2860	Umami
171	SVDIS	2820	Umami
172	SVDLS	2820	Umami
173	IDIG	2790	Umami
174	IDLG	2790	Umami
175	LDIG	2790	Umami
176	LDLG	2790	Umami
177	LEVQQ	2780	Umami
178	ATDGKS	2770	Umami
179	SYQDISVSA	2740	Umami
180	QIEIQ	2730	Umami
181	QIEQI	2730	Umami
182	QIEQL	2730	Umami
183	QLEIQ	2730	Umami
184	QLELQ	2730	Umami
185	QLEQI	2730	Umami
186	QLEQL	2730	Umami
187	ERFQPM	2710	Umami
188	VPTVD	2690	Umami
189	TAVE	2640	Umami
190	DVYNVA	2580	Umami
191	VVDI	2570	Umami
192	VVDL	2570	Umami
193	RGVE	2500	Umami
194	IDVTP	2490	Umami
195	LDVTP	2490	Umami
196	EIVE	2360	Umami
197	ELVE	2360	Umami
198	EVIE	2360	Umami
199	EVLE	2360	Umami
200	IVTGGDSGIGR	2330	Umami
201	LVTGGDSGIGR	2330	Umami
202	DVII	2310	Umami
203	DVIL	2310	Umami
204	DVLI	2310	Umami
205	DVLL	2310	Umami
206	ENDGLV	2310	Umami
207	GDIF	2310	Umami
208	GDLF	2310	Umami
209	DGIF	2310	Umami
210	DGLF	2310	Umami
211	VDTI	2270	Umami
212	VDTL	2270	Umami
213	RTEE	2230	Umami
214	EIW	2200	Umami
215	ELW	2200	Umami
216	EPEPQQQPQPQP	2160	Umami
217	DFPVT	2110	Umami
218	FDPVT	2110	Umami
219	EQLQLQ	2100.55	Umami
220	EIVD	2070	Umami
221	ELVD	2070	Umami
222	APVEP	2060	Umami
223	NIQVD	2050	Umami
224	NLQVD	2050	Umami
225	EIDI	2040	Umami
226	EIDL	2040	Umami
227	ELDI	2040	Umami
228	ELDL	2040	Umami
229	IEDI	2040	Umami
230	IEDL	2040	Umami
231	LEDI	2040	Umami
232	LEDL	2040	Umami
233	LPEW	1984.47	Umami
234	IPEW	1980	Umami
235	DIDI	1950	Umami
236	DIDL	1950	Umami
237	DIVE	1950	Umami
238	DLDI	1950	Umami
239	DLDL	1950	Umami
240	DLVE	1950	Umami
241	EIEV	1950	Umami
242	ELEV	1950	Umami
243	AGDQQPQQQP	1940	Umami
244	KEP	1880	Umami
245	AAVLE	1710	Umami
246	EYST	1710	Umami
247	AAVIE	1710	Umami
248	EHSGFNVA	1710	Umami
249	IVGDP	1700	Umami
250	LVGDP	1700	Umami
251	DIIP	1660	Umami
252	DILP	1660	Umami
253	DLIP	1660	Umami
254	DLLP	1660	Umami
255	EKIIAG	1650	Umami
256	EKILAG	1650	Umami
257	LAGEQPGA	1650	Umami
258	TPLIPASFPEEK	1650	Umami
259	KDPVGV	1600	Umami
260	SDS	1580	Umami
261	SSD	1580	Umami
262	VDVV	1550	Umami
263	DVVV	1550	Umami
264	SYEESMPMPLE	1540	Umami
265	DVVIA	1500	Umami
266	DVVLA	1500	Umami
267	LDVNPLTLG	1470	Umami
268	VEVPGGLTVA	1470	Umami
269	VPTVDVS	1460	Umami
270	EGIG	1450	Umami
271	EGLG	1450	Umami
272	DEII	1390	Umami
273	DEIL	1390	Umami
274	DELI	1390	Umami
275	DELL	1390	Umami
276	VAGNEGNLA	1390	Umami
277	EINGIG	1320	Umami
278	EINGLG	1320	Umami
279	EIAP	1310	Umami
280	ELAP	1310	Umami
281	TFVD	1290	Umami
282	ALEGATVN	1250	Umami
283	VEMLSE	1210	Umami
284	QME	1170	Umami
285	EIF	1160	Umami
286	ELF	1160	Umami
287	FAFDI	1150	Umami
288	FAFDL	1150	Umami
289	SIVLQEGA	1140	Umami
290	LDGVY	1130	Umami
291	SIRDLS	1130	Umami
292	DIIT	1130	Umami
293	DILT	1130	Umami
294	DLIT	1130	Umami
295	DLLT	1130	Umami
296	IDGVY	1130	Umami
297	SYQDVY	1130	Umami
298	VEGVY	1130	Umami
299	DIGVY	1130	Umami
300	DLGVY	1130	Umami
301	ITMDPGALF	1130	Umami
302	MPVE	1120	Umami
303	VKLDVLQT	1050	Umami
304	VTEF	1050	Umami
305	DVSEP	1040	Umami
306	DMVV	1030	Umami
307	EHY	1010	Umami
308	IDVD	1000	Umami
309	LDVD	1000	Umami
310	EIVDV	992	Umami
311	ELVDV	992	Umami
312	DVSV	986	Umami
313	YDVE	958	Umami
314	EPEY	929	Umami
315	PEEY	929	Umami
316	EIVAE	920	Umami
317	ELVAE	920	Umami
318	VAGNENGI	910	Umami
319	VAGNEGNL	910	Umami
320	ISDF	896	Umami
321	LSDF	896	Umami
322	EQPGKAN	875	Umami
323	FEAI	852	Umami
324	FEAL	852	Umami
325	NAAAPEP	789	Umami
326	DIIVQ	773	Umami
327	DILVQ	773	Umami
328	DLIVQ	773	Umami
329	DLLVQ	773	Umami
330	EKLPNA	771	Umami
331	VDVIANA	755	Umami
332	VDVLANA	755	Umami
333	GVPD	744	Umami
334	KDFA	734	Umami
335	VIATD	727	Umami
336	VLATD	727	Umami
337	FRLPEDAKVE	709	Umami
338	DNIY	702	Umami
339	DNLY	702	Umami
340	RSNVFDPFAD	685	Umami
341	VSLWTE	676	Umami
342	VSQCEEEIEVG	675	Umami
343	IEKYSGA	671	Umami
344	SIDI	648	Umami
345	SIDL	648	Umami
346	SLDI	648	Umami
347	SLDL	648	Umami
348	ADLPGVKKE	641.026	Umami
349	DNIQ	630	Umami
350	DNLQ	630	Umami
351	AGQPSEVAPS	602	Umami
352	VRTDA	598	Umami
353	GPPAELLTPGP	594	Umami
354	EQTP	589	Umami
355	SYQDVYN	589	Umami
356	GVAKDGAP	588	Umami
357	DINVP	583	Umami
358	DLNVP	583	Umami
359	DTEIQ	568	Umami
360	DTELQ	568	Umami
361	VEPIQ	520	Umami
362	VEPLQ	520	Umami
363	SSQIEQ	515	Umami
364	SSQLEQ	515	Umami
365	EAEF	511	Umami
366	PFITTEY	485	Umami
367	IAEW	482	Umami
368	LAEW	482	Umami
369	VPTVDVSVVD	469	Umami
370	FDIVG	460	Umami
371	FDLVG	460	Umami
372	RAEDP	460	Umami
373	EGIW	459	Umami
374	EGLW	459	Umami
375	TSDVSF	437	Umami
376	DGLSGMF	435	Umami
377	IPSVDW	428	Umami
378	VPTVDW	428	Umami
379	AGLENGVLT	425	Umami
380	IEIP	424	Umami
381	IELP	424	Umami
382	LEIP	424	Umami
383	LELP	424	Umami
384	DVVSTIA	413	Umami
385	KDEIP	403	Umami
386	KDELP	403	Umami
387	ISGPD	399	Umami
388	LSGPD	399	Umami
389	ITERYL	387	Umami
390	DVSP	359	Umami
391	VGPEQ	357	Umami
392	QVDFNP	337	Umami
393	KQGGSVE	327	Umami
394	LDVTPLS	327	Umami
395	YTDKAP	293	Umami
396	IDNYNFQPP	288	Umami
397	EVMTSIA	274	Umami
398	EAIA	267	Umami
399	EALA	267	Umami
400	IFLEN	264	Umami
401	LFLEN	264	Umami
402	KEYP	259	Umami
403	EGDVIVAPA	257	Umami
404	SEVP	234	Umami
405	IEPP	228	Umami
406	LEPP	228	Umami
407	VENF	210	Umami
408	AIMIGWAGIELY	198	Umami
409	PSEP	190	Umami
410	ITMDPGAL	187	Umami
411	ETTTLASGK	184	Umami
412	HDIP	183	Umami
413	HDLP	183	Umami
414	DHVG	170	Umami
415	FEDTNL	134	Umami
416	YDID	131	Umami
417	YDLD	131	Umami
418	DVASAV	122	Umami
419	RAGDI	121	Umami
420	EPK	111	Umami
421	KDNASSSG	94.2	Umami
422	AGQPSEVAPSF	89.6	Umami
423	IVVIGHVD	75.8	Umami
424	EHVT	62.7	Umami
425	TVFD	34.2	Umami
426	ESALEY	21.4	Umami
427	RRYG	934000	non-Umami
428	AQLPSMC(-1.01)RVEPQQC(-1.01)SIF	101000	non-Umami
429	YMRK	97400	non-Umami
430	SSCCGFC(-1.01)	93600	non-Umami
431	AQLPSMC(-1.01)RVEPQQC(-1.01)SIFAAGQY	82400	non-Umami
432	GVGPSVGV	75123.2	non-Umami
433	VGGSPVGV	75100	non-Umami
434	Q(-17.03)PF	58300	non-Umami
435	GVGP	43800	non-Umami
436	VGGP	43800	non-Umami
437	TATY	37900	non-Umami
438	TTAY	37900	non-Umami
439	Q(-17.03)PI	37000	non-Umami
440	Q(-17.03)PL	37000	non-Umami
441	RTHPNA	36600	non-Umami
442	Q(-17.03)QPP	35000	non-Umami
443	GVSPGGV	33700	non-Umami
444	NVSPVG	33700	non-Umami
445	VGGSPVG	33700	non-Umami
446	GVGPSVG	33691.9	non-Umami
447	IYGS	32100	non-Umami
448	IYSG	32100	non-Umami
449	LYGS	32100	non-Umami
450	LYSG	32100	non-Umami
451	SFSV	32100	non-Umami
452	YISG	32100	non-Umami
453	YLSG	32100	non-Umami
454	SKVH	26700	non-Umami
455	AAQLPSMC(-1.01)RVEPQQC(-1.01)SIFAAGQY	25800	non-Umami
456	E(-18.01)PQQQVPVEVMR	22829.5	non-Umami
457	Q(-17.03)QQPQVIPQ(+0.98)RSQ(+0.98)	22800	non-Umami
458	EGSC(-1.01)N(+0.98)DGTCGS	19900	non-Umami
459	E(-18.01)PFPQQPP	19709.2	non-Umami
460	Q(-17.03)PFPQPQP	19700	non-Umami
461	E(-18.01)QILG	19400	non-Umami
462	E(-18.01)QLIG	19400	non-Umami
463	E(-18.01)QLLG	19400	non-Umami
464	AQLPSMC(-1.01)RVEPQQC(-1.01)S	19100	non-Umami
465	VTSP	18400	non-Umami
466	AAHP	18200	non-Umami
467	GRY	18200	non-Umami
468	PAAH	18200	non-Umami
469	K(+42.01)ATPVF	17847.7	non-Umami
470	AVATPVF	17800	non-Umami
471	AHGP	16400	non-Umami
472	PQH	16400	non-Umami
473	FA	16000	non-Umami
474	Q(-17.03)LNP	15753.4	non-Umami
475	LVLPGELAK	15700	non-Umami
476	SVGV	15000	non-Umami
477	TGAI	15000	non-Umami
478	TGAL	15000	non-Umami
479	VSGV	15000	non-Umami
480	NTLVNS	14500	non-Umami
481	NTLVGGS	14500	non-Umami
482	SAGIVNS	14500	non-Umami
483	GGTIVNS	14500	non-Umami
484	TNIVNS	14500	non-Umami
485	TNLVNS	14500	non-Umami
486	AVTGF	14000	non-Umami
487	VATGF	14000	non-Umami
488	IGTGF	14000	non-Umami
489	LGTGF	14000	non-Umami
490	Q(-17.03)LSESEMR	13700	non-Umami
491	E(-18.01)LSESEMR	13700	non-Umami
492	PVVP	13400	non-Umami
493	VPVP	13400	non-Umami
494	YASLMVIRALLGA	13400	non-Umami
495	QVLPFVHPSLLQ	13367.8	non-Umami
496	GRIIVY	13000	non-Umami
497	TATSIA	12900	non-Umami
498	TATSLA	12900	non-Umami
499	RGYP	12600	non-Umami
500	ITVA	11700	non-Umami
501	LTVA	11700	non-Umami
502	AQLPSMC(-1.01)RVEPQQC(-1.01)SIFA	11700	non-Umami
503	HP	11600	non-Umami
504	VAVAVSAPTR	11200	non-Umami
505	GVVT	10300	non-Umami
506	VGVT	10300	non-Umami
507	IGGI	10300	non-Umami
508	IGGL	10300	non-Umami
509	LGGI	10300	non-Umami
510	LGGL	10300	non-Umami
511	QPQLPFPQQPQQPFPQPQQP	10300	non-Umami
512	ITGI	10200	non-Umami
513	ITGL	10200	non-Umami
514	ITIG	10200	non-Umami
515	ITLG	10200	non-Umami
516	LTGI	10200	non-Umami
517	LTGL	10200	non-Umami
518	LTIG	10200	non-Umami
519	LTLG	10200	non-Umami
520	FQQPPQPQPQPPQPPPQPQPQQ	10200	non-Umami
521	PQQPQQPFLQPQQPFPQQPQQ	10200	non-Umami
522	STIA	10100	non-Umami
523	STLA	10100	non-Umami
524	TSIA	10100	non-Umami
525	TSLA	10100	non-Umami
526	TSAI	10100	non-Umami
527	TSAL	10100	non-Umami
528	FT	9930	non-Umami
529	VCVTGF	9670	non-Umami
530	MAVTGF	9667.59	non-Umami
531	FPVG	9550	non-Umami
532	IGATP	9520	non-Umami
533	SN(+0.98)DTGAEKELER	9520	non-Umami
534	AVATP	9520	non-Umami
535	VAATP	9520	non-Umami
536	VIPVP	9390	non-Umami
537	VLPVP	9390	non-Umami
538	VPIVP	9390	non-Umami
539	VPLVP	9390	non-Umami
540	PVIVP	9390	non-Umami
541	PVLVP	9390	non-Umami
542	VRLAVY	9270	non-Umami
543	VRAIVY	9270	non-Umami
544	VRALVY	9270	non-Umami
545	YYQPP	9260	non-Umami
546	AYGYPP	9260	non-Umami
547	YYAGPP	9260	non-Umami
548	Q(-17.03)LSEDTSSL	9030	non-Umami
549	IIPQQPQQP	9000	non-Umami
550	TVVGI	8860	non-Umami
551	TVVGL	8860	non-Umami
552	VTVGI	8860	non-Umami
553	VTVGL	8860	non-Umami
554	IP	8850	non-Umami
555	LP	8850	non-Umami
556	QPQLPFPQQPQQPFPQPQQ	8790	non-Umami
557	AQLPSMC(-1.01)RVEPQQC(-1.01)SI	8600	non-Umami
558	A(+42.01)ERGSY	8284.85	non-Umami
559	NQVNSY	8280	non-Umami
560	QGGVGGSY	8280	non-Umami
561	IIQPQQPAQLEVIR	8180	non-Umami
562	ISVS	8050	non-Umami
563	LSVS	8050	non-Umami
564	SVIS	8050	non-Umami
565	SVLS	8050	non-Umami
566	VSIS	8050	non-Umami
567	VSLS	8050	non-Umami
568	ISIA	7870	non-Umami
569	ISLA	7870	non-Umami
570	LSIA	7870	non-Umami
571	LSLA	7870	non-Umami
572	VTIA	7870	non-Umami
573	VTLA	7870	non-Umami
574	YHH	7790	non-Umami
575	HVSH	7700	non-Umami
576	ITNAP	7640	non-Umami
577	LTNAP	7640	non-Umami
578	NVSVP	7640	non-Umami
579	VSNVP	7640	non-Umami
580	AAASVP	7640	non-Umami
581	SVGGVP	7640	non-Umami
582	ITLGM	7450	non-Umami
583	LTIGM	7450	non-Umami
584	LTLGM	7450	non-Umami
585	TIIGM	7450	non-Umami
586	TLIGM	7450	non-Umami
587	TLLGM	7450	non-Umami
588	TILGM	7450	non-Umami
589	Q(-17.03)PQQP	6970	non-Umami
590	Q(-17.03)QPQP	6970	non-Umami
591	APAI	6940	non-Umami
592	APAL	6940	non-Umami
593	IAAP	6940	non-Umami
594	LAAP	6940	non-Umami
595	LSVGVVLQ	6910	non-Umami
596	MVLQTL	6800.81	non-Umami
597	FGR	6760	non-Umami
598	TSVP	6740	non-Umami
599	HHY	6720	non-Umami
600	AFR	6710	non-Umami
601	TW	6550	non-Umami
602	NAIY	6530	non-Umami
603	NALY	6530	non-Umami
604	QGIY	6530	non-Umami
605	QGLY	6530	non-Umami
606	GAGIY	6530	non-Umami
607	GAGLY	6530	non-Umami
608	GGAIY	6530	non-Umami
609	GGALY	6530	non-Umami
610	Q(-17.03)QQPPLQPQPL	6510	non-Umami
611	Q(-17.03)QQPILPQQPP	6510	non-Umami
612	ISAI	6400	non-Umami
613	ISAL	6400	non-Umami
614	LSAI	6400	non-Umami
615	LSAL	6400	non-Umami
616	GVVP	6150	non-Umami
617	VGVP	6150	non-Umami
618	FQQHLPAQQPNQFQPPGPAQ	6130	non-Umami
619	PQQPFPQLQQPQQPFPQPQ	6130	non-Umami
620	LAIAVVASG	6060	non-Umami
621	LALAASVVG	6060	non-Umami
622	IGGPL	6010	non-Umami
623	LGGPI	6010	non-Umami
624	LGGPL	6010	non-Umami
625	PIGGI	6010	non-Umami
626	PIGGL	6010	non-Umami
627	PLGGI	6010	non-Umami
628	PLGGL	6010	non-Umami
629	IGPGI	6010	non-Umami
630	IGPGL	6010	non-Umami
631	LGPGI	6010	non-Umami
632	LGPGL	6010	non-Umami
633	ITFP	5980	non-Umami
634	LTFP	5980	non-Umami
635	TIFP	5980	non-Umami
636	TLFP	5980	non-Umami
637	ISVA	5880	non-Umami
638	ITGV	5880	non-Umami
639	LSVA	5880	non-Umami
640	LTGV	5880	non-Umami
641	NNAPLP	5850	non-Umami
642	PMAPLP	5850	non-Umami
643	Q(-17.03)PFPQQP	5780	non-Umami
644	Q(-17.03)PQPFQP	5780	non-Umami
645	NLALQTL	5560	non-Umami
646	VPVPQLQPQNPSQQQPQ	5430	non-Umami
647	LPPP	5380.34	non-Umami
648	IPPP	5380	non-Umami
649	AAVA	5320	non-Umami
650	GVGV	5320	non-Umami
651	VGGV	5320	non-Umami
652	SVIVLPAGHPATF	5310	non-Umami
653	IWH	5230	non-Umami
654	LWH	5230	non-Umami
655	AMY	5190	non-Umami
656	AAGQY	5140	non-Umami
657	AAGGAY	5140	non-Umami
658	IGGISS	5120	non-Umami
659	INISS	5120	non-Umami
660	INLSS	5120	non-Umami
661	LNISS	5120	non-Umami
662	LNLSS	5120	non-Umami
663	IGGLSS	5120	non-Umami
664	LGGLSS	5120	non-Umami
665	LGGISS	5120	non-Umami
666	CGVLQPP	5080	non-Umami
667	Q(-17.03)PHQ	5030	non-Umami
668	IGGSI	5020	non-Umami
669	IGGSL	5020	non-Umami
670	LGGSI	5020	non-Umami
671	LGGSL	5020	non-Umami
672	PSII	5010	non-Umami
673	PSIL	5010	non-Umami
674	PSLI	5010	non-Umami
675	PSLL	5010	non-Umami
676	SPII	5010	non-Umami
677	SPIL	5010	non-Umami
678	SPLI	5010	non-Umami
679	SPLL	5010	non-Umami
680	FPS	4870	non-Umami
681	LLQPQQPAQLEVLR	4868.99	non-Umami
682	AAQLPSMC(-1.01)RVEPQQC(-1.01)SIF	4820	non-Umami
683	STPP	4730	non-Umami
684	LTPMT	4720	non-Umami
685	LTPTM	4720	non-Umami
686	Q(-17.03)GGW	4676.9	non-Umami
687	TPVSF	4610	non-Umami
688	PTVSF	4610	non-Umami
689	IVGI	4590	non-Umami
690	IVGL	4590	non-Umami
691	LVGI	4590	non-Umami
692	LVGL	4590	non-Umami
693	PQQPQ(+0.98)Q(+0.98)PQQPFPQPQQP	4500	non-Umami
694	YSIF	4490	non-Umami
695	YSLF	4490	non-Umami
696	IIGT	4470	non-Umami
697	ILGT	4470	non-Umami
698	LIGT	4470	non-Umami
699	LLGT	4470	non-Umami
700	SPGP	4420	non-Umami
701	IPVP	4380	non-Umami
702	LPVP	4380	non-Umami
703	LNPGP	4360	non-Umami
704	GVAPGP	4360	non-Umami
705	VGAPGP	4360	non-Umami
706	TSFP	4350	non-Umami
707	TTSVP	4240	non-Umami
708	PMAPLPR	4210.27	non-Umami
709	SPTIQ	4210	non-Umami
710	SPTLAG	4210	non-Umami
711	A(+42.01)ATIQ	4210	non-Umami
712	GNGAPLPR	4210	non-Umami
713	A(+42.01)ATLQ	4210	non-Umami
714	FPQQPP	4210	non-Umami
715	PQQFPP	4210	non-Umami
716	Q(-17.03)QC(-1.01)C(-1.01)QQLPQIPEQ	4150	non-Umami
717	IFSPVLVP	4070	non-Umami
718	LFSPVIVP	4070	non-Umami
719	LFSPVLVP	4070	non-Umami
720	IVGS	4030	non-Umami
721	LVGS	4030	non-Umami
722	TVVG	4030	non-Umami
723	TVGV	4030	non-Umami
724	GWH	4020	non-Umami
725	ATKP	4000	non-Umami
726	AVVQ	4000	non-Umami
727	AVAGFLTSGALGLGGLSSL	3900	non-Umami
728	RVC	3870	non-Umami
729	STGV	3860	non-Umami
730	TSGV	3860	non-Umami
731	TGPSHTP	3840	non-Umami
732	SAVVVNAG	3840	non-Umami
733	SVAVVGGQ	3840	non-Umami
734	PGIQ	3830	non-Umami
735	PGLQ	3830	non-Umami
736	TPTGV	3830	non-Umami
737	TPTVG	3830	non-Umami
738	VGAAP	3830	non-Umami
739	ISVP	3820	non-Umami
740	LSVP	3820	non-Umami
741	SIVP	3820	non-Umami
742	SLVP	3820	non-Umami
743	VTVP	3820	non-Umami
744	E(-18.01)AGHAVAA	3790	non-Umami
745	Q(-17.03)PHQP	3790	non-Umami
746	Q(-17.03)AGHAIQ	3790	non-Umami
747	VAAV	3770	non-Umami
748	AVGI	3770	non-Umami
749	AVGL	3770	non-Umami
750	IQSPVS	3760	non-Umami
751	LAGSPVS	3758.49	non-Umami
752	FSPT	3730	non-Umami
753	PQPQ(+0.98)Q(+0.98)PPQLQPQPQ	3710	non-Umami
754	Q(-17.03)PLQPQP	3670	non-Umami
755	Q(-17.03)PQPLQP	3670	non-Umami
756	Q(-17.03)PLPQQP	3670	non-Umami
757	Q(-17.03)PLQPGAP	3670	non-Umami
758	E(-18.01)PLPQQP	3670	non-Umami
759	E(-18.01)QAGLPP	3650	non-Umami
760	FGYPIP	3650	non-Umami
761	YST	3650	non-Umami
762	E(-18.01)QQPIP	3650	non-Umami
763	E(-18.01)QQPLP	3650	non-Umami
764	Q(-17.03)QQPLP	3650	non-Umami
765	QAF	3640	non-Umami
766	RIVP	3590	non-Umami
767	RLVP	3590	non-Umami
768	RVIP	3590	non-Umami
769	RVLP	3590	non-Umami
770	AAVP	3580	non-Umami
771	IAGP	3580	non-Umami
772	LAGP	3580	non-Umami
773	Q(-17.03)QQC(-1.01)C(-1.01)QQLPQIPEQ	3560	non-Umami
774	AITGI	3500	non-Umami
775	AITGL	3500	non-Umami
776	AITIG	3500	non-Umami
777	AITLG	3500	non-Umami
778	ALTGL	3500	non-Umami
779	ALTIG	3500	non-Umami
780	ALTLG	3500	non-Umami
781	IATIG	3500	non-Umami
782	IATLG	3500	non-Umami
783	IATVA	3500	non-Umami
784	LATIG	3500	non-Umami
785	LATLG	3500	non-Umami
786	LATVA	3500	non-Umami
787	WGVT	3500	non-Umami
788	ALTGI	3500	non-Umami
789	LQPQNPSQQQPQ	3500	non-Umami
790	GIRTTVPG	3490	non-Umami
791	W(+42.01)DVVLAN(+0.98)TVVK	3480	non-Umami
792	VVGSLVLQ	3467.6	non-Umami
793	AGGGF	3450	non-Umami
794	GAGGF	3450	non-Umami
795	Q(-17.03)PQPYP	3420	non-Umami
796	IGIT	3400	non-Umami
797	IGLT	3400	non-Umami
798	LGIT	3400	non-Umami
799	LGLT	3400	non-Umami
800	ERKQ(+0.98)QQQQQ	3330	non-Umami
801	AFTPIQY	3300	non-Umami
802	AFTPLQY	3300	non-Umami
803	FATPLAYG	3300	non-Umami
804	HGFLNSRFSITF	3290	non-Umami
805	VNISGGHVNPAITF	3290	non-Umami
806	ISQVGI	3280	non-Umami
807	SGLAVGI	3280	non-Umami
808	TVQVGI	3280	non-Umami
809	TVQVGL	3280	non-Umami
810	IGGP	3230	non-Umami
811	LGGP	3230	non-Umami
812	AVGP	3230	non-Umami
813	ILPQQP	3130	non-Umami
814	Q(-17.03)QGQGY	3110	non-Umami
815	Q(-17.03)GQQGY	3110	non-Umami
816	TVPV	3070	non-Umami
817	SGVI	3050	non-Umami
818	SGVL	3050	non-Umami
819	TMPT	3040	non-Umami
820	IGGIG	3020	non-Umami
821	IGGLG	3020	non-Umami
822	LGGIG	3020	non-Umami
823	LGGLG	3020	non-Umami
824	IGGVA	3020	non-Umami
825	LGGVA	3020	non-Umami
826	AATI	3010	non-Umami
827	AATL	3010	non-Umami
828	VAVG	3000	non-Umami
829	AVVG	3000	non-Umami
830	VAGV	3000	non-Umami
831	LAIAVVASGI	2880	non-Umami
832	LALAASVVGL	2880	non-Umami
833	ASSAKTSWPEVVG	2870	non-Umami
834	IGVA	2840	non-Umami
835	LGVA	2840	non-Umami
836	MLLTT	2840	non-Umami
837	AVVA	2840	non-Umami
838	SAVY	2830	non-Umami
839	SAYV	2830	non-Umami
840	TGYV	2830	non-Umami
841	HGWIH	2740	non-Umami
842	SRPP	2710	non-Umami
843	LTFPL	2691.79	non-Umami
844	ITFPL	2690	non-Umami
845	LTFPI	2690	non-Umami
846	TIFPI	2690	non-Umami
847	TIFPL	2690	non-Umami
848	TLFPI	2690	non-Umami
849	TLFPL	2690	non-Umami
850	ITFPI	2690	non-Umami
851	IAII	2630	non-Umami
852	IAIL	2630	non-Umami
853	IALI	2630	non-Umami
854	IALL	2630	non-Umami
855	LAII	2630	non-Umami
856	LAIL	2630	non-Umami
857	LALI	2630	non-Umami
858	LALL	2630	non-Umami
859	PTGF	2600	non-Umami
860	TIGM	2600	non-Umami
861	TLGM	2600	non-Umami
862	YVN(+0.98)NVA	2580	non-Umami
863	AAGGIGQP	2530	non-Umami
864	GAAVAGGAP	2530	non-Umami
865	NGI	2500	non-Umami
866	NGL	2500	non-Umami
867	TSRP	2500	non-Umami
868	AFTPIQ	2500	non-Umami
869	AFTPLQ	2500	non-Umami
870	Q(-17.03)GMPIQ	2460	non-Umami
871	LALN(+0.98)STGVFKEL	2446.77	non-Umami
872	LVMQQ	2390	non-Umami
873	QFQP	2390	non-Umami
874	WH	2380	non-Umami
875	AIAAV	2380	non-Umami
876	ALAAV	2380	non-Umami
877	ISVSA	2370	non-Umami
878	LSVSA	2370	non-Umami
879	SVISA	2370	non-Umami
880	SVLSA	2370	non-Umami
881	TVTGV	2370	non-Umami
882	ISVGT	2370	non-Umami
883	LSVGT	2370	non-Umami
884	YYPGLSN	2370	non-Umami
885	VSISA	2370	non-Umami
886	VSLSA	2370	non-Umami
887	KNCP	2360	non-Umami
888	SFAH	2360	non-Umami
889	SGQF	2330	non-Umami
890	IFVR	2320	non-Umami
891	LFVR	2320	non-Umami
892	IIQP	2290	non-Umami
893	ILQP	2290	non-Umami
894	IQIP	2290	non-Umami
895	IQLP	2290	non-Umami
896	LIGAP	2290	non-Umami
897	LIQP	2290	non-Umami
898	LLGAP	2290	non-Umami
899	LLQP	2290	non-Umami
900	LQIP	2290	non-Umami
901	LQLP	2290	non-Umami
902	QIIP	2290	non-Umami
903	QILP	2290	non-Umami
904	QLIP	2290	non-Umami
905	QLLP	2290	non-Umami
906	IIGAP	2290	non-Umami
907	ILGAP	2290	non-Umami
908	IFSP	2280	non-Umami
909	LFSP	2280	non-Umami
910	AAASVIGLG	2250	non-Umami
911	AIAGSIGIG	2250	non-Umami
912	IPTP	2250	non-Umami
913	LPTP	2250	non-Umami
914	ASVA	2200	non-Umami
915	IAGTPVLF	2190	non-Umami
916	IATA	2190	non-Umami
917	LATA	2190	non-Umami
918	AVATPVFL	2190	non-Umami
919	VSVA	2190	non-Umami
920	Q(-17.03)QC(-1.01)C(-1.01)QQ	2180	non-Umami
921	GITVA	2170	non-Umami
922	GLTVA	2170	non-Umami
923	IGISA	2170	non-Umami
924	IGLSA	2170	non-Umami
925	LGISA	2170	non-Umami
926	LGLSA	2170	non-Umami
927	Q(-17.03)PQQPFPQPQQP	2160	non-Umami
928	Q(-17.03)QQPYP	2140	non-Umami
929	VVMG	2130	non-Umami
930	APAF	2130	non-Umami
931	IFSPVLVPAA	2130	non-Umami
932	LFSPVLVPAA	2130	non-Umami
933	ITPM	2110	non-Umami
934	LTPM	2110	non-Umami
935	SLQLSG	2110	non-Umami
936	TIMP	2110	non-Umami
937	TLMP	2110	non-Umami
938	TVVI	2110	non-Umami
939	TVVL	2110	non-Umami
940	TVQISG	2110	non-Umami
941	TVQLSG	2110	non-Umami
942	ALVYSLF	2083.9	non-Umami
943	AALSIMVPLL	2080	non-Umami
944	ALVSYLF	2080	non-Umami
945	LAVSYLF	2080	non-Umami
946	Q(-17.03)PHQLA	2070	non-Umami
947	LAVMQQ	2054.15	non-Umami
948	VAGF	2050	non-Umami
949	AVGF	2050	non-Umami
950	AIVMQQ	2050	non-Umami
951	TSTALAI	2020	non-Umami
952	Q(-17.03)PGQGQQPG	2010	non-Umami
953	GVGI	1990	non-Umami
954	GVGL	1990	non-Umami
955	VGGI	1990	non-Umami
956	VGGL	1990	non-Umami
957	AHVF	1970	non-Umami
958	HAFV	1970	non-Umami
959	VVDMPGLGSGDIK	1960	non-Umami
960	E(-18.01)LAQL	1940.08	non-Umami
961	E(-18.01)IAQI	1940	non-Umami
962	E(-18.01)IAQL	1940	non-Umami
963	E(-18.01)LAQI	1940	non-Umami
964	Q(-17.03)QPYPQQQP	1940	non-Umami
965	FPITT	1900	non-Umami
966	PFITT	1900	non-Umami
967	PFLTT	1900	non-Umami
968	FPLTT	1900	non-Umami
969	IPNII	1890	non-Umami
970	IPNIL	1890	non-Umami
971	IPNLI	1890	non-Umami
972	IPNLL	1890	non-Umami
973	LPNII	1890	non-Umami
974	LPNIL	1890	non-Umami
975	LPNLI	1890	non-Umami
976	LPNLL	1890	non-Umami
977	IPGGII	1890	non-Umami
978	IPGGIL	1890	non-Umami
979	LPGGIL	1890	non-Umami
980	LPGGLL	1890	non-Umami
981	PIGGII	1890	non-Umami
982	PIGGIL	1890	non-Umami
983	PLGGIL	1890	non-Umami
984	PLGGLL	1890	non-Umami
985	ALVYSL	1890	non-Umami
986	GVRNPEEIPWGEAGAD	1890	non-Umami
987	IPGGLL	1890	non-Umami
988	QPQ(+0.98)PQ(+0.98)QPQP	1860	non-Umami
989	SPVIVP	1840	non-Umami
990	SPVLVP	1840	non-Umami
991	GPALF	1830	non-Umami
992	SVPP	1830	non-Umami
993	TVIT	1820	non-Umami
994	TVLT	1820	non-Umami
995	LPQQPP	1800	non-Umami
996	PQQIPP	1800	non-Umami
997	PQQLPP	1800	non-Umami
998	QAIP	1800	non-Umami
999	QALP	1800	non-Umami
1000	PQLQPP	1800	non-Umami
1001	VSLVLP	1790	non-Umami
1002	SVIVIP	1790	non-Umami
1003	SVIVLP	1790	non-Umami
1004	SVLVLP	1790	non-Umami
1005	VSIVLP	1790	non-Umami
1006	VSLVIP	1790	non-Umami
1007	VIYSIF	1750	non-Umami
1008	GVIS	1720	non-Umami
1009	GVLS	1720	non-Umami
1010	GVSI	1720	non-Umami
1011	GVSL	1720	non-Umami
1012	VGIS	1720	non-Umami
1013	VGLS	1720	non-Umami
1014	VGSI	1720	non-Umami
1015	VGSL	1720	non-Umami
1016	GSIM	1710	non-Umami
1017	GSLM	1710	non-Umami
1018	HRPSH	1710	non-Umami
1019	IGALQ	1710	non-Umami
1020	IQIQ	1710	non-Umami
1021	IQLQ	1710	non-Umami
1022	LGAIQ	1710	non-Umami
1023	LGALQ	1710	non-Umami
1024	LQIQ	1710	non-Umami
1025	LQLQ	1710	non-Umami
1026	IAGIAG	1710	non-Umami
1027	IGAIQ	1710	non-Umami
1028	LAGIAG	1710	non-Umami
1029	LAGLAG	1710	non-Umami
1030	KWH	1700	non-Umami
1031	WKH	1700	non-Umami
1032	GSGAVGP	1700	non-Umami
1033	SYEESMPMPLEQG	1700	non-Umami
1034	ATGALVVG	1690	non-Umami
1035	ISHSLGGLVQ	1680	non-Umami
1036	IVTHGSGIVQ	1680	non-Umami
1037	IIQPQQPAQYEVIR	1660	non-Umami
1038	VVDMPGLGSGDIKVQ	1660	non-Umami
1039	E(-18.01)ITGR	1650	non-Umami
1040	GSILAGL	1650	non-Umami
1041	GSLLAGL	1650	non-Umami
1042	HFH	1650	non-Umami
1043	Q(-17.03)ITGR	1650	non-Umami
1044	Q(-17.03)LTGR	1650	non-Umami
1045	Q(-17.03)QLLGQ	1640	non-Umami
1046	AATP	1630	non-Umami
1047	LTGMAFRVPTVDVSVVDL	1630	non-Umami
1048	Q(-17.03)QYYPGLSN	1620	non-Umami
1049	PQQ(+0.98)PQ(+0.98)QPQQPFPQPQQP	1620	non-Umami
1050	Q(-17.03)PQPFP	1620	non-Umami
1051	LGVSVA	1610	non-Umami
1052	VAVSVA	1610	non-Umami
1053	IGVSVA	1610	non-Umami
1054	ISIQ	1600	non-Umami
1055	ISLQ	1600	non-Umami
1056	LSIQ	1600	non-Umami
1057	LSLQ	1600	non-Umami
1058	SIAVA	1600	non-Umami
1059	SLAVA	1600	non-Umami
1060	SPVGVGV	1600	non-Umami
1061	PAAV	1590	non-Umami
1062	E(-18.01)QINP	1580	non-Umami
1063	E(-18.01)QLNP	1580	non-Umami
1064	AYIP	1570	non-Umami
1065	AYLP	1570	non-Umami
1066	YAIP	1570	non-Umami
1067	YALP	1570	non-Umami
1068	FGN	1560	non-Umami
1069	KSC	1560	non-Umami
1070	NVTKKNMT	1560	non-Umami
1071	E(-18.01)QPFP	1540	non-Umami
1072	VIFSP	1540	non-Umami
1073	VLFSP	1540	non-Umami
1074	AVAIGA	1530	non-Umami
1075	AVALGA	1530	non-Umami
1076	GVGIP	1530	non-Umami
1077	GVGLP	1530	non-Umami
1078	GVGPI	1530	non-Umami
1079	GVGPL	1530	non-Umami
1080	QIIQ	1530	non-Umami
1081	QILQ	1530	non-Umami
1082	QLIQ	1530	non-Umami
1083	QLLQ	1530	non-Umami
1084	SAGF	1530	non-Umami
1085	TGGF	1530	non-Umami
1086	VTVS	1530	non-Umami
1087	AAAPI	1530	non-Umami
1088	AAAPL	1530	non-Umami
1089	FTS	1510	non-Umami
1090	IIQPQQPAQLEAIR	1510	non-Umami
1091	TIGI	1500	non-Umami
1092	TIGL	1500	non-Umami
1093	TLGI	1500	non-Umami
1094	TLGL	1500	non-Umami
1095	ITVI	1490	non-Umami
1096	ITVL	1490	non-Umami
1097	LTVI	1490	non-Umami
1098	LTVL	1490	non-Umami
1099	GSVF	1480	non-Umami
1100	VSGF	1480	non-Umami
1101	VVIP	1470	non-Umami
1102	VVLP	1470	non-Umami
1103	AFRVPTVDVSVVDL	1460	non-Umami
1104	GSIII	1460	non-Umami
1105	GSIIL	1460	non-Umami
1106	GSILI	1460	non-Umami
1107	GSILL	1460	non-Umami
1108	GSLII	1460	non-Umami
1109	GSLIL	1460	non-Umami
1110	GSLLI	1460	non-Umami
1111	GSLLL	1460	non-Umami
1112	IAHGGVLPNIN	1460	non-Umami
1113	IAHGGVIPNIN	1460	non-Umami
1114	AQIP	1450	non-Umami
1115	AQLP	1450	non-Umami
1116	SVFAH	1450	non-Umami
1117	ISPQ	1430	non-Umami
1118	LSPQ	1430	non-Umami
1119	TGGIP	1430	non-Umami
1120	TGGLP	1430	non-Umami
1121	VTSF	1420	non-Umami
1122	GAGFP	1390	non-Umami
1123	FGSTI	1380	non-Umami
1124	FGSTL	1380	non-Umami
1125	YQTI	1380	non-Umami
1126	YQTL	1380	non-Umami
1127	HAVSEGTKAVT	1380	non-Umami
1128	PVVI	1370	non-Umami
1129	PVVL	1370	non-Umami
1130	VPVI	1370	non-Umami
1131	VPVL	1370	non-Umami
1132	GSGGGSTGTLG	1360	non-Umami
1133	IVFSPV	1350	non-Umami
1134	GVAPGPIW	1350	non-Umami
1135	VIFSPV	1350	non-Umami
1136	VLFSPV	1350	non-Umami
1137	VLFSVP	1350	non-Umami
1138	AAITIG	1340	non-Umami
1139	IVATP	1340	non-Umami
1140	LVATP	1340	non-Umami
1141	AAITLG	1340	non-Umami
1142	AALTIG	1340	non-Umami
1143	AALTLG	1340	non-Umami
1144	PHTPP	1340	non-Umami
1145	FISVPLV	1310	non-Umami
1146	IAIT	1310	non-Umami
1147	IALT	1310	non-Umami
1148	IVFSPVI	1310	non-Umami
1149	LAIT	1310	non-Umami
1150	LALT	1310	non-Umami
1151	SVIV	1310	non-Umami
1152	SVLV	1310	non-Umami
1153	AIIT	1310	non-Umami
1154	AILT	1310	non-Umami
1155	ALIT	1310	non-Umami
1156	ALLT	1310	non-Umami
1157	IFSPVLV	1310	non-Umami
1158	LFSPVIV	1310	non-Umami
1159	LFSPVLV	1310	non-Umami
1160	VIFSPVL	1310	non-Umami
1161	VLFSPVL	1310	non-Umami
1162	IFSVPLV	1310	non-Umami
1163	PAVG	1300	non-Umami
1164	KHM	1290	non-Umami
1165	FAAPPPQQQPP	1290	non-Umami
1166	SVTI	1280	non-Umami
1167	SVTL	1280	non-Umami
1168	VTSI	1280	non-Umami
1169	VTSL	1280	non-Umami
1170	YTGW	1270	non-Umami
1171	VSPHH	1270	non-Umami
1172	INVQ	1260	non-Umami
1173	IPIP	1260	non-Umami
1174	IPLP	1260	non-Umami
1175	LNVQ	1260	non-Umami
1176	LPIP	1260	non-Umami
1177	LPLP	1260	non-Umami
1178	VQVQ	1256	non-Umami
1179	AIGTI	1240	non-Umami
1180	AIGTL	1240	non-Umami
1181	ALGTI	1240	non-Umami
1182	ALGTL	1240	non-Umami
1183	QMSAPP	1240	non-Umami
1184	TLAGI	1240	non-Umami
1185	TLAGL	1240	non-Umami
1186	FGPGT	1240	non-Umami
1187	TIAGI	1240	non-Umami
1188	TIAGL	1240	non-Umami
1189	AIRA	1230	non-Umami
1190	ALRA	1230	non-Umami
1191	ARIA	1230	non-Umami
1192	ARLA	1230	non-Umami
1193	Q(-17.03)STSQWQ	1230	non-Umami
1194	AIC(-1.01)ILGRALS	1230	non-Umami
1195	VGSVLPVF	1220	non-Umami
1196	YP	1220	non-Umami
1197	LAVATPVF	1220	non-Umami
1198	AVGNG	1220	non-Umami
1199	DLQNLRGSN(+0.98)IGMF	1220	non-Umami
1200	QQLYPQQPYPQQP	1220	non-Umami
1201	IAAIG	1190	non-Umami
1202	IAALG	1190	non-Umami
1203	IPGI	1190	non-Umami
1204	IPGL	1190	non-Umami
1205	LAAIG	1190	non-Umami
1206	LAALG	1190	non-Umami
1207	LPGI	1190	non-Umami
1208	LPGL	1190	non-Umami
1209	PIIG	1190	non-Umami
1210	PILG	1190	non-Umami
1211	PLIG	1190	non-Umami
1212	PLLG	1190	non-Umami
1213	SQFP	1190	non-Umami
1214	YQAP	1190	non-Umami
1215	A(+42.01)SQLVE	1190	non-Umami
1216	GRIP	1180	non-Umami
1217	GRLP	1180	non-Umami
1218	IPRG	1180	non-Umami
1219	LPRG	1180	non-Umami
1220	VPRA	1180	non-Umami
1221	IVR	1170	non-Umami
1222	LVR	1170	non-Umami
1223	NII	1170	non-Umami
1224	NIL	1170	non-Umami
1225	NLI	1170	non-Umami
1226	NLL	1170	non-Umami
1227	TILMLGGL	1170	non-Umami
1228	TLFPLGGL	1170	non-Umami
1229	Q(-17.03)PFPQPQQ	1170	non-Umami
1230	AVITPIL	1150	non-Umami
1231	IVATPLL	1150	non-Umami
1232	LVATPLL	1150	non-Umami
1233	PSIP	1120	non-Umami
1234	PSLP	1120	non-Umami
1235	SST	1120	non-Umami
1236	SPIP	1120	non-Umami
1237	SPLP	1120	non-Umami
1238	IIPQQPQQPFPLQP	1120	non-Umami
1239	IAISI	1110	non-Umami
1240	IAISL	1110	non-Umami
1241	IALSI	1110	non-Umami
1242	IALSL	1110	non-Umami
1243	LAISI	1110	non-Umami
1244	LAISL	1110	non-Umami
1245	LALSI	1110	non-Umami
1246	LALSL	1110	non-Umami
1247	AIISI	1110	non-Umami
1248	AIISL	1110	non-Umami
1249	AILSI	1110	non-Umami
1250	AILSL	1110	non-Umami
1251	ALISI	1110	non-Umami
1252	ALISL	1110	non-Umami
1253	ALLSI	1110	non-Umami
1254	ALLSL	1110	non-Umami
1255	Q(-17.03)PQQPFPQPQQQFPQPQ(+0.98)QPQ	1110	non-Umami
1256	IPVG	1100	non-Umami
1257	LPVG	1100	non-Umami
1258	SVIVLPAGHPATFVAGNEGNLAL	1100	non-Umami
1259	YVQV	1080	non-Umami
1260	PVLVPAA	1080	non-Umami
1261	PVLVAPA	1080	non-Umami
1262	SRW	1070	non-Umami
1263	GQGIIQPQQPAQLEVIR	1070	non-Umami
1264	PSGQVQWP	1070	non-Umami
1265	ILMGAG	1060	non-Umami
1266	LIMGAG	1060	non-Umami
1267	LLMGAG	1060	non-Umami
1268	ISIP	1050	non-Umami
1269	ISLP	1050	non-Umami
1270	LSIP	1050	non-Umami
1271	LSLP	1050	non-Umami
1272	QVAI	1050	non-Umami
1273	QVAL	1050	non-Umami
1274	VAGAI	1050	non-Umami
1275	VAGAL	1050	non-Umami
1276	VIGV	1030	non-Umami
1277	VLGV	1030	non-Umami
1278	VIVG	1030	non-Umami
1279	VLVG	1030	non-Umami
1280	GISKVY	1020	non-Umami
1281	HAIF	1020	non-Umami
1282	HALF	1020	non-Umami
1283	PGMPP	1020	non-Umami
1284	PIST	1020	non-Umami
1285	PLST	1020	non-Umami
1286	QRSP	1020	non-Umami
1287	SVNVPLY	1010	non-Umami
1288	FIGR	999	non-Umami
1289	FLGR	999	non-Umami
1290	Q(-17.03)VHPDIGISSK	966	non-Umami
1291	SPT	951	non-Umami
1292	AGHAGH	950	non-Umami
1293	QQHH	950	non-Umami
1294	AGYG	941	non-Umami
1295	QAIAP	928	non-Umami
1296	QALAP	928	non-Umami
1297	IISP	910	non-Umami
1298	ILSP	910	non-Umami
1299	LISP	910	non-Umami
1300	LLSP	910	non-Umami
1301	TIVP	910	non-Umami
1302	TLVP	910	non-Umami
1303	ITVP	910	non-Umami
1304	LTVP	910	non-Umami
1305	FGKGS	907	non-Umami
1306	NNFT	907	non-Umami
1307	Q(-17.03)YYPGLSN	907	non-Umami
1308	NRRK	900	non-Umami
1309	IARIV	886	non-Umami
1310	IARLV	886	non-Umami
1311	ISWP	886	non-Umami
1312	LARIV	886	non-Umami
1313	LARLV	886	non-Umami
1314	LSWP	886	non-Umami
1315	VIIAR	886	non-Umami
1316	VILAR	886	non-Umami
1317	VLLAR	886	non-Umami
1318	VIAIR	886	non-Umami
1319	VIALR	886	non-Umami
1320	VLAIR	886	non-Umami
1321	VLALR	886	non-Umami
1322	MPR	877	non-Umami
1323	MLQQPP	875	non-Umami
1324	Q(-17.03)LQDVSR	866	non-Umami
1325	SSGI	852	non-Umami
1326	SSGL	852	non-Umami
1327	AIGI	851	non-Umami
1328	AIGL	851	non-Umami
1329	ALGI	851	non-Umami
1330	ALGL	851	non-Umami
1331	IAGI	851	non-Umami
1332	IAGL	851	non-Umami
1333	LAGI	851	non-Umami
1334	LAGL	851	non-Umami
1335	TPIAH	848	non-Umami
1336	TPLAH	848	non-Umami
1337	QPLQPQPQ	841	non-Umami
1338	QQPLPQQP	841	non-Umami
1339	LTTTTM	840.235	non-Umami
1340	TLTTTM	840	non-Umami
1341	ITTTTM	840	non-Umami
1342	SFH	836	non-Umami
1343	ALVSY	831	non-Umami
1344	IAVYS	831	non-Umami
1345	LAVYS	831	non-Umami
1346	GSPVGV	830	non-Umami
1347	GPSVGV	830	non-Umami
1348	TGVVGI	825	non-Umami
1349	ASVVGI	825	non-Umami
1350	ASVVGL	825	non-Umami
1351	VVTGGV	814	non-Umami
1352	VVTGVG	814	non-Umami
1353	VGIP	810	non-Umami
1354	VGLP	810	non-Umami
1355	MSIM	805	non-Umami
1356	MSLM	805	non-Umami
1357	TVMM	805	non-Umami
1358	ILMGA	803	non-Umami
1359	LLMGA	803	non-Umami
1360	IIGAM	803	non-Umami
1361	ILGAM	803	non-Umami
1362	LIGAM	803	non-Umami
1363	LLGAM	803	non-Umami
1364	VPFT	794	non-Umami
1365	FFGF	791	non-Umami
1366	GTSSR	785	non-Umami
1367	TVATPVL	778	non-Umami
1368	PVAPAVA	776	non-Umami
1369	ATW	774	non-Umami
1370	AQGF	770	non-Umami
1371	FVCP	765	non-Umami
1372	STTNW	751	non-Umami
1373	YPTSPQQPGQLQ	748	non-Umami
1374	SMPYT	746	non-Umami
1375	IGGIGTVPVG	738	non-Umami
1376	Q(-17.03)QQSPLQ(+0.98)	734	non-Umami
1377	IVYSI	730	non-Umami
1378	IVYSL	730	non-Umami
1379	LVYSI	730	non-Umami
1380	LVYSL	730	non-Umami
1381	NNTI	728	non-Umami
1382	NNTL	728	non-Umami
1383	PVPCP	715	non-Umami
1384	PQGNP	715	non-Umami
1385	IATP	695	non-Umami
1386	IGAGQP	695	non-Umami
1387	LATP	695	non-Umami
1388	AITP	695	non-Umami
1389	ALTP	695	non-Umami
1390	TNIP	688	non-Umami
1391	TNLP	688	non-Umami
1392	TNPI	688	non-Umami
1393	TNPL	688	non-Umami
1394	QSIP	688	non-Umami
1395	QSLP	688	non-Umami
1396	SFPT	686	non-Umami
1397	VASW	682	non-Umami
1398	AC(-1.01)ISC(-1.01)AEELER	675	non-Umami
1399	IGHNL	670	non-Umami
1400	LGHNI	670	non-Umami
1401	TTFT	666	non-Umami
1402	EGDVIVAPAGSIMHL	657	non-Umami
1403	PGVKK	653	non-Umami
1404	FQAP	652	non-Umami
1405	VIVSIAP	652	non-Umami
1406	MPRF	648	non-Umami
1407	RMPF	648	non-Umami
1408	PSIVAF	646	non-Umami
1409	TNLALG	641	non-Umami
1410	KNNPTH	633	non-Umami
1411	GVAPGPIWTPLIPASFPEEK	633	non-Umami
1412	VSQMP	632	non-Umami
1413	SVQMP	632	non-Umami
1414	LQ(+0.98)AEAVAP	626	non-Umami
1415	KGMT	622	non-Umami
1416	TSSQP	620	non-Umami
1417	Q(-17.03)YP	617	non-Umami
1418	FVPQ	613	non-Umami
1419	RHDG	611	non-Umami
1420	KNGM	608	non-Umami
1421	E(-18.01)QQPGAF	603	non-Umami
1422	VSMI	602	non-Umami
1423	VSML	602	non-Umami
1424	PVIT	600	non-Umami
1425	PVLT	600	non-Umami
1426	SGIM	598	non-Umami
1427	SGLM	598	non-Umami
1428	HSIP	592	non-Umami
1429	HSLP	592	non-Umami
1430	GGIGVSQP	588	non-Umami
1431	RSM	586	non-Umami
1432	IPPV	585	non-Umami
1433	LPPV	585	non-Umami
1434	IFSGF	584	non-Umami
1435	LFSGF	584	non-Umami
1436	VPQ	584	non-Umami
1437	FST	573	non-Umami
1438	LQQ(+0.98)QLQL	573	non-Umami
1439	SIFP	567	non-Umami
1440	SLFP	567	non-Umami
1441	TSTRT	566	non-Umami
1442	APIT	555	non-Umami
1443	APLT	555	non-Umami
1444	PAIT	555	non-Umami
1445	PALT	555	non-Umami
1446	GLSVSSKWVG	553	non-Umami
1447	VSTT	531	non-Umami
1448	SVTT	531	non-Umami
1449	SIMT	526	non-Umami
1450	SLMT	526	non-Umami
1451	HKSS	524	non-Umami
1452	NPVAGHGVG	523	non-Umami
1453	RPMPP	487	non-Umami
1454	TPGSF	482	non-Umami
1455	Q(-17.03)QC(-1.01)C(-1.01)QQLP	477	non-Umami
1456	VIFSPVLVP	468	non-Umami
1457	VLFSPVLVP	468	non-Umami
1458	VIFSPVLV	462	non-Umami
1459	VLFSPVLV	462	non-Umami
1460	A(+42.01)GEQAF	458	non-Umami
1461	KMT	453	non-Umami
1462	M(+42.01)RPP	453	non-Umami
1463	R(+42.01)MPP	453	non-Umami
1464	FGHST	449	non-Umami
1465	ISS	447	non-Umami
1466	LSS	447	non-Umami
1467	RWTAPAG	446	non-Umami
1468	FRVPTVDVSVVDL	433	non-Umami
1469	PQNCKMT	422	non-Umami
1470	TMVSPT	420	non-Umami
1471	VIFSPVLVPAAIA	418	non-Umami
1472	VLFSPVLVPAAIA	418	non-Umami
1473	GGPT	411	non-Umami
1474	GVGANVG	408	non-Umami
1475	ACFK	404	non-Umami
1476	TLPMM	404	non-Umami
1477	VSTTPP	403	non-Umami
1478	WVP	397	non-Umami
1479	IVPI	388	non-Umami
1480	IVPL	388	non-Umami
1481	LVPI	388	non-Umami
1482	LVPL	388	non-Umami
1483	FGSAA	381	non-Umami
1484	VIGCP	372	non-Umami
1485	ATSNSSS	365	non-Umami
1486	KAMT	365	non-Umami
1487	Q(-17.03)PHQIAQLE	362	non-Umami
1488	FTSF	361	non-Umami
1489	SFTF	361	non-Umami
1490	Q(-17.03)PQVPPT	360	non-Umami
1491	PPCPQLPQQPP	351	non-Umami
1492	GITFGAKP	342	non-Umami
1493	AVAGFLTSGALGLGGL	342	non-Umami
1494	LQQPQQPLPQPQQP	342	non-Umami
1495	Q(-17.03)PGQGQQGY	341	non-Umami
1496	LSVLQGCPS	338	non-Umami
1497	KWPF	337	non-Umami
1498	LAKLNQILRIE	336	non-Umami
1499	AAGTSSK	334	non-Umami
1500	LPVGP	333.27	non-Umami
1501	IPVGP	333	non-Umami
1502	SVRS	325	non-Umami
1503	ASNSQVSAPPSTTS	325	non-Umami
1504	T(+42.01)MP	319	non-Umami
1505	KGNH	316	non-Umami
1506	QPQPFPPQQP	315	non-Umami
1507	AIAF	312	non-Umami
1508	ALAF	312	non-Umami
1509	PVVPIGLLP	310	non-Umami
1510	PVVPLGLLP	310	non-Umami
1511	HSVQ	308	non-Umami
1512	IFSPVLVPAAI	303	non-Umami
1513	IFSPVLVPAAL	303	non-Umami
1514	LFSPVLVPAAI	303	non-Umami
1515	LFSPVLVPAAL	303	non-Umami
1516	Q(-17.03)QYYPGLSNESESETSE	300	non-Umami
1517	IFGY	294	non-Umami
1518	LFGY	294	non-Umami
1519	GQPYT	292	non-Umami
1520	VGTVR	292	non-Umami
1521	Q(-17.03)FSFGGSPLQ	292	non-Umami
1522	VGSVLPVFL	289	non-Umami
1523	LAVATPVFL	289	non-Umami
1524	IVSGPVV	288	non-Umami
1525	Q(-17.03)LSESEM	288	non-Umami
1526	VATLFPLGGL	286	non-Umami
1527	FAIPAINVTSSSTAVAAL	281	non-Umami
1528	A(+42.01)ATSAAN	277	non-Umami
1529	FTGVA	275	non-Umami
1530	VFVGF	269	non-Umami
1531	Q(-17.03)QQPP	268	non-Umami
1532	MSAPSP	266	non-Umami
1533	QNRLNQ	264	non-Umami
1534	GVAPGPIWT	262	non-Umami
1535	CSK	257	non-Umami
1536	Q(+0.98)GDVIAVPA	257	non-Umami
1537	IPGLPTHP	256	non-Umami
1538	LPGLPHPT	256	non-Umami
1539	ATPH	255	non-Umami
1540	PPVGN	247	non-Umami
1541	AGGAPGGAPG	245	non-Umami
1542	Q(-17.03)PQPQQLG	240	non-Umami
1543	FVVP	235	non-Umami
1544	TVGTY	234	non-Umami
1545	KCA	233	non-Umami
1546	TAGGAAGML	229	non-Umami
1547	NTIP	225	non-Umami
1548	NTLP	225	non-Umami
1549	HPSF	219	non-Umami
1550	WTR	219	non-Umami
1551	QFW	218	non-Umami
1552	FPAP	215	non-Umami
1553	PNPASP	211	non-Umami
1554	Q(+42.01)(+0.98)ALVM(+15.99)	209	non-Umami
1555	SLICHP	206	non-Umami
1556	LIFSPVLVPAA	205	non-Umami
1557	LLFSPVLVPAA	205	non-Umami
1558	YVPQLAQLIYE	198	non-Umami
1559	PFLGSGIAGLLYE	198	non-Umami
1560	PFLGSGLAGLLYE	198	non-Umami
1561	AAAVVGCS	197	non-Umami
1562	LRNSWN	194	non-Umami
1563	AANGP	193	non-Umami
1564	R(+42.01)FH	191	non-Umami
1565	VIFM	179	non-Umami
1566	VLFM	179	non-Umami
1567	Q(-17.03)LPQIPEQ	178	non-Umami
1568	NMGVSPP	175	non-Umami
1569	RAHS	170	non-Umami
1570	ATSFHP	165	non-Umami
1571	Q(-17.03)PQPQ	163	non-Umami
1572	PGTSLTT	157	non-Umami
1573	LQPQNPSQQQPQEQVP	157	non-Umami
1574	FANVCPP	149	non-Umami
1575	KNGYP	145	non-Umami
1576	KSSY	142	non-Umami
1577	SGRTAAGN(+0.98)IRSGQ	139	non-Umami
1578	LTCSN	138	non-Umami
1579	SSTAGSN	136	non-Umami
1580	SSIPGHG	134	non-Umami
1581	LGGTSQMPP	128	non-Umami
1582	PQM(+15.99)VH	121	non-Umami
1583	QQFYAGP	121	non-Umami
1584	IPNF	119	non-Umami
1585	LPNF	119	non-Umami
1586	SFYLM	117	non-Umami
1587	AISQIVAGVA	117	non-Umami
1588	LASGALGLGGL	116.836	non-Umami
1589	WAAP	116	non-Umami
1590	YFAV	115	non-Umami
1591	SVIVLPAGHP	110	non-Umami
1592	NVVF	107	non-Umami
1593	IPANN	103	non-Umami
1594	APSASQALTVATLFPLGGLL	103	non-Umami
1595	IVSY	96.2	non-Umami
1596	LVSY	96.2	non-Umami
1597	AAAASGSSGS	94.2	non-Umami
1598	SYSQMP	92.4	non-Umami
1599	TVCSNT	90.6	non-Umami
1600	TSPSQAPAPSF	89.6	non-Umami
1601	WPPSGAP	82.8	non-Umami
1602	TNHGP	81.2	non-Umami
1603	AHLPQQP	80.7	non-Umami
1604	FPQHG	78.3	non-Umami
1605	LPFVHP	78.3	non-Umami
1606	AICT	74.9	non-Umami
1607	ALCT	74.9	non-Umami
1608	IACT	74.9	non-Umami
1609	LACT	74.9	non-Umami
1610	VMGT	74.9	non-Umami
1611	HGSR	73.2	non-Umami
1612	VGQGTLVQ(+0.98)GQ	67.8	non-Umami
1613	TTVT	65.1	non-Umami
1614	QAGGGCKT	64.5	non-Umami
1615	TAAPINQFYCRL	61.3	non-Umami
1616	TMNATT	60.4	non-Umami
1617	PIFG	51	non-Umami
1618	PLFG	51	non-Umami
1619	AAGGSAAPTTA	49.5	non-Umami
1620	QAGN(+0.98)RGGRGN	48.4	non-Umami
1621	SSPF	48.3	non-Umami
1622	IPASRHD	40.3	non-Umami
1623	SRM(+15.99)C	40.3	non-Umami
1624	SLKAYT	36.4	non-Umami
1625	APGAFALH	35.6	non-Umami
1626	FFF	34.2	non-Umami
1627	AATGAGAAGPPG	30.9	non-Umami
1628	CFIF	25.7	non-Umami
1629	CFLF	25.7	non-Umami
1630	PVKKCL	15.6	non-Umami
1631	SQVLTHMPP	13.4	non-Umami

## Sheet: Summary
	Count
non-Umami	1205
Umami	426
