# Supplementary material for: Identification and Sensory Characterization of Umami Peptides During Lager Beer Fermentation
Source: Foods. 2026 May 12;15(10):1694. doi: 10.3390/foods15101694 (PMC13205335; doi:10.3390/foods15101694)
Supplement: Supplementary file 1 [file foods-15-01694-s001.zip › S16 Peptide sequences quantified in the day 17 fermentation sample and their peak areas.xlsx]

## Sheet: Tabelle1
Number	Peptide	Area	Class
1	E(-18.01)GA	173000	Umami
2	E(-18.01)P	163000	Umami
3	E(-18.01)I	55600	Umami
4	E(-18.01)L	55600	Umami
5	E(-18.01)PEP	54718.3	Umami
6	EI	38100	Umami
7	EL	38100	Umami
8	E(-18.01)PGA	38000	Umami
9	ENMP	35900	Umami
10	EF	26000	Umami
11	EW	16100	Umami
12	DTVH	14800	Umami
13	TDHV	14800	Umami
14	HADP	12100	Umami
15	E(-18.01)PI	11300	Umami
16	E(-18.01)PL	11300	Umami
17	VVDI	10100	Umami
18	VVDL	10100	Umami
19	EV	9470	Umami
20	EIVR	8190	Umami
21	ELVR	8190	Umami
22	IEVR	8190	Umami
23	LEVR	8190	Umami
24	E(-18.01)PV	7840	Umami
25	ISIE	7760	Umami
26	ISLE	7760	Umami
27	LSIE	7760	Umami
28	LSLE	7760	Umami
29	E(-18.01)LNP	6823.71	Umami
30	DISP	6100	Umami
31	DLSP	6100	Umami
32	TDVP	6100	Umami
33	DTVP	6100	Umami
34	QEVP	4990	Umami
35	GAEVP	4990	Umami
36	DAAVP	4990	Umami
37	DISVSA	4610	Umami
38	DLSVSA	4610	Umami
39	IDSVSA	4610	Umami
40	LDSVSA	4610	Umami
41	DIKER	4450	Umami
42	DLKER	4450	Umami
43	VKLDVLQT	4220	Umami
44	AGIE	4200	Umami
45	AGLE	4200	Umami
46	VANDVF	3440	Umami
47	GDVI	3300	Umami
48	GDVL	3300	Umami
49	DGVI	3300	Umami
50	DGVL	3300	Umami
51	FRVPTVDVS	3270	Umami
52	DLVPNLT	3180	Umami
53	VEVATD	2860	Umami
54	EIA	2710	Umami
55	ELA	2710	Umami
56	VDV	2710	Umami
57	AFRVPTVDVSVV	2590	Umami
58	E(-18.01)IAG	2500	Umami
59	E(-18.01)LAG	2500	Umami
60	IAEISG	2470	Umami
61	IAELSG	2470	Umami
62	LAEISG	2470	Umami
63	LAELSG	2470	Umami
64	AIEISG	2470	Umami
65	ALELSG	2470	Umami
66	GPDKVGV	2380	Umami
67	VDYN	2360	Umami
68	VDYGG	2360	Umami
69	EELTLGKY	2212.29	Umami
70	ITEELGKY	2210	Umami
71	VNEVIG	2190	Umami
72	VNEVLG	2190	Umami
73	VNVEVA	2190	Umami
74	NVEVVA	2190	Umami
75	VNEVVA	2190	Umami
76	AIEI	2140	Umami
77	AIEL	2140	Umami
78	ALEI	2140	Umami
79	ALEL	2140	Umami
80	VVEV	2140	Umami
81	VKLDVLQTL	2110	Umami
82	DVSP	2070	Umami
83	TAEP	2070	Umami
84	EESAQL	2050	Umami
85	EQESAL	2050	Umami
86	IDGI	2040	Umami
87	IDGL	2040	Umami
88	LDGI	2040	Umami
89	LDGL	2040	Umami
90	FRVPTVDVSVVD	2030	Umami
91	LNFDVPNR	1813.59	Umami
92	TYDP	1590	Umami
93	IQEQP	1560	Umami
94	LQEQP	1560	Umami
95	SIVLQEGA	1530	Umami
96	GEGVI	1480	Umami
97	EGGVI	1480	Umami
98	EGGVL	1480	Umami
99	ADGVI	1480	Umami
100	ADGVL	1480	Umami
101	TVAD	1450	Umami
102	DFVIR	1430	Umami
103	DFVLR	1430	Umami
104	KDLVNQ	1380	Umami
105	KEVVGGGA	1380	Umami
106	KVEVGGQ	1380	Umami
107	QIEQI	1300	Umami
108	QIEQL	1300	Umami
109	QLEQI	1300	Umami
110	QLEQL	1300	Umami
111	KDYQ	1290	Umami
112	E(-18.01)HI	1230	Umami
113	E(-18.01)HL	1230	Umami
114	EVVQ	1220	Umami
115	TVDV	1220	Umami
116	YEVF	1220	Umami
117	YFDI	1220	Umami
118	YFDL	1220	Umami
119	DIQP	1220	Umami
120	DLQP	1220	Umami
121	AVGVE	1220	Umami
122	EPQNQPQQP	1210	Umami
123	EQVIK	1200	Umami
124	EQVLK	1200	Umami
125	KEALVG	1200	Umami
126	EKALVG	1200	Umami
127	LQGTLESSLK	1200	Umami
128	APDV	1170	Umami
129	DAVP	1170	Umami
130	E(-18.01)IH	1170	Umami
131	E(-18.01)LH	1170	Umami
132	EGVP	1170	Umami
133	AVVD	1060	Umami
134	IDNF	1040	Umami
135	LDNF	1040	Umami
136	EYST	995	Umami
137	AIDI	975	Umami
138	AIDL	975	Umami
139	AIID	975	Umami
140	AILD	975	Umami
141	ALDI	975	Umami
142	ALDL	975	Umami
143	ALID	975	Umami
144	ALLD	975	Umami
145	AIDKER	963	Umami
146	ESW	827	Umami
147	SYQDVY	814	Umami
148	ERFQPM	811	Umami
149	VPTVDVS	798	Umami
150	SYQDISVSA	797	Umami
151	WDEAWSFH	796.188	Umami
152	PESKP	795	Umami
153	SNDGH	764	Umami
154	VDIE	764	Umami
155	VDLE	764	Umami
156	NEISG	754	Umami
157	NELSG	754	Umami
158	DIEV	731	Umami
159	DLEV	731	Umami
160	IDEV	731	Umami
161	LDEV	731	Umami
162	DPNQPP	727	Umami
163	AFEP	722	Umami
164	EFAP	722	Umami
165	LGNDVF	720.673	Umami
166	LQEQIQ	715	Umami
167	LQEQLQ	715	Umami
168	IQEQLQ	715	Umami
169	QLEQLQ	715	Umami
170	DIRAD	698	Umami
171	DLRAD	698	Umami
172	FRVPTVDVSV	688	Umami
173	YSQDVY	661	Umami
174	DIK	651	Umami
175	DLK	651	Umami
176	TPVDVVS	604	Umami
177	EQQQLNY	589	Umami
178	DFGTP	587	Umami
179	DGFTP	587	Umami
180	PYAEV	586	Umami
181	E(-18.01)SY	578	Umami
182	IIQPQQPAQLE	572	Umami
183	EPQEY	562	Umami
184	DPPIP	561	Umami
185	DPPLP	561	Umami
186	SYENIS	556	Umami
187	VSNKE	536	Umami
188	SDVF	528	Umami
189	DSVF	528	Umami
190	VDIAG	527	Umami
191	VDLAG	527	Umami
192	DIDI	512	Umami
193	DIDL	512	Umami
194	DLDI	512	Umami
195	DLDL	512	Umami
196	DVIE	512	Umami
197	DVLE	512	Umami
198	QELASLN	497	Umami
199	DPY	476	Umami
200	YPD	476	Umami
201	YDP	476	Umami
202	QPQIEPP	475	Umami
203	DYNIQ	474	Umami
204	DYNLQ	474	Umami
205	VVLPSTE	473.185	Umami
206	ESFWF	473	Umami
207	DI	472	Umami
208	DL	472	Umami
209	EGF	449	Umami
210	ASNVGPD	449	Umami
211	VQGSGDP	449	Umami
212	SPIENL	449	Umami
213	SPLENL	449	Umami
214	VAGNEGNL	444	Umami
215	VDGVS	438	Umami
216	INDIF	434	Umami
217	INDLF	434	Umami
218	LNDIF	434	Umami
219	LNDLF	434	Umami
220	VAQLVAD	430	Umami
221	ESVRLS	422	Umami
222	KMVD	419	Umami
223	DQDGLV	416	Umami
224	AFRVPTVDVS	412	Umami
225	EVI	408	Umami
226	EVL	408	Umami
227	AFRVPTVDVSV	404	Umami
228	TLQVEN	401	Umami
229	LEMHAF	394	Umami
230	EAF	387	Umami
231	DIQIP	381	Umami
232	DIQLP	381	Umami
233	DLQIP	381	Umami
234	DLQLP	381	Umami
235	EGRWP	381	Umami
236	WVILGHSE	378	Umami
237	EEVKVE	376	Umami
238	DIVE	373	Umami
239	DLVE	373	Umami
240	EVEV	373	Umami
241	YVVE	369	Umami
242	AALSEF	357	Umami
243	ADESTGTIG	357	Umami
244	DTDTASAIG	357	Umami
245	DDRLVV	350	Umami
246	EIVQQ	349	Umami
247	ELVQQ	349	Umami
248	NVEVV	348	Umami
249	DPIEI	339	Umami
250	DPIEL	339	Umami
251	DPLEI	339	Umami
252	DPLEL	339	Umami
253	EPVEL	339	Umami
254	EPAQYQ	337	Umami
255	DISIE	333	Umami
256	DISLE	333	Umami
257	DLSIE	333	Umami
258	DLSLE	333	Umami
259	AIAAE	321	Umami
260	ALAAE	321	Umami
261	AAIAE	321	Umami
262	AALAE	321	Umami
263	FVEVNEE	318	Umami
264	EIM(+15.99)N	313	Umami
265	ELM(+15.99)N	313	Umami
266	AVDE	304	Umami
267	KEVGG	299	Umami
268	EVVE	295	Umami
269	PEQFQ	292	Umami
270	KIGE	290	Umami
271	KLGE	290	Umami
272	SEEIYPGRPL	280	Umami
273	DPIP	278	Umami
274	DPLP	278	Umami
275	DVVV	277	Umami
276	VDVV	277	Umami
277	PYVD	271	Umami
278	EIISG	270	Umami
279	EILSG	270	Umami
280	EKIALG	270	Umami
281	EKIIAG	270	Umami
282	EKILAG	270	Umami
283	ELISG	270	Umami
284	ELLSG	270	Umami
285	IEISG	270	Umami
286	IELSG	270	Umami
287	LEISG	270	Umami
288	LELSG	270	Umami
289	TIFE	268	Umami
290	TLFE	268	Umami
291	EVVP	267	Umami
292	DAVLN	266	Umami
293	ERSREM	265	Umami
294	LGIEY	260	Umami
295	LGLEY	260	Umami
296	AVIEY	260	Umami
297	AVLEY	260	Umami
298	ADNIV	256	Umami
299	ADNLV	256	Umami
300	GEKTP	256	Umami
301	DVQGY	251	Umami
302	DIITD	247	Umami
303	DLITD	247	Umami
304	DLLTD	247	Umami
305	KTEAA	246	Umami
306	GGVEVV	246	Umami
307	VNEVV	246	Umami
308	TLHDPP	245	Umami
309	SYQDVYN	245	Umami
310	IDGVE	242	Umami
311	LDGVE	242	Umami
312	IGDVE	242	Umami
313	LGDVE	242	Umami
314	IEDPFAED	228	Umami
315	IDRE	220	Umami
316	LDRE	220	Umami
317	LRDQGI	220	Umami
318	INFD	216	Umami
319	LNFD	216	Umami
320	IGGFD	216	Umami
321	LGGFD	216	Umami
322	KDLSECL	214	Umami
323	IEIGS	210	Umami
324	IELGS	210	Umami
325	LEIGS	210	Umami
326	LELGS	210	Umami
327	EIIGS	210	Umami
328	EILGS	210	Umami
329	ELIGS	210	Umami
330	ELLGS	210	Umami
331	RTDTP	209	Umami
332	EKVQL	206	Umami
333	IVDP	203	Umami
334	LVDP	203	Umami
335	GERSVQ	202	Umami
336	VDAV	202	Umami
337	VEVSP	200	Umami
338	VSDPLVS	195	Umami
339	CPLPTDI	192	Umami
340	ADVT	189	Umami
341	ASVE	189	Umami
342	ADTV	189	Umami
343	DQQQPQ	187	Umami
344	EYW	187	Umami
345	QEPQAH	186	Umami
346	PFITTD	185	Umami
347	PFLTTD	185	Umami
348	SVGALLSDF	179	Umami
349	TVDVSVVD	177	Umami
350	IQEQPQ	177	Umami
351	EPICFP	172	Umami
352	GFLVGGASLKPE	167	Umami
353	LDARRAE	167	Umami
354	TIFGVPGDFN	163	Umami
355	LSNQLVEGQ	163	Umami
356	DKHEF	157	Umami
357	EQALA	154	Umami
358	KDF	154	Umami
359	EQAIA	154	Umami
360	EGSVP	152	Umami
361	AIVE	151	Umami
362	ALVE	151	Umami
363	ISNDIS	146	Umami
364	ISNDLS	146	Umami
365	LSNDLS	146	Umami
366	VGDIT	146	Umami
367	VGDLT	146	Umami
368	GEIPGV	145	Umami
369	GELPGV	145	Umami
370	EGLPGV	145	Umami
371	TIQRD	143	Umami
372	DRIQ	139	Umami
373	DRLQ	139	Umami
374	PEHP	138	Umami
375	DGRYDP	134	Umami
376	DQRNI	131	Umami
377	DQRNL	131	Umami
378	IVEY	129	Umami
379	LVEY	129	Umami
380	VAATLDD	129	Umami
381	EWELQP	129	Umami
382	VIEY	129	Umami
383	VLEY	129	Umami
384	EVSSTQ	126	Umami
385	EEGLPV	125	Umami
386	NVEVVAL	124	Umami
387	SDILDA	123	Umami
388	SDLIDA	123	Umami
389	SDLLDA	123	Umami
390	ELADVS	123	Umami
391	DEIK	122	Umami
392	DELK	122	Umami
393	IDGLP	121	Umami
394	LDGLP	121	Umami
395	DESQI	120	Umami
396	DESQL	120	Umami
397	ELWAD	120	Umami
398	RDEGR	120	Umami
399	ISDQW	119	Umami
400	LSDQW	119	Umami
401	KEVDPQ	117	Umami
402	AFPD	115	Umami
403	IENGVA	115	Umami
404	LENGVA	115	Umami
405	QVIEE	113	Umami
406	QVLEE	113	Umami
407	SSQKVE	111	Umami
408	ELADS	110	Umami
409	LDVLNPT	110	Umami
410	EIADS	110	Umami
411	EPVVITP	109	Umami
412	ITDT	109	Umami
413	LTDT	109	Umami
414	TIDT	109	Umami
415	TLDT	109	Umami
416	DVIP	108	Umami
417	DVLP	108	Umami
418	IMGE	108	Umami
419	LMGE	108	Umami
420	SKNEAQ	108	Umami
421	TETAYT	107	Umami
422	ITDVN	106	Umami
423	LTDVN	106	Umami
424	VIE	105	Umami
425	VLE	105	Umami
426	QVEHPT	104	Umami
427	WSVIE	103	Umami
428	WSVLE	103	Umami
429	VSDIP	102	Umami
430	VSDLP	102	Umami
431	DINVV	102	Umami
432	DLNVV	102	Umami
433	KVEP	100	Umami
434	WAVE	100	Umami
435	EMIASV	100	Umami
436	EMLASV	100	Umami
437	VWVE	99.7	Umami
438	WVVE	99.7	Umami
439	DIIP	99.4	Umami
440	DILP	99.4	Umami
441	DLIP	99.4	Umami
442	DLLP	99.4	Umami
443	KEASGP	99	Umami
444	EQVIQ	97.7	Umami
445	EQVLQ	97.7	Umami
446	DVIV	94	Umami
447	DVLV	94	Umami
448	TQMLESM	93.2	Umami
449	ENVPV	90.8	Umami
450	IEGID	90.7	Umami
451	IEGLD	90.7	Umami
452	LEGID	90.7	Umami
453	LEGLD	90.7	Umami
454	IEKDT	90.4	Umami
455	LEKDT	90.4	Umami
456	TITVDQ	88.8	Umami
457	TLTVDQ	88.8	Umami
458	EIPH	88.6	Umami
459	ELPH	88.6	Umami
460	EQVDV	88.1	Umami
461	FGPSDDLP	87.3	Umami
462	EPSGY	86.8	Umami
463	KNQD	85.5	Umami
464	PWDTP	85	Umami
465	VEQF	84	Umami
466	TVEGVC	83.7	Umami
467	LVKSTE	83.6	Umami
468	QFLAES	83.3	Umami
469	QLFAES	83.3	Umami
470	TSGLDLAQI	83.2	Umami
471	TIEQ	82	Umami
472	TLEQ	82	Umami
473	KEKE	81.7	Umami
474	IQDIQ	81.6	Umami
475	IQDLQ	81.6	Umami
476	LQDIQ	81.6	Umami
477	LQDLQ	81.6	Umami
478	KGGEVD	81.5	Umami
479	PASAE	81.5	Umami
480	KGGEDV	81.5	Umami
481	SIEQH	81.5	Umami
482	SLEQH	81.5	Umami
483	LDVNPLT	80.9	Umami
484	VEVPGGLT	80.9	Umami
485	MFDR	80.2	Umami
486	MDFR	80.2	Umami
487	TPVDVW	77.3	Umami
488	QVSEF	77.1	Umami
489	ASEVV	75.1	Umami
490	EWDQFR	73	Umami
491	PGEDLY	72.9	Umami
492	TICDR	72.6	Umami
493	TPIEGE	71.3	Umami
494	QSLDGNI	69.5	Umami
495	VQEISTM	69.5	Umami
496	SFPEWK	69.3	Umami
497	EGVTKLT	68.9	Umami
498	ESIAW	68.4	Umami
499	ESLAW	68.4	Umami
500	LMSDP	68.2	Umami
501	NIID	68	Umami
502	NILD	68	Umami
503	NLID	68	Umami
504	NLLD	68	Umami
505	TVEPV	67.9	Umami
506	NDAPI	67.8	Umami
507	NDAPL	67.8	Umami
508	MDREKP	66.6	Umami
509	PDPGPSA	66.4	Umami
510	PDPGGPT	66.4	Umami
511	ENPDI	65.1	Umami
512	ENPDL	65.1	Umami
513	TPSGEP	65.1	Umami
514	EVKEE	64.6	Umami
515	TAIEAE	63.8	Umami
516	EPRSGTT	63.6	Umami
517	PNGEVK	63	Umami
518	KGMEAWN	62.8	Umami
519	SFNNDV	62.4	Umami
520	PQQSEPV	62.3	Umami
521	EAAAFLA	58.8	Umami
522	EPPMP	58.7	Umami
523	SDDISFT	58.6	Umami
524	LTFDR	58	Umami
525	ITFDR	58	Umami
526	TPIPSTE	56.4	Umami
527	SEPTVS	56.1	Umami
528	LDFSTF	55.7	Umami
529	ADSPQPP	50.9	Umami
530	ENIDI	50.6	Umami
531	ENIDL	50.6	Umami
532	ENLDI	50.6	Umami
533	ENLDL	50.6	Umami
534	ISEVP	48.8	Umami
535	LSEVP	48.8	Umami
536	DIVHT	48.8	Umami
537	DLVHT	48.8	Umami
538	TVEVP	48.8	Umami
539	TPFIE	48.5	Umami
540	TPFLE	48.5	Umami
541	KDGEP	46.7	Umami
542	MEGMVP	46.6	Umami
543	STNALEL	46.6	Umami
544	TPEPV	45.6	Umami
545	KSLESL	45.1	Umami
546	RDVT	45	Umami
547	RGEVV	44.4	Umami
548	GREVV	44.4	Umami
549	SVEHSPL	43.2	Umami
550	EPPQ	43	Umami
551	EQLTD	42.8	Umami
552	TFIE	42.5	Umami
553	TFLE	42.5	Umami
554	LGGIMD	41.7	Umami
555	IQVMD	41.7	Umami
556	LQVMD	41.7	Umami
557	VVPDSM	41.7	Umami
558	INEEQ	41.5	Umami
559	LNEEQ	41.5	Umami
560	ERLSAVE	41.4	Umami
561	DDKVM	40.6	Umami
562	TIDRT	39.4	Umami
563	TLDRT	39.4	Umami
564	HSDI	39.2	Umami
565	HSDL	39.2	Umami
566	EIPGV	39.1	Umami
567	ELPGV	39.1	Umami
568	IEPGV	39.1	Umami
569	LEPGV	39.1	Umami
570	RAMDLAIQ	37.7	Umami
571	IVVIGHVD	37.1	Umami
572	EPEPQQQPQ	36.6	Umami
573	VQEKYE	36.2	Umami
574	ETVIST	35.9	Umami
575	ETVLST	35.9	Umami
576	ETVSLT	35.9	Umami
577	NDPF	35.7	Umami
578	TGPGDT	35.7	Umami
579	EVSSEKP	33.4	Umami
580	CNEQLLVG	33	Umami
581	VDDDV	33	Umami
582	SPRYFE	32.8	Umami
583	DPFD	32.5	Umami
584	DIGW	32	Umami
585	DLGW	32	Umami
586	SDIAP	30.8	Umami
587	SDLAP	30.8	Umami
588	HGAQTPDG	29.9	Umami
589	SSDVEPRT	28	Umami
590	ISDSP	27.8	Umami
591	LSDSP	27.8	Umami
592	TPDQPPP	27.3	Umami
593	VIAPLPLE	27.3	Umami
594	VGDGPN	26.9	Umami
595	MEIEFG	26.7	Umami
596	MELEFG	26.7	Umami
597	CFFSPGD	22.4	Umami
598	NAYELPV	21.5	Umami
599	KSDPP	20.6	Umami
600	ILQEY	17.9	Umami
601	LIQEY	17.9	Umami
602	LLQEY	17.9	Umami
603	NPDYPE	15.4	Umami
604	IYSDP	13.4	Umami
605	LYSDP	13.4	Umami
606	AQLPSMC(-1.01)RVEPQQC(-1.01)SIF	73300	non-Umami
607	YMRK	65800	non-Umami
608	AFGSG	64200	non-Umami
609	AGFGS	64200	non-Umami
610	FQGS	64200	non-Umami
611	AFGGS	64200	non-Umami
612	FAGSG	64200	non-Umami
613	AQLPSMC(-1.01)RVEPQQC(-1.01)SIFAAGQY	38000	non-Umami
614	IGSH	31700	non-Umami
615	IHSG	31700	non-Umami
616	LGSH	31700	non-Umami
617	LHSG	31700	non-Umami
618	NVSPVG	29100	non-Umami
619	VGGSPVG	29100	non-Umami
620	VGGPSVG	29063.2	non-Umami
621	GVGPSVG	29063.2	non-Umami
622	RW	27900	non-Umami
623	RKMF	25100	non-Umami
624	HVKS	22300	non-Umami
625	KSHV	22300	non-Umami
626	KSVH	22300	non-Umami
627	VHKS	22300	non-Umami
628	SKVH	22300	non-Umami
629	Q(-17.03)QPP	21700	non-Umami
630	HAPGS	18000	non-Umami
631	PAHSG	18000	non-Umami
632	WR	17400	non-Umami
633	QRCF	15700	non-Umami
634	FSSV	14900	non-Umami
635	FSVS	14900	non-Umami
636	IYSG	14900	non-Umami
637	LYSG	14900	non-Umami
638	SFSV	14900	non-Umami
639	YAVS	14900	non-Umami
640	AYSV	14900	non-Umami
641	AYVS	14900	non-Umami
642	E(-18.01)PFPQQPP	14708.8	non-Umami
643	FV	14200	non-Umami
644	VF	14200	non-Umami
645	FA	14100	non-Umami
646	E(-18.01)SPAA	14000	non-Umami
647	Q(-17.03)SPAA	14000	non-Umami
648	E(-18.01)PH	13400	non-Umami
649	Q(-17.03)PI	12000	non-Umami
650	Q(-17.03)PL	12000	non-Umami
651	IP	11200	non-Umami
652	LP	11200	non-Umami
653	TASTIA	10600	non-Umami
654	TASTLA	10600	non-Umami
655	TATSIA	10600	non-Umami
656	FGR	10600	non-Umami
657	TATSLA	10600	non-Umami
658	AAN(+0.98)ALLLKVN	9951.51	non-Umami
659	AQLPSMC(-1.01)RVEPQQC(-1.01)S	9680	non-Umami
660	RGF	9470	non-Umami
661	Q(-17.03)QILG	9460	non-Umami
662	Q(-17.03)QLIG	9460	non-Umami
663	Q(-17.03)QLLG	9460	non-Umami
664	E(-18.01)QLLG	9458.8	non-Umami
665	HP	9380	non-Umami
666	PH	9380	non-Umami
667	Q(-17.03)LSESEMR	9120	non-Umami
668	E(-18.01)LSESEMR	9120	non-Umami
669	SVGV	9100	non-Umami
670	VSGV	9100	non-Umami
671	HANP	8940	non-Umami
672	Q(-17.03)INP	8850	non-Umami
673	Q(-17.03)LNP	8850	non-Umami
674	Q(-17.03)PY	8840	non-Umami
675	AVATPVF	8310	non-Umami
676	K(+42.01)ATPVF	8305.36	non-Umami
677	Q(-17.03)QQPQVIPQ(+0.98)RSQ(+0.98)	8300	non-Umami
678	Q(-17.03)PQQQVPVEVMR	8299.81	non-Umami
679	NTLVNS	8230	non-Umami
680	GGTIVNS	8230	non-Umami
681	TNIVNS	8230	non-Umami
682	TNLVNS	8230	non-Umami
683	VVGSLVLQ	8154.42	non-Umami
684	LSVGVVLQ	8150	non-Umami
685	CSPA	8080	non-Umami
686	SACP	8080	non-Umami
687	TGCP	8080	non-Umami
688	LALN(+0.98)STGVFKEL	7968.98	non-Umami
689	AAQLPSMC(-1.01)RVEPQQC(-1.01)SIF	7910	non-Umami
690	ITGI	7900	non-Umami
691	ITGL	7900	non-Umami
692	LTGI	7900	non-Umami
693	LTGL	7900	non-Umami
694	AFRVPTVDVSVVDL	7490	non-Umami
695	MV	7180	non-Umami
696	STIA	7120	non-Umami
697	STLA	7120	non-Umami
698	TSAI	7120	non-Umami
699	TSAL	7120	non-Umami
700	TSIA	7120	non-Umami
701	TSLA	7120	non-Umami
702	TVAT	7120	non-Umami
703	SSVV	7120	non-Umami
704	SVSV	7120	non-Umami
705	E(-18.01)LGGP	6823.71	non-Umami
706	KHC	6530	non-Umami
707	VPVP	6330	non-Umami
708	PVVP	6330	non-Umami
709	VAVN(+0.98)STGVFKEL	6108.63	non-Umami
710	K(+42.01)VN(+0.98)GMRFKEL	6108.63	non-Umami
711	AAQLPSMCRVEPQQC(-1.01)SIFAAGQY	5590	non-Umami
712	IKIR	5370	non-Umami
713	IKLR	5370	non-Umami
714	LKIR	5370	non-Umami
715	LKLR	5370	non-Umami
716	GVVT	5360	non-Umami
717	VGVT	5360	non-Umami
718	FQQPPQPQPQPPQPPPQPQPQQ	5140	non-Umami
719	QPQQPFPQLQQPQQPFPQPQQ	5140	non-Umami
720	AAPI	4970	non-Umami
721	AAPL	4970	non-Umami
722	APAI	4970	non-Umami
723	APAL	4970	non-Umami
724	AAGQY	4940	non-Umami
725	QQAY	4940	non-Umami
726	IGGI	4930	non-Umami
727	IGGL	4930	non-Umami
728	LGGI	4930	non-Umami
729	LGGL	4930	non-Umami
730	E(-18.01)VCC(-1.01)AGS	4890	non-Umami
731	AFRVPTVDVSVVD	4830	non-Umami
732	QIGTI	4810	non-Umami
733	QIGTL	4810	non-Umami
734	QLGTI	4810	non-Umami
735	QLGTL	4810	non-Umami
736	Q(-17.03)PQQP	4790	non-Umami
737	YP	4760	non-Umami
738	YHHY	4720	non-Umami
739	AAIP	4580	non-Umami
740	AALP	4580	non-Umami
741	VPGV	4580	non-Umami
742	IAAP	4580	non-Umami
743	LAAP	4580	non-Umami
744	AIAP	4580	non-Umami
745	ALAP	4580	non-Umami
746	Q(-17.03)IINN	4380	non-Umami
747	Q(-17.03)ILNN	4380	non-Umami
748	Q(-17.03)LINN	4380	non-Umami
749	Q(-17.03)LLNN	4380	non-Umami
750	LVLPGELAK	4270	non-Umami
751	IVGV	4240	non-Umami
752	IVVG	4240	non-Umami
753	LVGV	4240	non-Umami
754	LVVG	4240	non-Umami
755	VIGV	4240	non-Umami
756	VLGV	4240	non-Umami
757	Q(-17.03)PF	4150	non-Umami
758	ITGMA	4070	non-Umami
759	LTGMA	4070	non-Umami
760	Q(-17.03)IR	4000	non-Umami
761	Q(-17.03)LR	4000	non-Umami
762	VSIS	3930	non-Umami
763	VSLS	3930	non-Umami
764	TVVS	3930	non-Umami
765	IIQPQQPAQLEVIR	3900	non-Umami
766	Q(-17.03)RI	3850	non-Umami
767	Q(-17.03)RL	3850	non-Umami
768	GVLHAVK	3790.96	non-Umami
769	IT	3770	non-Umami
770	LT	3770	non-Umami
771	TI	3770	non-Umami
772	TL	3770	non-Umami
773	TRGLSP	3770	non-Umami
774	GRIIVY	3630	non-Umami
775	VRALYV	3630	non-Umami
776	VRALVY	3630	non-Umami
777	AAQLPSMC(-1.01)RVEPQQC(-1.01)SIFAAGQY	3620	non-Umami
778	YYQPP	3570	non-Umami
779	MVLQTL	3540	non-Umami
780	VMLQTL	3539.76	non-Umami
781	LALAASVVG	3440	non-Umami
782	Q(-17.03)ISES	3240	non-Umami
783	Q(-17.03)LSES	3240	non-Umami
784	WGHG	3210	non-Umami
785	AQIP	3210	non-Umami
786	AQLP	3210	non-Umami
787	VVGSLVLQT	3202.56	non-Umami
788	LAKLNQILRIE	3140	non-Umami
789	ISAI	2950	non-Umami
790	ISAL	2950	non-Umami
791	ITVA	2950	non-Umami
792	LSAI	2950	non-Umami
793	LSAL	2950	non-Umami
794	LTVA	2950	non-Umami
795	KKIH	2930	non-Umami
796	KKLH	2930	non-Umami
797	Q(-17.03)SLPAA	2880	non-Umami
798	NLALQTL	2880	non-Umami
799	YHH	2830	non-Umami
800	Q(-17.03)PFPQQP	2830	non-Umami
801	PIVR	2820	non-Umami
802	PLVR	2820	non-Umami
803	SGNY	2790	non-Umami
804	LASGALGLGGLSSL	2716.76	non-Umami
805	TW	2510	non-Umami
806	SIVP	2480	non-Umami
807	SLVP	2480	non-Umami
808	VSIP	2480	non-Umami
809	VSLP	2480	non-Umami
810	TVVP	2480	non-Umami
811	VTVP	2480	non-Umami
812	IAVYS	2460	non-Umami
813	LAVYS	2460	non-Umami
814	AIVYS	2460	non-Umami
815	ALVYS	2460	non-Umami
816	GISKVY	2390	non-Umami
817	VGGSPVGV	2380	non-Umami
818	VGGPSVGV	2378.52	non-Umami
819	VFMVH	2350	non-Umami
820	GMGH	2270	non-Umami
821	MNH	2270	non-Umami
822	ACAH	2270	non-Umami
823	MGGH	2270	non-Umami
824	CAAH	2270	non-Umami
825	EQ(+0.98)LTKLGY	2210	non-Umami
826	A(+42.01)ERGSY	2154.77	non-Umami
827	ERKQ(+0.98)QQQQQ	2150	non-Umami
828	PSTIQ	2150	non-Umami
829	PSTLQ	2150	non-Umami
830	A(+42.01)ATIQ	2150	non-Umami
831	KREQ(+0.98)QQQQQ	2150	non-Umami
832	QGGVGGSY	2150	non-Umami
833	A(+42.01)ATLQ	2150	non-Umami
834	VSNVP	2120	non-Umami
835	SVNVP	2120	non-Umami
836	TGAILVLASAI	2110	non-Umami
837	VVGSLVLQTL	2109.67	non-Umami
838	QPQLPFPQQPQQPFPQPQQP	2090	non-Umami
839	ISPT	2040	non-Umami
840	LSPT	2040	non-Umami
841	ISTP	2040	non-Umami
842	LSTP	2040	non-Umami
843	YPIVS	2030	non-Umami
844	YPLVS	2030	non-Umami
845	HGW	1960	non-Umami
846	PSF	1940	non-Umami
847	SPF	1940	non-Umami
848	LQPQNPSQQQPQ	1940	non-Umami
849	ALGSVPS	1910	non-Umami
850	VIGS	1780	non-Umami
851	VLGS	1780	non-Umami
852	VASV	1780	non-Umami
853	Q(-17.03)QPQIP	1710	non-Umami
854	Q(-17.03)QPQLP	1710	non-Umami
855	Q(-17.03)QQPLP	1710	non-Umami
856	Q(-17.03)QQPIP	1710	non-Umami
857	AVIG	1700	non-Umami
858	AVLG	1700	non-Umami
859	YIAC(-1.01)	1690	non-Umami
860	YLAC(-1.01)	1690	non-Umami
861	KAIQA	1660	non-Umami
862	KALQA	1660	non-Umami
863	IGKAAA	1660	non-Umami
864	LGKAAA	1660	non-Umami
865	QAIP	1640	non-Umami
866	QALP	1640	non-Umami
867	ITLGM	1610	non-Umami
868	LTIGM	1610	non-Umami
869	LTLGM	1610	non-Umami
870	ITIGM	1610	non-Umami
871	LTGMAFRVPTVDVSVVDL	1610	non-Umami
872	TARAAP	1610	non-Umami
873	TLLGM	1606.59	non-Umami
874	TCKA	1600	non-Umami
875	AHGP	1570	non-Umami
876	QPH	1570	non-Umami
877	LTGMAFRVPTVDVSVVD	1540	non-Umami
878	PQQPQ(+0.98)Q(+0.98)PQQPFPQPQQP	1520	non-Umami
879	PQ(+0.98)IQ(+0.98)LITHP	1510	non-Umami
880	QQPILPQQP	1510	non-Umami
881	SYEESMPMPLEQG	1490	non-Umami
882	LTGMAFRVPTVDVS	1470	non-Umami
883	WSVYN(+0.98)NEYGYSTR	1450.4	non-Umami
884	FHT	1450	non-Umami
885	HFT	1450	non-Umami
886	IIQP	1430	non-Umami
887	ILQP	1430	non-Umami
888	LIQP	1430	non-Umami
889	LLQP	1430	non-Umami
890	IVISG	1410	non-Umami
891	IVLSG	1410	non-Umami
892	LVISG	1410	non-Umami
893	LVLSG	1410	non-Umami
894	NLVVLN	1390	non-Umami
895	RVVAIN	1390	non-Umami
896	LTPTM	1390	non-Umami
897	RVVALN	1390	non-Umami
898	VVTGVGGQ	1377.68	non-Umami
899	ITMP	1370	non-Umami
900	LTMP	1370	non-Umami
901	TIPM	1370	non-Umami
902	TLPM	1370	non-Umami
903	TIMP	1370	non-Umami
904	TLMP	1370	non-Umami
905	FRI	1350	non-Umami
906	FRL	1350	non-Umami
907	RFI	1350	non-Umami
908	RFL	1350	non-Umami
909	CRI	1340	non-Umami
910	CRL	1340	non-Umami
911	IRC	1340	non-Umami
912	LRC	1340	non-Umami
913	ICR	1340	non-Umami
914	LCR	1340	non-Umami
915	IHW	1330	non-Umami
916	LHW	1330	non-Umami
917	Q(-17.03)QQVG	1330	non-Umami
918	ISVI	1300	non-Umami
919	ISVL	1300	non-Umami
920	LSVI	1300	non-Umami
921	LSVL	1300	non-Umami
922	SIVI	1300	non-Umami
923	SIVL	1300	non-Umami
924	SLVI	1300	non-Umami
925	SLVL	1300	non-Umami
926	GHW	1250	non-Umami
927	IAATLAG	1200	non-Umami
928	TIPTM	1200	non-Umami
929	TLPTM	1200	non-Umami
930	AIVGTVG	1200	non-Umami
931	SAIP	1180	non-Umami
932	SALP	1180	non-Umami
933	YKQ	1180	non-Umami
934	YKAG	1180	non-Umami
935	Q(-17.03)VTA	1170	non-Umami
936	QITGI	1130	non-Umami
937	QITGL	1130	non-Umami
938	QLTGI	1130	non-Umami
939	QLTGL	1130	non-Umami
940	FPQQPP	1122.66	non-Umami
941	IAIGVS	1070	non-Umami
942	LAIGVS	1070	non-Umami
943	IMPP	1070	non-Umami
944	LMPP	1070	non-Umami
945	AILGVS	1070	non-Umami
946	ALIGVS	1070	non-Umami
947	ALLGVS	1070	non-Umami
948	VGGI	1050	non-Umami
949	VGGL	1050	non-Umami
950	MIPP	1030	non-Umami
951	MLPP	1030	non-Umami
952	Q(-17.03)ISESE	1030	non-Umami
953	Q(-17.03)LSESE	1030	non-Umami
954	PFPP	1030	non-Umami
955	TGAI	1010	non-Umami
956	TGAL	1010	non-Umami
957	ASAI	1010	non-Umami
958	ASAL	1010	non-Umami
959	QMFP	998	non-Umami
960	SGVI	968	non-Umami
961	SGVL	968	non-Umami
962	LAHM	963	non-Umami
963	SEQDSSYISGQILHPN	956	non-Umami
964	IGTG	950	non-Umami
965	LGTG	950	non-Umami
966	TIGG	950	non-Umami
967	TLGG	950	non-Umami
968	AAVP	944	non-Umami
969	AVAGFLTSGALGLGGLSSL	925	non-Umami
970	TSAVP	900	non-Umami
971	TGTVP	900	non-Umami
972	GHF	896	non-Umami
973	LPQQPP	872	non-Umami
974	PQQIPP	872	non-Umami
975	PQQLPP	872	non-Umami
976	YASK	864	non-Umami
977	HII	861	non-Umami
978	HIL	861	non-Umami
979	HLI	861	non-Umami
980	HLL	861	non-Umami
981	IHI	861	non-Umami
982	IHL	861	non-Umami
983	LHI	861	non-Umami
984	LHL	861	non-Umami
985	ITGM	859	non-Umami
986	LTGM	859	non-Umami
987	VNISGGHVNPAITF	849	non-Umami
988	NKQQIQ	845	non-Umami
989	NKQQLQ	845	non-Umami
990	LVMQQ	840	non-Umami
991	VLQMQ	840	non-Umami
992	IVMQQ	840	non-Umami
993	AIGI	838	non-Umami
994	AIGL	838	non-Umami
995	ALGI	838	non-Umami
996	ALGL	838	non-Umami
997	IAGI	838	non-Umami
998	IAGL	838	non-Umami
999	LAGI	838	non-Umami
1000	LAGL	838	non-Umami
1001	ALVMQQ	810.397	non-Umami
1002	AIVMQQ	810	non-Umami
1003	Q(-17.03)QQC(-1.01)C(-1.01)QQLPQIPEQ	798	non-Umami
1004	LNAIQT	791	non-Umami
1005	NLAIQT	791	non-Umami
1006	NLALQT	791	non-Umami
1007	PSGQVQW	790	non-Umami
1008	E(-18.01)QGGGF	768.474	non-Umami
1009	E(-18.01)IVGA	758	non-Umami
1010	E(-18.01)LVGA	758	non-Umami
1011	Q(-17.03)IVGA	758	non-Umami
1012	Q(-17.03)LVGA	758	non-Umami
1013	TPVSF	753	non-Umami
1014	PTVSF	753	non-Umami
1015	IPSNP	726	non-Umami
1016	LPSNP	726	non-Umami
1017	PISNP	726	non-Umami
1018	PLSNP	726	non-Umami
1019	HIFG	720	non-Umami
1020	HLFG	720	non-Umami
1021	QIQ(+0.98)QLQ	715	non-Umami
1022	QLQ(+0.98)QIQ	715	non-Umami
1023	E(-18.01)PQPYP	694.464	non-Umami
1024	QPQLQP	692	non-Umami
1025	QLPQQP	692	non-Umami
1026	QIPQQP	692	non-Umami
1027	RGSCP	687	non-Umami
1028	LTGMAFRVPTVDVSV	669	non-Umami
1029	GVAPGPIWTPLIPASFPEEK	659	non-Umami
1030	ISVG	651	non-Umami
1031	LSVG	651	non-Umami
1032	ISGV	651	non-Umami
1033	LSGV	651	non-Umami
1034	AHWG	645	non-Umami
1035	HAWG	645	non-Umami
1036	APIVA	642	non-Umami
1037	APLVA	642	non-Umami
1038	PAIVA	642	non-Umami
1039	PALVA	642	non-Umami
1040	LVYSL	639.188	non-Umami
1041	IVYSI	639	non-Umami
1042	IVYSL	639	non-Umami
1043	LVYSI	639	non-Umami
1044	VIYSI	639	non-Umami
1045	VIYSL	639	non-Umami
1046	VLYSI	639	non-Umami
1047	VLYSL	639	non-Umami
1048	YYPGLSN	605	non-Umami
1049	E(-18.01)LSESEM	599.231	non-Umami
1050	Q(-17.03)LSESEM	599	non-Umami
1051	YQIT	592	non-Umami
1052	YQLT	592	non-Umami
1053	S(+42.01)GAQGAHPVG	589	non-Umami
1054	RYG	587	non-Umami
1055	TSMTP	587	non-Umami
1056	LSQISG	585	non-Umami
1057	LSQLSG	585	non-Umami
1058	MTTVHSM	585	non-Umami
1059	SLQISG	585	non-Umami
1060	SLQLSG	585	non-Umami
1061	QQPFPLQPQQP	561	non-Umami
1062	Q(-17.03)QC(-1.01)C(-1.01)QQLPQIPEQ	545	non-Umami
1063	VVQA	539	non-Umami
1064	SIVGI	537	non-Umami
1065	SIVGL	537	non-Umami
1066	SLVGI	537	non-Umami
1067	SLVGL	537	non-Umami
1068	ISVGI	537	non-Umami
1069	ISVGL	537	non-Umami
1070	LSVGI	537	non-Umami
1071	LSVGL	537	non-Umami
1072	FT	518	non-Umami
1073	QPHCP	513	non-Umami
1074	SVAI	497	non-Umami
1075	SVAL	497	non-Umami
1076	VSAI	497	non-Umami
1077	VSAL	497	non-Umami
1078	PIIP	494	non-Umami
1079	PILP	494	non-Umami
1080	PLIP	494	non-Umami
1081	PLLP	494	non-Umami
1082	VNFSAGV	491	non-Umami
1083	CLVSY	487	non-Umami
1084	IVPI	484	non-Umami
1085	IVPL	484	non-Umami
1086	LVPI	484	non-Umami
1087	LVPL	484	non-Umami
1088	VIPI	484	non-Umami
1089	VIPL	484	non-Umami
1090	VLPI	484	non-Umami
1091	VLPL	484	non-Umami
1092	IVIP	484	non-Umami
1093	IVLP	484	non-Umami
1094	LVIP	484	non-Umami
1095	LVLP	484	non-Umami
1096	Q(-17.03)AGGGGFGGG	479	non-Umami
1097	AAITIG	477	non-Umami
1098	AAITLG	477	non-Umami
1099	AALTIG	477	non-Umami
1100	AALTLG	477	non-Umami
1101	WHVH	475	non-Umami
1102	Q(-17.03)QPYPPQQP	475	non-Umami
1103	IFSPVLVPAA	464	non-Umami
1104	LFSPVLVPAA	464	non-Umami
1105	NVSGY	459	non-Umami
1106	VQVQ	456	non-Umami
1107	VGAVQ	456	non-Umami
1108	VHGMK	450	non-Umami
1109	QIIQ	446	non-Umami
1110	QILQ	446	non-Umami
1111	QLIQ	446	non-Umami
1112	QLLQ	446	non-Umami
1113	AYAY	442	non-Umami
1114	FSAY	442	non-Umami
1115	Q(-17.03)QQQVP	440	non-Umami
1116	Q(-17.03)QCC(-1.01)QQLPQIPEQ	439	non-Umami
1117	QVLWGSIG	436	non-Umami
1118	SFTINN	433	non-Umami
1119	TIWAP	433	non-Umami
1120	AAGLQLSPKF	432.392	non-Umami
1121	IGGAVLAN(+0.98)	430	non-Umami
1122	YQQPP	429	non-Umami
1123	Q(-17.03)QPNQQ	423	non-Umami
1124	PSGQVQWP	422	non-Umami
1125	GVYPG	419	non-Umami
1126	KPVSCR	419	non-Umami
1127	L(+42.01)VGGSKS	419	non-Umami
1128	V(+42.01)LPFTA	419	non-Umami
1129	ASVI	415	non-Umami
1130	ASVL	415	non-Umami
1131	GVRNPEEIPWGEAGAD	415	non-Umami
1132	MMVV	409	non-Umami
1133	I(+42.01)SV	408	non-Umami
1134	L(+42.01)SV	408	non-Umami
1135	I(+42.01)VS	408	non-Umami
1136	L(+42.01)VS	408	non-Umami
1137	N(+0.98)FIDNNPQLF	406	non-Umami
1138	Q(-17.03)QGQGY	405	non-Umami
1139	ISIS	397	non-Umami
1140	ISLS	397	non-Umami
1141	LSIS	397	non-Umami
1142	LSLS	397	non-Umami
1143	TVIS	397	non-Umami
1144	TVLS	397	non-Umami
1145	VIMR	396	non-Umami
1146	VLMR	396	non-Umami
1147	IVMR	396	non-Umami
1148	LVMR	396	non-Umami
1149	FMIANP	395	non-Umami
1150	AHFPEF	394	non-Umami
1151	PVVG	394	non-Umami
1152	Q(-17.03)QQQI	392	non-Umami
1153	Q(-17.03)QQQL	392	non-Umami
1154	VIFSPV	392	non-Umami
1155	VLFSPV	392	non-Umami
1156	FAIPAINV	384	non-Umami
1157	Q(-17.03)PIPQQ	384	non-Umami
1158	WHT	384	non-Umami
1159	Q(-17.03)PLPQQ	384	non-Umami
1160	E(-18.01)PLPQQ	384	non-Umami
1161	KPSGIPVHPT	376	non-Umami
1162	IIQPQQPAQLEGIR	376	non-Umami
1163	Q(-17.03)PGQGQGQP	371	non-Umami
1164	PSPAP	365	non-Umami
1165	PSAPP	365	non-Umami
1166	FYFT	364	non-Umami
1167	IGAGI	364	non-Umami
1168	IGAGL	364	non-Umami
1169	LGAGI	364	non-Umami
1170	LGAGL	364	non-Umami
1171	FVYVV	364	non-Umami
1172	AVAGI	364	non-Umami
1173	AVAGL	364	non-Umami
1174	FPVG	359	non-Umami
1175	Q(-17.03)PQQLPPP	359	non-Umami
1176	Q(-17.03)PLPQQPP	359	non-Umami
1177	IFSPVLVPA	354	non-Umami
1178	LFSPVLVPA	354	non-Umami
1179	ITAP	353	non-Umami
1180	LTAP	353	non-Umami
1181	QHW	350	non-Umami
1182	GAHW	350	non-Umami
1183	QSMW	349	non-Umami
1184	SQMW	349	non-Umami
1185	WSHF	348	non-Umami
1186	WTH	346	non-Umami
1187	WTR	344	non-Umami
1188	Q(-17.03)PQQQVPIEIR	344	non-Umami
1189	KEVR	343	non-Umami
1190	VGTVR	343	non-Umami
1191	YAIP	330	non-Umami
1192	YALP	330	non-Umami
1193	FSIP	330	non-Umami
1194	FSLP	330	non-Umami
1195	FGM	325	non-Umami
1196	HVFAEP	321	non-Umami
1197	YSQN(+0.98)RYG	313	non-Umami
1198	PSSVP	312	non-Umami
1199	Q(-17.03)PQPFP	311	non-Umami
1200	TTSIA	309	non-Umami
1201	TTSLA	309	non-Umami
1202	MVIQ	308	non-Umami
1203	MVLQ	308	non-Umami
1204	HIY	305	non-Umami
1205	HLY	305	non-Umami
1206	QNKQP	304	non-Umami
1207	SPVP	304	non-Umami
1208	CFR	302	non-Umami
1209	CRF	302	non-Umami
1210	KICP	302	non-Umami
1211	KLCP	302	non-Umami
1212	FCR	302	non-Umami
1213	TAIAGG	299	non-Umami
1214	TALAGG	299	non-Umami
1215	VITAP	297	non-Umami
1216	VLTAP	297	non-Umami
1217	AFTPIQY	297	non-Umami
1218	AFTPLQY	297	non-Umami
1219	IVTAP	297	non-Umami
1220	LVTAP	297	non-Umami
1221	QLIVNHY	295	non-Umami
1222	SAIQ	294	non-Umami
1223	SALQ	294	non-Umami
1224	SAIGA	294	non-Umami
1225	SALGA	294	non-Umami
1226	LQSR	293.436	non-Umami
1227	IQSR	293	non-Umami
1228	IAASLV	288	non-Umami
1229	KFQT	288	non-Umami
1230	LAASIV	288	non-Umami
1231	VVGSIV	288	non-Umami
1232	VVGSLV	288	non-Umami
1233	E(-18.01)YQQP	287	non-Umami
1234	Q(-17.03)PHQIAQL	285	non-Umami
1235	SNNIW	284	non-Umami
1236	STQPLQ	283	non-Umami
1237	TQPLQ	282	non-Umami
1238	SITSP	277	non-Umami
1239	SLTSP	277	non-Umami
1240	ISSTPP	275	non-Umami
1241	TGNVGP	275	non-Umami
1242	IIQPQQPAQYEVIR	272	non-Umami
1243	G(+42.01)GRPP	270	non-Umami
1244	SGLIIAG	270	non-Umami
1245	SGLILAG	270	non-Umami
1246	NAN(+0.98)MP	269	non-Umami
1247	SQNMI	269	non-Umami
1248	RCGW	268	non-Umami
1249	M(+15.99)VIM	266	non-Umami
1250	M(+15.99)VLM	266	non-Umami
1251	TLTPA	264	non-Umami
1252	TITPA	264	non-Umami
1253	PQQPQQPFLQPQQPFPQQPQQ	264	non-Umami
1254	RTNGH	262	non-Umami
1255	Q(-17.03)QPQQP	261	non-Umami
1256	GPHF	257	non-Umami
1257	TSQPV	256	non-Umami
1258	LMTTVHSM	255	non-Umami
1259	PYVKRHDVNQ	251	non-Umami
1260	Q(-17.03)QQPQL	250	non-Umami
1261	E(-18.01)AIPH	249	non-Umami
1262	E(-18.01)ALPH	249	non-Umami
1263	AAN(+0.98)LNGLGP	247	non-Umami
1264	APIQ	245	non-Umami
1265	APLQ	245	non-Umami
1266	TIFP	245	non-Umami
1267	TLFP	245	non-Umami
1268	TTSASS	245	non-Umami
1269	YVGGP	243	non-Umami
1270	QQPQLPFPQQPQQP	243	non-Umami
1271	ALAASVVGL	242	non-Umami
1272	QILQIQ	239	non-Umami
1273	AVHM	238	non-Umami
1274	VAMH	238	non-Umami
1275	E(-18.01)PFPQ	236.423	non-Umami
1276	RFM	236	non-Umami
1277	DEN(+0.98)MAH	235	non-Umami
1278	Q(-17.03)IGTI	232	non-Umami
1279	Q(-17.03)IGTL	232	non-Umami
1280	Q(-17.03)LGTI	232	non-Umami
1281	Q(-17.03)LGTL	232	non-Umami
1282	E(-18.01)LGTL	231.981	non-Umami
1283	HSIP	230	non-Umami
1284	HSLP	230	non-Umami
1285	Q(+0.98)GQGGPM	230	non-Umami
1286	SHIP	230	non-Umami
1287	SHLP	230	non-Umami
1288	SIVGP	224	non-Umami
1289	SLVGP	224	non-Umami
1290	CIKY	223	non-Umami
1291	CLKY	223	non-Umami
1292	PQHQR	223	non-Umami
1293	TLGSHT	223	non-Umami
1294	AWLQLQ	223	non-Umami
1295	TLSGHT	223	non-Umami
1296	GYYGEGSSEEGYYGEQQQQPGMTR	222	non-Umami
1297	PQ(+0.98)PQ(+0.98)QP	221	non-Umami
1298	VGSVPG	219	non-Umami
1299	IQPP	218	non-Umami
1300	LQPP	218	non-Umami
1301	VSNVPI	218	non-Umami
1302	RPCT	215	non-Umami
1303	AGH	214	non-Umami
1304	HFVVM	212	non-Umami
1305	QPFP	205	non-Umami
1306	ANTMV	203	non-Umami
1307	PIMGGF	202	non-Umami
1308	MNHI	201	non-Umami
1309	MNHL	201	non-Umami
1310	SLAGI	195	non-Umami
1311	SLAGL	195	non-Umami
1312	ISQI	195	non-Umami
1313	ISQL	195	non-Umami
1314	LSQI	195	non-Umami
1315	LSQL	195	non-Umami
1316	YATIY	190	non-Umami
1317	YATLY	190	non-Umami
1318	ISGF	189	non-Umami
1319	LSGF	189	non-Umami
1320	SIGF	189	non-Umami
1321	SLGF	189	non-Umami
1322	E(-18.01)QYYPGLSN	187.422	non-Umami
1323	Q(-17.03)QYYPGLSN	187	non-Umami
1324	Q(-17.03)QPYPQ	187	non-Umami
1325	QPQ(+0.98)PQ(+0.98)QPQ	186	non-Umami
1326	QQ(+0.98)PQ(+0.98)PQPQ	186	non-Umami
1327	RDIHA	184	non-Umami
1328	RDLHA	184	non-Umami
1329	PFTGMPP	182	non-Umami
1330	LALAASVVGL	176	non-Umami
1331	Q(-17.03)QPFPQPQQ	176	non-Umami
1332	Q(-17.03)PHQIAQLE	176	non-Umami
1333	GGGGPGM(+15.99)P	175	non-Umami
1334	SWNPI	173	non-Umami
1335	G(+42.01)IK	172	non-Umami
1336	G(+42.01)LK	172	non-Umami
1337	R(+42.01)GN(+0.98)PT	170	non-Umami
1338	Q(-17.03)QC(-1.01)C(-1.01)QQLP	170	non-Umami
1339	IRNI	169	non-Umami
1340	IRNL	169	non-Umami
1341	IRQV	169	non-Umami
1342	KVMP	169	non-Umami
1343	LRNI	169	non-Umami
1344	LRNL	169	non-Umami
1345	LRQV	169	non-Umami
1346	SGLALAASVVG	168	non-Umami
1347	G(+42.01)QVQ	166.859	non-Umami
1348	IQKQF	166	non-Umami
1349	LQKQF	166	non-Umami
1350	AVGSV	165	non-Umami
1351	AVGVS	165	non-Umami
1352	TNQPSQ(+0.98)M	162	non-Umami
1353	QPFPQPQQPQLPFPQ(+0.98)QPQQ	162	non-Umami
1354	PETM(+15.99)MR	157	non-Umami
1355	IPT	156	non-Umami
1356	LPT	156	non-Umami
1357	QKQ	156	non-Umami
1358	Q(-17.03)QPYPQQQP	156	non-Umami
1359	TQIM	155	non-Umami
1360	TQLM	155	non-Umami
1361	ASAIM	155	non-Umami
1362	ASALM	155	non-Umami
1363	FIWPA	155	non-Umami
1364	FLWPA	155	non-Umami
1365	PQSRLC	155	non-Umami
1366	GKDVAH	154	non-Umami
1367	KAHF	152	non-Umami
1368	QPSQSY	152	non-Umami
1369	VVGTVV	152	non-Umami
1370	ISNR	151	non-Umami
1371	LSNR	151	non-Umami
1372	ISGGR	151	non-Umami
1373	LSGGR	151	non-Umami
1374	GSPVQ	149	non-Umami
1375	MQLVQ	148	non-Umami
1376	QAFV	148	non-Umami
1377	SWVVQ	148	non-Umami
1378	TISNKV	148	non-Umami
1379	AAGFV	148	non-Umami
1380	QMIVQ	148	non-Umami
1381	QMLVQ	148	non-Umami
1382	QFNPQ	147	non-Umami
1383	Q(-17.03)FPQPQQPQQPFPQQPQQ	144	non-Umami
1384	KSVC	143	non-Umami
1385	SFPWPA	143	non-Umami
1386	VSGWPGS	143	non-Umami
1387	PQPQPQ(+0.98)PQ(+0.98)PQ(+0.98)PLPQPQPQPQ	141	non-Umami
1388	TAVFG	141	non-Umami
1389	TAYV	140	non-Umami
1390	SFYLM	139	non-Umami
1391	PVMP	138	non-Umami
1392	QC(-1.01)LW	138	non-Umami
1393	YHSPY	138	non-Umami
1394	KASTP	137	non-Umami
1395	SLSGVG	137	non-Umami
1396	HAMH	136	non-Umami
1397	VAVAGGGVS	136	non-Umami
1398	KSNPP	135	non-Umami
1399	VPFHS	135	non-Umami
1400	TTSTPPT	134	non-Umami
1401	HAQQQ	133	non-Umami
1402	PAHVMS	133	non-Umami
1403	MYVK	132	non-Umami
1404	TKSM(+15.99)LA	132	non-Umami
1405	KGGMGF	131	non-Umami
1406	KGGMFG	131	non-Umami
1407	RHAAP	131	non-Umami
1408	HKSEY	130	non-Umami
1409	IAATI	130	non-Umami
1410	IAATL	130	non-Umami
1411	LAATI	130	non-Umami
1412	LAATL	130	non-Umami
1413	TTQAA	130	non-Umami
1414	QPQPQQPQP	128	non-Umami
1415	AGAGN(+0.98)AAAPP	128	non-Umami
1416	LNQAW	127	non-Umami
1417	FISVPLV	126	non-Umami
1418	IGAQI	126	non-Umami
1419	IGAQL	126	non-Umami
1420	LGAQI	126	non-Umami
1421	LGAQL	126	non-Umami
1422	Q(-17.03)PQ(+0.98)KPQ	126	non-Umami
1423	QPFTH	126	non-Umami
1424	CLMRQ	126	non-Umami
1425	IFSPVLV	126	non-Umami
1426	LFSPVIV	126	non-Umami
1427	LFSPVLV	126	non-Umami
1428	T(+42.01)PPQPQ	126	non-Umami
1429	QPQHR	125	non-Umami
1430	VPPFVPFA	125	non-Umami
1431	PGAGAGN(+0.98)VGG	124	non-Umami
1432	ANIYQ	120	non-Umami
1433	GQVP	120	non-Umami
1434	NGKGS	120	non-Umami
1435	GGGKGS	120	non-Umami
1436	GTHRAP	119	non-Umami
1437	KQNQT	119	non-Umami
1438	PPGP	119	non-Umami
1439	IAVAT	118	non-Umami
1440	LAVAT	118	non-Umami
1441	AIVAT	118	non-Umami
1442	ALVAT	118	non-Umami
1443	FVFP	117	non-Umami
1444	NMKPN	117	non-Umami
1445	VPVPQLQPQNPSQQQP	117	non-Umami
1446	IQ(+0.98)QQLPQQPP	115	non-Umami
1447	PQQQAQG	114	non-Umami
1448	QITP	114	non-Umami
1449	QLTP	114	non-Umami
1450	APGQQAQG	114	non-Umami
1451	WPARF	114	non-Umami
1452	Q(-17.03)QC(-1.01)C(-1.01)QQL	114	non-Umami
1453	KPTM	113	non-Umami
1454	QQNRPV	113	non-Umami
1455	INPST	112	non-Umami
1456	LNPST	112	non-Umami
1457	SSCR	112	non-Umami
1458	MQC(-1.01)C(-1.01)Q	112	non-Umami
1459	QGYPTP	107	non-Umami
1460	M(+42.01)EVAAAK	107	non-Umami
1461	QREALMSLK	106	non-Umami
1462	RALWVVG	105	non-Umami
1463	PQ(+0.98)QLQ(+0.98)QQPQ	104	non-Umami
1464	PSSMA	104	non-Umami
1465	HPKMY	103	non-Umami
1466	VPSWQ	103	non-Umami
1467	KCHQ	102	non-Umami
1468	V(+42.01)DPPEL	102	non-Umami
1469	IQGI	101	non-Umami
1470	IQGL	101	non-Umami
1471	LQGI	101	non-Umami
1472	LQGL	101	non-Umami
1473	VATLFPLGGL	100	non-Umami
1474	VPISSY	99.6	non-Umami
1475	M(+15.99)PPMP	99.4	non-Umami
1476	HVPTP	98.7	non-Umami
1477	VMSYPTLPGWLPNPL	97.3	non-Umami
1478	C(+42.01)PQLPQQPP	97.2	non-Umami
1479	Q(-17.03)PQFPQQPP	97.2	non-Umami
1480	PNPAC	96.6	non-Umami
1481	QLNVSNG	95.2	non-Umami
1482	PGKGMH	95.2	non-Umami
1483	IVSNASC(-1.01)TTNC(-1.01)LAPLAK	94	non-Umami
1484	HIMGT	93.8	non-Umami
1485	HLMGT	93.8	non-Umami
1486	KPSM(+15.99)GF	92.5	non-Umami
1487	AAGMAGAP	92.5	non-Umami
1488	NIAHASSQVLQQSTYQL	92.4	non-Umami
1489	IYSAT	92.2	non-Umami
1490	LYSAT	92.2	non-Umami
1491	SIPSY	91.4	non-Umami
1492	SLPSY	91.4	non-Umami
1493	KYAGP	90.6	non-Umami
1494	IGGASAAA	90.5	non-Umami
1495	INASAAA	90.5	non-Umami
1496	QAIV	90	non-Umami
1497	QALV	90	non-Umami
1498	Q(-17.03)LQ(+0.98)IQP	89.9	non-Umami
1499	PGAN(+0.98)VVGM	89.7	non-Umami
1500	QGGGL	89.3	non-Umami
1501	MAPI	89.3	non-Umami
1502	MAPL	89.3	non-Umami
1503	QIM(+15.99)T	88.6	non-Umami
1504	QLM(+15.99)T	88.6	non-Umami
1505	GTFSSTQFSNDNL	88	non-Umami
1506	AHPGQ	86.5	non-Umami
1507	KSVY	86.2	non-Umami
1508	Q(-17.03)PQQPFPQQPQ	85.9	non-Umami
1509	ISSAP	85.3	non-Umami
1510	LSSAP	85.3	non-Umami
1511	WGVR	84.9	non-Umami
1512	PTYQQ	84.8	non-Umami
1513	PTYAGAG	84.8	non-Umami
1514	TASPF	84	non-Umami
1515	VRSM	83.9	non-Umami
1516	RVSM	83.9	non-Umami
1517	KQAMGP	83.5	non-Umami
1518	PWR	83.4	non-Umami
1519	MSAPQQ	82.9	non-Umami
1520	PAISF	82.8	non-Umami
1521	PALSF	82.8	non-Umami
1522	TYFA	82.6	non-Umami
1523	RNMRE	82	non-Umami
1524	QPNGYQI	81.5	non-Umami
1525	NNIS	81	non-Umami
1526	NNLS	81	non-Umami
1527	PSWFW	80.3	non-Umami
1528	VRALV	80.2	non-Umami
1529	DFHR	80	non-Umami
1530	PVNNT	79.7	non-Umami
1531	QTNQR	79.7	non-Umami
1532	VPNNT	79.7	non-Umami
1533	TIFPI	78	non-Umami
1534	TIFPL	78	non-Umami
1535	TLFPI	78	non-Umami
1536	TLFPL	78	non-Umami
1537	TPTPI	77.9	non-Umami
1538	TPTPL	77.9	non-Umami
1539	KQGM(+15.99)PP	77.6	non-Umami
1540	TAIF	77.2	non-Umami
1541	TALF	77.2	non-Umami
1542	ATIF	77.2	non-Umami
1543	ATLF	77.2	non-Umami
1544	ELSSKLN(+0.98)AQ	76.8	non-Umami
1545	PVNGA	76.7	non-Umami
1546	Q(-17.03)QPYQL	76.4	non-Umami
1547	SQ(+0.98)TFIPQQP	75.2	non-Umami
1548	ICSY	73.5	non-Umami
1549	LCSY	73.5	non-Umami
1550	IMGH	73.3	non-Umami
1551	LMGH	73.3	non-Umami
1552	FAIPAINVT	72.8	non-Umami
1553	FALPALNVT	72.7843	non-Umami
1554	ARTF	72.7	non-Umami
1555	RATF	72.7	non-Umami
1556	KMQQ	71.8	non-Umami
1557	SGNKT	71.7	non-Umami
1558	KCGP	71.3	non-Umami
1559	IQPQQPFP	71	non-Umami
1560	LQPQQPFP	71	non-Umami
1561	QQ(+0.98)QLQPQ	70.6	non-Umami
1562	NVSHAH	70.6	non-Umami
1563	QGTVAFGS	70	non-Umami
1564	Q(-17.03)GWSSSSSEYYGGEGSSSEQ	69.8	non-Umami
1565	MIGI	69.5	non-Umami
1566	MIGL	69.5	non-Umami
1567	MLGI	69.5	non-Umami
1568	MLGL	69.5	non-Umami
1569	MVAI	69.5	non-Umami
1570	MVAL	69.5	non-Umami
1571	GQGIIQPQQPAQLEVIR	69	non-Umami
1572	PRFTAR	68.9	non-Umami
1573	HHIF	68.8	non-Umami
1574	HHLF	68.8	non-Umami
1575	SPRQLC	68.6	non-Umami
1576	ASPPQ	68.5	non-Umami
1577	SPAPQ	68.5	non-Umami
1578	FAHT	68.4	non-Umami
1579	PQQRH	68.4	non-Umami
1580	IGACGPP	68.2	non-Umami
1581	TVQWY	66.9	non-Umami
1582	Q(-17.03)YYPGLSN	66.5	non-Umami
1583	HKNANS	65.4	non-Umami
1584	SFAHAH	64.9	non-Umami
1585	TVANQT	64.6	non-Umami
1586	RCS	64.5	non-Umami
1587	ITM(+15.99)I	63.7	non-Umami
1588	ITM(+15.99)L	63.7	non-Umami
1589	LTM(+15.99)I	63.7	non-Umami
1590	LTM(+15.99)L	63.7	non-Umami
1591	L(+42.01)EGHP	63.3	non-Umami
1592	FRHF	63.2	non-Umami
1593	LSVLPN(+0.98)GD	63.1	non-Umami
1594	ATPWH	63	non-Umami
1595	GESEN(+0.98)MFC(-1.01)G	63	non-Umami
1596	QVLWGSIGF	60.5	non-Umami
1597	GTPF	59.8	non-Umami
1598	SAPF	59.8	non-Umami
1599	ASPF	59.8	non-Umami
1600	ARPYM	59.4	non-Umami
1601	QGYGAP	59.4	non-Umami
1602	QLQNQLQ	59.1	non-Umami
1603	TGPNAP	59.1	non-Umami
1604	QLGQGQQI	59.1	non-Umami
1605	GIIH	58.8	non-Umami
1606	GILH	58.8	non-Umami
1607	GLIH	58.8	non-Umami
1608	GLLH	58.8	non-Umami
1609	AVIH	58.8	non-Umami
1610	AVLH	58.8	non-Umami
1611	MPM(+15.99)T	58.2	non-Umami
1612	KAIV	57.9	non-Umami
1613	KALV	57.9	non-Umami
1614	TASKPM	57.8	non-Umami
1615	R(+42.01)DMQ(+0.98)P	57.5	non-Umami
1616	CLHHY	57.3	non-Umami
1617	KNAAT	56.7	non-Umami
1618	GMMSSLSW	56.2	non-Umami
1619	TAAAIG	55.5	non-Umami
1620	MGNVP	55.2	non-Umami
1621	YVSTNS	55.1	non-Umami
1622	PTLPGWLPNPLFP	55.1	non-Umami
1623	NAVF	54.5	non-Umami
1624	ANVF	54.5	non-Umami
1625	VIFSPVLVPAA	54.1	non-Umami
1626	VLFSPVLVPAA	54.1	non-Umami
1627	AHM(+15.99)I	53.8	non-Umami
1628	AHM(+15.99)L	53.8	non-Umami
1629	GPPFR	53.8	non-Umami
1630	IWRA	53.7	non-Umami
1631	LWRA	53.7	non-Umami
1632	PQQPQHY	53.6	non-Umami
1633	RPMGP	53.1	non-Umami
1634	NVPNW	52.7	non-Umami
1635	M(+42.01)(+15.99)AAP	52.6	non-Umami
1636	AHPGFH	52	non-Umami
1637	HSVQ	51.3	non-Umami
1638	Q(-17.03)NGDLVLQ	51.3	non-Umami
1639	SHVQ	51.3	non-Umami
1640	APYSVP	51.1	non-Umami
1641	PRFNN	50.8	non-Umami
1642	RPFMP	50.8	non-Umami
1643	TFCLF	50.7	non-Umami
1644	TFCIF	50.7	non-Umami
1645	KNTGAV	50.2	non-Umami
1646	YFGV	49.2	non-Umami
1647	NHQHT	49	non-Umami
1648	GHGQHT	49	non-Umami
1649	QPIYY	48.7	non-Umami
1650	QPLYY	48.7	non-Umami
1651	SVSYHPT	48.6	non-Umami
1652	SRHT	48.5	non-Umami
1653	YSII	48.3	non-Umami
1654	YSIL	48.3	non-Umami
1655	YSLI	48.3	non-Umami
1656	YSLL	48.3	non-Umami
1657	SIVLQT	48.2	non-Umami
1658	VSKGQ	48.2	non-Umami
1659	SLVLQT	48.2	non-Umami
1660	PQQQQH	47.3	non-Umami
1661	VSQHSH	47.3	non-Umami
1662	TAFAQH	46.7	non-Umami
1663	HAYIPF	46.6	non-Umami
1664	HAYLPF	46.6	non-Umami
1665	RSGSF	46.3	non-Umami
1666	ILGLQG	45.6	non-Umami
1667	LIGLQG	45.6	non-Umami
1668	LLGLQG	45.6	non-Umami
1669	MLCKNP	45.4	non-Umami
1670	PQQYYQ	45.1	non-Umami
1671	ARIQQ	45.1	non-Umami
1672	ARLQQ	45.1	non-Umami
1673	QIMNS	44.8	non-Umami
1674	QLMNS	44.8	non-Umami
1675	ISVH	44.7	non-Umami
1676	LSVH	44.7	non-Umami
1677	NSPR	44.6	non-Umami
1678	TTKW	44.5	non-Umami
1679	KNVQ	44.1	non-Umami
1680	KFQS	44.1	non-Umami
1681	KGQLTP	43.6	non-Umami
1682	ISHAAP	43.1	non-Umami
1683	TPWSIG	42.4	non-Umami
1684	R(+42.01)DPTLN	41.9	non-Umami
1685	RC(-1.01)HPSP	41.8	non-Umami
1686	QPLQ(+0.98)SST	41.4	non-Umami
1687	NAIN(+0.98)NPSP	41.2	non-Umami
1688	SYNR	41.2	non-Umami
1689	AAGVAK	40.8	non-Umami
1690	AAGIGK	40.8	non-Umami
1691	AAGLGK	40.8	non-Umami
1692	FFMPP	40.7	non-Umami
1693	ISFT	40.5	non-Umami
1694	LSFT	40.5	non-Umami
1695	TPCT	40.4	non-Umami
1696	WVCQ	40.3	non-Umami
1697	SLCWA	40.1	non-Umami
1698	ISCWA	40.1	non-Umami
1699	AVFP	39.8	non-Umami
1700	MVVLQ	39.8	non-Umami
1701	AMIV	39.8	non-Umami
1702	AMLV	39.8	non-Umami
1703	HPKCP	38.7	non-Umami
1704	TVNVC	38.7	non-Umami
1705	THIMH	38.6	non-Umami
1706	PSGAIF	38	non-Umami
1707	AAGAIS	37.9	non-Umami
1708	AAGIAS	37.9	non-Umami
1709	AAGLAS	37.9	non-Umami
1710	ARN(+0.98)MIAQI	37.7	non-Umami
1711	SSIVT	37.2	non-Umami
1712	SSLVT	37.2	non-Umami
1713	YGEIPQ(+0.98)A	37	non-Umami
1714	RMTP	36.7	non-Umami
1715	NKQQI	36.5	non-Umami
1716	NKQQL	36.5	non-Umami
1717	SLVFHG	36.2	non-Umami
1718	ICHPF	35.5	non-Umami
1719	RNWY	35.5	non-Umami
1720	QPQQHQQQQHQLPQ	35.1	non-Umami
1721	AVVSCCAA	34.8	non-Umami
1722	TGMVGTQ	34.6	non-Umami
1723	Q(-17.03)LSESFI	34.4	non-Umami
1724	SRC(-1.01)HIQ	34.3	non-Umami
1725	NQ(+0.98)NQLNY	33.9	non-Umami
1726	QQ(+0.98)LQPQ	33.5	non-Umami
1727	WSF	33.4	non-Umami
1728	WAATLGR	33.2	non-Umami
1729	Q(+0.98)NLLQQY	33.1	non-Umami
1730	KMAPG	33.1	non-Umami
1731	FPVSCRS	33	non-Umami
1732	AHVSH	32.5	non-Umami
1733	QVPNPQQ	31.6	non-Umami
1734	QIMIS	31.4	non-Umami
1735	QIMLS	31.4	non-Umami
1736	QLMIS	31.4	non-Umami
1737	QLMLS	31.4	non-Umami
1738	SGFHGF	31.2	non-Umami
1739	GQ(+0.98)SPKPP	30.7	non-Umami
1740	SMM(+15.99)LH	30.6	non-Umami
1741	TVIST	30.5	non-Umami
1742	TVLST	30.5	non-Umami
1743	MVHSQ(+0.98)GI	30.2	non-Umami
1744	RRQSP	30.2	non-Umami
1745	RFPPTH	29.6603	non-Umami
1746	KNCRGP	29.5	non-Umami
1747	WAPYP	28.9	non-Umami
1748	IMKK	28.7	non-Umami
1749	LMKK	28.7	non-Umami
1750	QQQ(+0.98)QQQP	28	non-Umami
1751	IATPG	27.9	non-Umami
1752	AITPG	27.9	non-Umami
1753	ALTPG	27.9	non-Umami
1754	MAVI	27.8	non-Umami
1755	MAVL	27.8	non-Umami
1756	AMVI	27.8	non-Umami
1757	AMVL	27.8	non-Umami
1758	RDHG	27.5	non-Umami
1759	NGTPVVKS	27.4	non-Umami
1760	IVGNGGPS	27.3	non-Umami
1761	R(+42.01)ISG	26.3	non-Umami
1762	R(+42.01)LSG	26.3	non-Umami
1763	VNFF	26.2	non-Umami
1764	MITPHTQ	25.7	non-Umami
1765	TPWH	24.7	non-Umami
1766	QPQLQQ	24.5	non-Umami
1767	NVFRW	23.1	non-Umami
1768	KGPGSH	23.1	non-Umami
1769	QGVNNF	22.2	non-Umami
1770	SGFSSGIGS	22	non-Umami
1771	SKQNFVGKS	21.8	non-Umami
1772	INQI	20.6	non-Umami
1773	INQL	20.6	non-Umami
1774	LNQI	20.6	non-Umami
1775	LNQL	20.6	non-Umami
1776	QINPQ	20.6	non-Umami
1777	QLNPQ	20.6	non-Umami
1778	VQQPQ	20.6	non-Umami
1779	IGGQI	20.6	non-Umami
1780	IGGQL	20.6	non-Umami
1781	LGGQI	20.6	non-Umami
1782	LGGQL	20.6	non-Umami
1783	NVKPQ	20.4	non-Umami
1784	MGGLPFVP	20.0913	non-Umami
1785	RADVYHT	19.9	non-Umami
1786	TPRT	19.6	non-Umami
1787	PRW	19.3	non-Umami
1788	QPQQPGM(+15.99)	19.3	non-Umami
1789	MTII	18.3	non-Umami
1790	MTIL	18.3	non-Umami
1791	MTLI	18.3	non-Umami
1792	MTLL	18.3	non-Umami
1793	KSSSSP	16.3	non-Umami
1794	PQQQ(+0.98)PQ(+0.98)QQPP	16.2	non-Umami
1795	ISVIC	15.9	non-Umami
1796	ISVLC	15.9	non-Umami
1797	TVVIC	15.9	non-Umami
1798	TVVLC	15.9	non-Umami
1799	QIHGH	14.6	non-Umami
1800	QLHGH	14.6	non-Umami
1801	KCCALT	11	non-Umami
1802	ISHKMA	10.9	non-Umami
1803	Q(-17.03)IKF	9.58	non-Umami
1804	Q(-17.03)LKF	9.58	non-Umami
1805	PGVQPA	6.17	non-Umami

## Sheet: Summary
	Count
non-Umami	1200
Umami	605
