# Supplementary material for: Identification and Sensory Characterization of Umami Peptides During Lager Beer Fermentation
Source: Foods. 2026 May 12;15(10):1694. doi: 10.3390/foods15101694 (PMC13205335; doi:10.3390/foods15101694)
Supplement: Supplementary file 1 [file foods-15-01694-s001.zip › S17 Peptide sequences quantified in the day 29 fermentation sample and their peak areas.xlsx]

## Sheet: Tabelle1
Number	Peptide	Area	Class
1	E(-18.01)PEP	66332	Umami
2	EI	36100	Umami
3	EL	36100	Umami
4	NDT	27200	Umami
5	GGDT	27200	Umami
6	EF	25800	Umami
7	EW	16300	Umami
8	FRVPTVDVS	15100	Umami
9	VVDI	11800	Umami
10	VVDL	11800	Umami
11	DI	11600	Umami
12	DL	11600	Umami
13	E(-18.01)IK	8880	Umami
14	E(-18.01)LK	8880	Umami
15	AFRVPTVDVS	8680	Umami
16	E(-18.01)LNP	7496.8	Umami
17	ISIE	7180	Umami
18	ISLE	7180	Umami
19	LSIE	7180	Umami
20	LSLE	7180	Umami
21	EIVR	6650	Umami
22	ELVR	6650	Umami
23	IEVR	6650	Umami
24	LEVR	6650	Umami
25	EV	6540	Umami
26	AQIE	6360	Umami
27	AQLE	6360	Umami
28	QAIE	6360	Umami
29	QALE	6360	Umami
30	AAGIE	6360	Umami
31	AAGLE	6360	Umami
32	AGAIE	6360	Umami
33	AGALE	6360	Umami
34	ELSSKL	6140	Umami
35	IESSKI	6140	Umami
36	IESSKL	6140	Umami
37	LESSKL	6140	Umami
38	TAIVVDVGTANN	6130	Umami
39	DYP	6060	Umami
40	YPD	6060	Umami
41	DGESGL	5740	Umami
42	AADALLLKVN	5396.46	Umami
43	AADALLLVKN	5396.46	Umami
44	VKLDVLQT	5050	Umami
45	AIID	4630	Umami
46	AILD	4630	Umami
47	ALID	4630	Umami
48	ALLD	4630	Umami
49	IAEV	4630	Umami
50	LAEV	4630	Umami
51	AIEV	4630	Umami
52	ALEV	4630	Umami
53	SGSEVP	4460	Umami
54	VIPVD	4110	Umami
55	VLPVD	4110	Umami
56	VEI	3920	Umami
57	VEL	3920	Umami
58	PEF	3830	Umami
59	EPF	3830	Umami
60	QEVP	3730	Umami
61	AGEVP	3730	Umami
62	IEDPF	3620	Umami
63	LEDPF	3620	Umami
64	AIEISG	3550	Umami
65	AIELSG	3550	Umami
66	ALELSG	3550	Umami
67	E(-18.01)PV	3530	Umami
68	EIIR	3440	Umami
69	EILR	3440	Umami
70	ELIR	3440	Umami
71	ELLR	3440	Umami
72	IRIE	3440	Umami
73	IRLE	3440	Umami
74	LRIE	3440	Umami
75	LRLE	3440	Umami
76	RIIE	3440	Umami
77	RILE	3440	Umami
78	RLIE	3440	Umami
79	RLLE	3440	Umami
80	AADAI	3360	Umami
81	AADAL	3360	Umami
82	EIG	3170	Umami
83	ELG	3170	Umami
84	INGDVF	3100	Umami
85	IPVD	3100	Umami
86	LNGDVF	3100	Umami
87	LPVD	3100	Umami
88	IPDV	3100	Umami
89	LPDV	3100	Umami
90	ITEELGKY	2940	Umami
91	EELTLGKY	2937.17	Umami
92	AIDKER	2930	Umami
93	DISVSA	2690	Umami
94	DLSVSA	2690	Umami
95	DIQP	2670	Umami
96	DLQP	2670	Umami
97	Q(-17.03)IE	2500	Umami
98	Q(-17.03)LE	2500	Umami
99	IGVE	2330	Umami
100	LGVE	2330	Umami
101	AVVE	2330	Umami
102	LDVPNL	2290	Umami
103	VEVPNL	2290	Umami
104	APAGVTTEVK	2230	Umami
105	EVVQ	2230	Umami
106	ALDVTGVR	2228.54	Umami
107	DKIVNQ	2180	Umami
108	DIGAP	2070	Umami
109	DLGAP	2070	Umami
110	EGAAVRP	2040	Umami
111	EIV	2030	Umami
112	ELV	2030	Umami
113	IEV	2030	Umami
114	LEV	2030	Umami
115	VDLLNPYP	2022.87	Umami
116	VDIINSRN	2020	Umami
117	GIDIQ	2010	Umami
118	GIDLQ	2010	Umami
119	GLDIQ	2010	Umami
120	GLDLQ	2010	Umami
121	EVGIQ	2010	Umami
122	EVGLQ	2010	Umami
123	LEQTLIKG	1890	Umami
124	DIEV	1880	Umami
125	DLEV	1880	Umami
126	VEEV	1880	Umami
127	PHDA	1870	Umami
128	EIAY	1860	Umami
129	ELAY	1860	Umami
130	DAVP	1850	Umami
131	LEYVAKA	1830.83	Umami
132	GSIE	1830	Umami
133	GSLE	1830	Umami
134	TIGD	1830	Umami
135	TLGD	1830	Umami
136	E(-18.01)LGA	1780.53	Umami
137	DWG	1680	Umami
138	LDVNPLT	1680	Umami
139	DGW	1680	Umami
140	DLVPNLT	1680	Umami
141	VEVPGGLT	1680	Umami
142	EDLVNK	1550	Umami
143	AFRVPTVDVSVV	1490	Umami
144	EYST	1430	Umami
145	QPEF	1430	Umami
146	PTNE	1420	Umami
147	EVI	1350	Umami
148	EVL	1350	Umami
149	IDI	1350	Umami
150	IDL	1350	Umami
151	LDI	1350	Umami
152	LDL	1350	Umami
153	SDVTSLA	1330	Umami
154	PPEIP	1310	Umami
155	PPELP	1310	Umami
156	AEV	1290	Umami
157	AVE	1290	Umami
158	KDVIV	1250	Umami
159	KDVLV	1250	Umami
160	VDVS	1250	Umami
161	E(-18.01)ISE	1180	Umami
162	E(-18.01)LSE	1180	Umami
163	DPVE	1180	Umami
164	FRVPTVD	1120	Umami
165	AIELGS	1040	Umami
166	IAEISG	1040	Umami
167	IAELSG	1040	Umami
168	LAEISG	1040	Umami
169	LAELSG	1040	Umami
170	VGGEI	986	Umami
171	VGGEL	986	Umami
172	EGVGI	986	Umami
173	EGVGL	986	Umami
174	EKFKE	961	Umami
175	DGPPI	952	Umami
176	DGPPL	952	Umami
177	LQEQIQ	884	Umami
178	LQEQLQ	884	Umami
179	IQEQLQ	884	Umami
180	QIEQIQ	884	Umami
181	QIEQLQ	884	Umami
182	QLEQLQ	884	Umami
183	IQEQP	874	Umami
184	LQEQP	874	Umami
185	QLEQP	874	Umami
186	E(-18.01)GTT	863	Umami
187	LAENEREAI	838	Umami
188	YDV	835	Umami
189	ENLVKN	832	Umami
190	EHAP	824	Umami
191	KAVLDN	817	Umami
192	IDIE	798	Umami
193	IDLE	798	Umami
194	LDIE	798	Umami
195	LDLE	798	Umami
196	QEPF	782	Umami
197	LSVLQEQ	776.151	Umami
198	AEAY	749	Umami
199	VPTVDVS	729	Umami
200	TPVDVVS	729	Umami
201	TPDVVVS	729	Umami
202	DQASLQ	696	Umami
203	EQSGLQ	696	Umami
204	QDASLQ	696	Umami
205	IVPDV	691	Umami
206	LVPDV	691	Umami
207	ERFQPM	690	Umami
208	VEV	686	Umami
209	E(-18.01)PHQ	672	Umami
210	EFRS	666	Umami
211	EPQIG	651	Umami
212	SEEIYPGRPL	624	Umami
213	EVWKQQQ	607	Umami
214	VTFGLPDGFN	605.427	Umami
215	TIFGVPGDFN	605	Umami
216	VEGAP	599	Umami
217	GEKALQ	583	Umami
218	GFDTP	575	Umami
219	EFVK	556	Umami
220	PTSET	553	Umami
221	AEI	538	Umami
222	AEL	538	Umami
223	EPKP	538	Umami
224	IGADI	535	Umami
225	IGADL	535	Umami
226	LGADI	535	Umami
227	LGADL	535	Umami
228	SYDNIY	533	Umami
229	SYQDVY	533	Umami
230	TVE	523	Umami
231	DLNVVA	516	Umami
232	NVEVVA	516	Umami
233	VIGE	498	Umami
234	VLGE	498	Umami
235	IVGE	498	Umami
236	LVGE	498	Umami
237	AAQDSF	480.502	Umami
238	SYQDISVSA	469	Umami
239	KESFKEL	464	Umami
240	KDEQ	459	Umami
241	APAGVTTE	449	Umami
242	DEIIK	449	Umami
243	DEILK	449	Umami
244	DELIK	449	Umami
245	DELLK	449	Umami
246	INIVD	431	Umami
247	INLVD	431	Umami
248	LGVVGE	431	Umami
249	LNLVD	431	Umami
250	LNIVD	431	Umami
251	TEIE	417	Umami
252	TELE	417	Umami
253	IEDPFAED	402	Umami
254	DISAH	401	Umami
255	EEVKVE	397	Umami
256	EPQNQPQQP	397	Umami
257	TDVQ	388	Umami
258	EQQRQQ	384	Umami
259	QEQRQQ	384	Umami
260	NIIPEP	381	Umami
261	IGVND	374	Umami
262	LGVND	374	Umami
263	VAVND	374	Umami
264	IVPVD	368	Umami
265	LVPVD	368	Umami
266	GGVDQPP	366	Umami
267	DVYNA	364	Umami
268	PGDT	361	Umami
269	IEDPFAE	357	Umami
270	EPQEY	346	Umami
271	EGGLVLE	343	Umami
272	FVEVNEE	342	Umami
273	VFEVN	336	Umami
274	FVEVN	336	Umami
275	PDVTAR	330	Umami
276	YDVLQQ	326	Umami
277	DYVLQQ	326	Umami
278	ISDNQ	309	Umami
279	LSDNQ	309	Umami
280	GSATD	305	Umami
281	IEY	305	Umami
282	LEY	305	Umami
283	LLAGGVGE	301.177	Umami
284	EGGIY	301	Umami
285	EGGLY	301	Umami
286	IEFQ	301	Umami
287	LEFQ	301	Umami
288	LYDQ	301	Umami
289	EIW	294	Umami
290	ELW	294	Umami
291	IAEIS	291	Umami
292	LAEIS	291	Umami
293	LAELS	291	Umami
294	AIEIS	291	Umami
295	AIELS	291	Umami
296	ALEIS	291	Umami
297	ALELS	291	Umami
298	FDPN	289	Umami
299	TVDVS	287	Umami
300	DFNP	276	Umami
301	KDTFKEL	274	Umami
302	SEFVQ	273	Umami
303	VVLPSTE	266	Umami
304	PSTEVIA	255	Umami
305	TGPIEE	254	Umami
306	VIDVD	253	Umami
307	VLDVD	253	Umami
308	VDIVD	253	Umami
309	VDLVD	253	Umami
310	DFPVT	251	Umami
311	FDPVT	251	Umami
312	PDNF	249	Umami
313	GEVW	247	Umami
314	QELNVGLT	238	Umami
315	FRVPTVDV	237	Umami
316	PDY	232	Umami
317	PYD	232	Umami
318	IDQPI	231	Umami
319	IDQPL	231	Umami
320	LDQPI	231	Umami
321	LDQPL	231	Umami
322	TIVWNGPPGVFE	230	Umami
323	TVDVSVVD	226	Umami
324	SYQDVYN	226	Umami
325	QINEI	223	Umami
326	QINEL	223	Umami
327	QLNEI	223	Umami
328	QLNEL	223	Umami
329	TPEPP	223	Umami
330	TSGVFKE	218.711	Umami
331	QVEP	213	Umami
332	TVEGP	211	Umami
333	DIGM	210	Umami
334	DLGM	210	Umami
335	EVSGI	208	Umami
336	EVSGL	208	Umami
337	QEIFY	208	Umami
338	QELFY	208	Umami
339	KNEIE	207	Umami
340	KNELE	207	Umami
341	LEDEQ	198	Umami
342	EIAT	196	Umami
343	ELAT	196	Umami
344	VDVT	196	Umami
345	DVTP	191	Umami
346	DWEAWSHF	190.181	Umami
347	QETLQQ	190	Umami
348	LNNIPSD	189	Umami
349	VAGNEGNL	189	Umami
350	TVPQDP	187	Umami
351	NDIQ	177	Umami
352	NDLQ	177	Umami
353	SVGALLSDF	176	Umami
354	VLDALK	174	Umami
355	DASVGSF	174	Umami
356	VIDAIK	174	Umami
357	VIDALK	174	Umami
358	VLDAIK	174	Umami
359	QQFEK	173	Umami
360	DIGI	169	Umami
361	DIGL	169	Umami
362	DLGI	169	Umami
363	DLGL	169	Umami
364	HIDVN	167	Umami
365	GIIEG	166	Umami
366	GILEG	166	Umami
367	GLIEG	166	Umami
368	GLLEG	166	Umami
369	ENKSG	165	Umami
370	DQKGS	165	Umami
371	IDSF	160	Umami
372	LDSF	160	Umami
373	KGANAD	157	Umami
374	NDREI	156	Umami
375	NDREL	156	Umami
376	QPYVE	153	Umami
377	GFIEE	150	Umami
378	GFLEE	150	Umami
379	DEIQ	149	Umami
380	DELQ	149	Umami
381	DIIT	149	Umami
382	DILT	149	Umami
383	DLIT	149	Umami
384	DLLT	149	Umami
385	EGQTAK	146	Umami
386	PPTEPP	145	Umami
387	QDVP	144	Umami
388	EGIW	142	Umami
389	EGLW	142	Umami
390	IDGGI	142	Umami
391	LDGGI	142	Umami
392	LDGGL	142	Umami
393	IDGGL	142	Umami
394	EVKTF	138	Umami
395	EPEPQQQPQP	136	Umami
396	KNDQL	135	Umami
397	VVGSDP	135	Umami
398	DELVNQ	134	Umami
399	EGNGVLE	134	Umami
400	DGAVGL	131	Umami
401	DGAVVA	131	Umami
402	DRPV	130	Umami
403	EGGR	130	Umami
404	ENIVNQ	129	Umami
405	SSSGIAE	129	Umami
406	VEQIP	128	Umami
407	VEQLP	128	Umami
408	DIIIN	126	Umami
409	DIILN	126	Umami
410	DILIN	126	Umami
411	DILLN	126	Umami
412	DLIIN	126	Umami
413	DLILN	126	Umami
414	DLLIN	126	Umami
415	DLLLN	126	Umami
416	EVIIN	126	Umami
417	EVILN	126	Umami
418	EVLIN	126	Umami
419	EVLLN	126	Umami
420	ESIIY	125	Umami
421	ESILY	125	Umami
422	ESLIY	125	Umami
423	ESLLY	125	Umami
424	EVPHGV	125	Umami
425	EQW	121	Umami
426	FTDYI	121	Umami
427	FTDYL	121	Umami
428	QPNPPSE	120	Umami
429	EWSDIFFRY	119	Umami
430	REQI	119	Umami
431	REQL	119	Umami
432	REGAI	119	Umami
433	REGAL	119	Umami
434	KGFEP	118	Umami
435	DKQNN	116	Umami
436	EFVQ	114	Umami
437	EYY	114	Umami
438	VEGF	114	Umami
439	DIGF	114	Umami
440	DLGF	114	Umami
441	LPTGDTL	112	Umami
442	YRDP	111	Umami
443	VPDESMKR	111	Umami
444	KEIP	110	Umami
445	KELP	110	Umami
446	LPFKDDVW	110	Umami
447	IEDPFAEDD	104	Umami
448	EDIPGW	103	Umami
449	EKFP	101	Umami
450	EVIES	101	Umami
451	EVLES	101	Umami
452	QDVQP	99.7	Umami
453	NQNDR	98.7	Umami
454	YDVIF	95.8	Umami
455	VDPSFQT	95	Umami
456	EPFIQ	94	Umami
457	EPFLQ	94	Umami
458	ESAAINT	94	Umami
459	PFGVDV	94	Umami
460	PSGLAEG	93.2	Umami
461	KPQE	92.7	Umami
462	KPAGE	92.7	Umami
463	INSDL	91.4	Umami
464	LNSDI	91.4	Umami
465	LNSDL	91.4	Umami
466	GVGTDL	91.4	Umami
467	EIY	91	Umami
468	ELY	91	Umami
469	GSSEEGYYGEQ	90.5	Umami
470	EPSQP	90.1	Umami
471	EEIYP	88.6	Umami
472	EELYP	88.6	Umami
473	SAVDK	88.5	Umami
474	TDKT	87.9	Umami
475	WVFQVE	85.9	Umami
476	SEWSP	85.7	Umami
477	DVAWD	85.7	Umami
478	SISDP	85.4	Umami
479	SLSDP	85.4	Umami
480	TVSDP	85.4	Umami
481	VVTEGQG	85.3	Umami
482	TVVADQG	85.3	Umami
483	DFSII	84.5	Umami
484	DFSIL	84.5	Umami
485	DFSLI	84.5	Umami
486	DFSLL	84.5	Umami
487	EPVETNA	84.5	Umami
488	KETPGDI	84.4	Umami
489	EII	83.6	Umami
490	EIL	83.6	Umami
491	ELI	83.6	Umami
492	ELL	83.6	Umami
493	IEI	83.6	Umami
494	IEL	83.6	Umami
495	LEI	83.6	Umami
496	LEL	83.6	Umami
497	FEET	83	Umami
498	QHPEIT	79.2	Umami
499	KEIAT	79.1	Umami
500	KELAT	79.1	Umami
501	EIDSRT	78.5	Umami
502	VSWYDNE	78.5	Umami
503	FIDTG	78.2	Umami
504	KDGNI	77.6	Umami
505	KDGNL	77.6	Umami
506	EIPGWFG	75	Umami
507	WDMRQP	74.6	Umami
508	VSAVYE	74.1	Umami
509	ERGPV	73.9	Umami
510	DLAGRWL	73.2	Umami
511	HVGVDTP	72	Umami
512	KDMQ	70.9	Umami
513	LVANDI	70.5	Umami
514	KKEPE	70.2	Umami
515	KMEQ	70.2	Umami
516	PEVVT	70.2	Umami
517	EPPQ	69.6	Umami
518	IVEY	69.3	Umami
519	LVEY	69.3	Umami
520	WVILGHSE	69.1	Umami
521	ATELELP	68.7	Umami
522	EIYSW	64.5	Umami
523	ELYSW	64.5	Umami
524	DNPQ	63.6	Umami
525	LDISGQ	63.4	Umami
526	LDLSGQ	63.4	Umami
527	EVISGQ	63.4	Umami
528	EVLSGQ	63.4	Umami
529	ELSAPHT	63.1	Umami
530	QHGNEV	62.8	Umami
531	KEAEI	62	Umami
532	KEAEL	62	Umami
533	ADLLYQ	60.8	Umami
534	DSKIEHA	59.3	Umami
535	GKTESV	58.9	Umami
536	VNEPTA	58.2	Umami
537	LMEVVDT	57.9	Umami
538	SLEAKE	57.8	Umami
539	RSASYPE	56.6	Umami
540	GAPEGGTPPG	56.2	Umami
541	IAQMEP	56.2	Umami
542	SEPQAVP	56.1	Umami
543	IEPQM	55.8	Umami
544	EGYGK	55.4	Umami
545	EQEP	54.8	Umami
546	LSNQLVEGQ	54.7	Umami
547	EVWPP	54.4	Umami
548	QEWKQ	53.4	Umami
549	EKPQ	52.1	Umami
550	KEPQ	52.1	Umami
551	IDMPP	51.8	Umami
552	LDMPP	51.8	Umami
553	ISCMPE	50.8	Umami
554	SICMEP	50.8	Umami
555	FVEVPGGLT	49.5	Umami
556	FVIDA	48.9	Umami
557	FVLDA	48.9	Umami
558	RQDF	48.5	Umami
559	IITE	47.4	Umami
560	ILTE	47.4	Umami
561	LITE	47.4	Umami
562	LLTE	47.4	Umami
563	FAENPV	46.6	Umami
564	TGINDT	45	Umami
565	ELPNAP	44.3	Umami
566	ISPEK	44.2	Umami
567	LSPEK	44.2	Umami
568	EVCRW	43	Umami
569	KIEF	42.5	Umami
570	KLEF	42.5	Umami
571	MAQHFE	42.5	Umami
572	ESSGPPQ	42.4	Umami
573	KNDGYT	41.8	Umami
574	TQMLE	40	Umami
575	KDTGAF	39	Umami
576	THGTTDP	38.7	Umami
577	DYVIKQ	38.2	Umami
578	DYVLQK	38.2	Umami
579	KDICVE	38.1	Umami
580	DMQQ	37.7	Umami
581	MDQQ	37.7	Umami
582	EVAKST	37.2	Umami
583	AIEW	35.2	Umami
584	ALEW	35.2	Umami
585	PGLTIGDTVPN	34.6	Umami
586	PEEPKQQQPP	33.9	Umami
587	QVYCPE	33.2	Umami
588	QPQIPFDP	32.8	Umami
589	GQVSLD	32.2	Umami
590	KVEF	32	Umami
591	EKFDE	31.3	Umami
592	GSGSLEPP	31.3	Umami
593	ELVLNS	31.2	Umami
594	ATIGRD	30.1	Umami
595	DFLLVPAP	28.9076	Umami
596	HMNDLE	24.9	Umami
597	KYDDPE	24.7	Umami
598	GLPDDPKF	24.5	Umami
599	GIVDQ	23.6	Umami
600	GLVDQ	23.6	Umami
601	TVEAV	22.6	Umami
602	VKPEG	9	Umami
603	MHK	242000	Umami
604	Q(-17.03)P	179000	Umami
605	Q(-17.03)I	68500	Umami
606	Q(-17.03)L	68500	Umami
607	AFGSG	56800	Umami
608	FQSG	56800	Umami
609	QFGS	56800	Umami
610	QFSG	56800	Umami
611	Q(-17.03)PF	54100	Umami
612	GVGP	39800	Umami
613	VGGP	39800	Umami
614	AAAP	39800	Umami
615	VGGSPVGV	36800	Umami
616	IP	34500	Umami
617	LP	34500	Umami
618	HEK	33700	Umami
619	IHGS	33700	Umami
620	LHGS	33700	Umami
621	ATTY	31300	Umami
622	TATY	31300	Umami
623	AQLPSMC(-1.01)RVEPQQC(-1.01)SIF	30700	Umami
624	GVSPGGV	28200	Umami
625	VGGSPVG	28200	Umami
626	VGSPGVG	28200	Umami
627	GVGPSVG	28155	Umami
628	VGGPSVG	28155	Umami
629	WR	26500	Umami
630	GVGPSVGV	25244.3	Umami
631	AQLPSMC(-1.01)RVEPQQC(-1.01)SIFAAGQY	23700	Umami
632	PY	21100	Umami
633	YP	21100	Umami
634	KSHV	18500	Umami
635	SKHV	18500	Umami
636	SKVH	18500	Umami
637	VHSK	18500	Umami
638	FGR	17200	Umami
639	FV	16500	Umami
640	VF	16500	Umami
641	C(+42.01)GI	16200	Umami
642	C(+42.01)GL	16200	Umami
643	RFG	14300	Umami
644	PNPSG	14200	Umami
645	PPNSG	14200	Umami
646	RW	13700	Umami
647	FA	11200	Umami
648	ATSTLA	10900	Umami
649	TATSIA	10900	Umami
650	TATSLA	10900	Umami
651	ATSTIA	10900	Umami
652	ATTSLA	10862	Umami
653	VGGPSVGV	10671.1	Umami
654	SVGV	10600	Umami
655	VSGV	10600	Umami
656	CKH	10200	Umami
657	Q(-17.03)LSESEMR	10200	Umami
658	E(-18.01)LSESEMR	10200	Umami
659	G(+42.01)KLPFVHPSLLQ	9607.48	Umami
660	QIGTI	9480	Umami
661	QIGTL	9480	Umami
662	QLGTI	9480	Umami
663	QLGTL	9480	Umami
664	HP	9210	Umami
665	PVGV	9080	Umami
666	TI	8960	Umami
667	TL	8960	Umami
668	VPVG	8880	Umami
669	Q(-17.03)IK	8880	Umami
670	Q(-17.03)LK	8880	Umami
671	VPGV	8880	Umami
672	Q(-17.03)INP	8720	Umami
673	Q(-17.03)LNP	8720	Umami
674	NTLVNS	8700	Umami
675	SAGLVNS	8700	Umami
676	GTGLVNS	8700	Umami
677	GGTIVNS	8700	Umami
678	LALN(+0.98)STGVTTTTL	8272.35	Umami
679	LALN(+0.98)GMGVFKEL	8272.35	Umami
680	LN(+0.98)TRGV	7900	Umami
681	GSGSGSGC(-1.01)GSG	7690	Umami
682	LAKLQR	7323.65	Umami
683	ATVT	7190	Umami
684	TSIA	7190	Umami
685	TSLA	7190	Umami
686	STAI	7190	Umami
687	STAL	7190	Umami
688	STIA	7190	Umami
689	STLA	7190	Umami
690	TAVT	7190	Umami
691	LSVGVVLQ	7110	Umami
692	E(-18.01)PFEPF	6715.1	Umami
693	HII	6710	Umami
694	HIL	6710	Umami
695	HLI	6710	Umami
696	HLL	6710	Umami
697	MLAPTGAKTF	6692.88	Umami
698	YPI	6650	Umami
699	YPL	6650	Umami
700	FH	6640	Umami
701	Q(-17.03)PY	6550	Umami
702	APAI	6180	Umami
703	APAL	6180	Umami
704	RTTPVG	6160	Umami
705	RTPTVG	6160	Umami
706	RVVAIN	6080	Umami
707	AFRVPTVDVSVVDL	6070	Umami
708	LVLPGELAK	6050	Umami
709	VVGSLVLQ	5960.79	Umami
710	RIIK	5940	Umami
711	RILK	5940	Umami
712	RLIK	5940	Umami
713	RLLK	5940	Umami
714	YNGS	5790	Umami
715	VGVT	5600	Umami
716	GVVT	5600	Umami
717	GVLHAVK	5588.42	Umami
718	AAN(+0.98)AIILLDI	5400	Umami
719	AAN(+0.98)ALLLKVN	5396.46	Umami
720	GFGGS	5360	Umami
721	GFGSG	5360	Umami
722	RVVALN	5090	Umami
723	NVAPNLQ	4970.32	Umami
724	NPIGNIQ	4970	Umami
725	VSNVP	4930	Umami
726	SVNVP	4930	Umami
727	M(+15.99)VPQQ	4540	Umami
728	VAVN(+0.98)STGVFKEL	4450.81	Umami
729	FRVPTVDVSVVDL	4340	Umami
730	QGGVGGSY	4290	Umami
731	GLHNI	4270	Umami
732	GLHNL	4270	Umami
733	AQLPSMC(-1.01)RVEPQQC(-1.01)SI	4260	Umami
734	KSM	4180	Umami
735	SMK	4180	Umami
736	AGAF	4180	Umami
737	PAMC(-1.01)NVYIPPYC(-1.01)TIAPVG	4050	Umami
738	HLLLDGVKLA	3987.12	Umami
739	FR	3880	Umami
740	AAQLPSMC(-1.01)RVEPQQC(-1.01)SIFAAGQY	3830	Umami
741	QPGH	3750	Umami
742	INV	3720	Umami
743	LNV	3720	Umami
744	AVGV	3720	Umami
745	IGTP	3640	Umami
746	LGTP	3640	Umami
747	VTAP	3640	Umami
748	IIIGGGM	3640	Umami
749	AISP	3640	Umami
750	ALSP	3640	Umami
751	ISAP	3640	Umami
752	LSAP	3640	Umami
753	IGGI	3570	Umami
754	IGGL	3570	Umami
755	LGGI	3570	Umami
756	LGGL	3570	Umami
757	Q(-17.03)PQQP	3570	Umami
758	Q(-17.03)HI	3560	Umami
759	Q(-17.03)HL	3560	Umami
760	YYQPP	3540	Umami
761	RGPY	3510	Umami
762	RGYP	3510	Umami
763	LTGMAFRVPTVDVSVVDL	3450	Umami
764	IVI	3380	Umami
765	IVL	3380	Umami
766	LVI	3380	Umami
767	LVL	3380	Umami
768	IAIGVS	3370	Umami
769	LAIGVS	3370	Umami
770	AILGVS	3370	Umami
771	ALIGVS	3370	Umami
772	ALLGVS	3370	Umami
773	IV	3280	Umami
774	LV	3280	Umami
775	LILGGGM	3230	Umami
776	LLLGGGM	3230	Umami
777	I(+42.01)SG	3170	Umami
778	L(+42.01)SG	3170	Umami
779	IGTI	3150	Umami
780	IGTL	3150	Umami
781	LGTI	3150	Umami
782	LGTL	3150	Umami
783	VI	3130	Umami
784	VL	3130	Umami
785	AVATPVF	3050	Umami
786	SVNV	3010	Umami
787	SVGGV	3010	non-Umami
788	AMY	2990	non-Umami
789	CVY	2990	non-Umami
790	IY	2980	non-Umami
791	LY	2980	non-Umami
792	AFRVPTVDVSVVD	2980	non-Umami
793	LTPMT	2950	non-Umami
794	AI	2940	non-Umami
795	AL	2940	non-Umami
796	IARVVY	2890	non-Umami
797	LVMQQ	2860	non-Umami
798	IVMQQ	2860	non-Umami
799	SVIVLPAGHPATF	2770	non-Umami
800	TAMF	2740	non-Umami
801	LALAASVVG	2710	non-Umami
802	TIPTM	2700	non-Umami
803	TLPTM	2700	non-Umami
804	ICTY	2660	non-Umami
805	LCTY	2660	non-Umami
806	AIIGVS	2660	non-Umami
807	YKGT	2600	non-Umami
808	ATTSI	2580	non-Umami
809	ATTSL	2580	non-Umami
810	TATSI	2580	non-Umami
811	TATSL	2580	non-Umami
812	VGAH	2560	non-Umami
813	GVAH	2560	non-Umami
814	NVAPNI	2560	non-Umami
815	NGGSHAGGAL	2450	non-Umami
816	AGV	2390	non-Umami
817	GGI	2390	non-Umami
818	GGL	2390	non-Umami
819	NI	2390	non-Umami
820	NL	2390	non-Umami
821	AVG	2390	non-Umami
822	RI	2360	non-Umami
823	RL	2360	non-Umami
824	IR	2360	non-Umami
825	LR	2360	non-Umami
826	NRCAHF	2340	non-Umami
827	RIVP	2220	non-Umami
828	RLVP	2220	non-Umami
829	VVTGVGGQ	2182.14	non-Umami
830	FK	2140	non-Umami
831	KF	2140	non-Umami
832	VVGTVV	2140	non-Umami
833	VVGSIV	2140	non-Umami
834	VVGSLV	2140	non-Umami
835	TIV	2120	non-Umami
836	TLV	2120	non-Umami
837	ASTP	2110	non-Umami
838	VGAPGP	2022.07	non-Umami
839	ISV	2020	non-Umami
840	LSV	2020	non-Umami
841	GVAPGP	2020	non-Umami
842	A(+42.01)ATLQ	2010.28	non-Umami
843	A(+42.01)ATIQ	2010	non-Umami
844	PQQPQQPFLQPQQPFPQQPQQ	2000	non-Umami
845	LTGMAFVGVPTVN(+0.98)VSVVDL	1969.38	non-Umami
846	AVTI	1950	non-Umami
847	AVTL	1950	non-Umami
848	IQ	1940	non-Umami
849	LQ	1940	non-Umami
850	AIVYS	1940	non-Umami
851	ALVYS	1940	non-Umami
852	IAVYS	1940	non-Umami
853	LAVYS	1940	non-Umami
854	KTYGS	1920	non-Umami
855	PIPP	1920	non-Umami
856	PLPP	1920	non-Umami
857	IPPP	1920	non-Umami
858	LPPP	1920	non-Umami
859	QPQLPFPQQPQQPFPQPQQP	1900	non-Umami
860	AVIT	1860	non-Umami
861	AVLT	1860	non-Umami
862	VCVTGF	1840	non-Umami
863	NLALQTL	1840	non-Umami
864	K(+42.01)GALQTL	1838.86	non-Umami
865	WAAAA	1810	non-Umami
866	ITGMA	1780	non-Umami
867	LTGMA	1780	non-Umami
868	NVVP	1770	non-Umami
869	GGVVP	1770	non-Umami
870	Q(-17.03)AGHAIQ	1760	non-Umami
871	VNAPGGL	1740	non-Umami
872	VII	1730	non-Umami
873	VIL	1730	non-Umami
874	VLI	1730	non-Umami
875	VLL	1730	non-Umami
876	AVVSS	1730	non-Umami
877	GIVSS	1730	non-Umami
878	GLVSS	1730	non-Umami
879	HW	1710	non-Umami
880	ITLGM	1680	non-Umami
881	LTIGM	1680	non-Umami
882	LTLGM	1680	non-Umami
883	ITIGM	1680	non-Umami
884	IAGAI	1670	non-Umami
885	IAGAL	1670	non-Umami
886	LAGAI	1670	non-Umami
887	LAGAL	1670	non-Umami
888	AIGAI	1670	non-Umami
889	AIGAL	1670	non-Umami
890	ALGAI	1670	non-Umami
891	ALGAL	1670	non-Umami
892	Q(+0.98)IPETKQ	1620	non-Umami
893	VPVP	1590	non-Umami
894	GI	1560	non-Umami
895	GL	1560	non-Umami
896	K(+42.01)VSSDFLGDTHASLF	1485.99	non-Umami
897	MVGFDLPQVGAAGF	1475.52	non-Umami
898	IVYS	1470	non-Umami
899	LVYS	1470	non-Umami
900	TLFPLGGL	1470	non-Umami
901	YHSI	1460	non-Umami
902	YHSL	1460	non-Umami
903	NVSVP	1450	non-Umami
904	IVIP	1420	non-Umami
905	IVLP	1420	non-Umami
906	LVIP	1420	non-Umami
907	LVLP	1420	non-Umami
908	NF	1420	non-Umami
909	Q(-17.03)SGSV	1420	non-Umami
910	E(-18.01)SSGV	1420	non-Umami
911	IGVP	1400	non-Umami
912	LGVP	1400	non-Umami
913	KGYT	1380	non-Umami
914	IVP	1360	non-Umami
915	LVP	1360	non-Umami
916	Q(-17.03)TI	1360	non-Umami
917	Q(-17.03)TL	1360	non-Umami
918	VSIGT	1350	non-Umami
919	VSLGT	1350	non-Umami
920	ISVSA	1350	non-Umami
921	LSVSA	1350	non-Umami
922	AAGQY	1330	non-Umami
923	AAGGAY	1330	non-Umami
924	PIGGI	1320	non-Umami
925	PIGGL	1320	non-Umami
926	PLGGI	1320	non-Umami
927	PLGGL	1320	non-Umami
928	PQH	1310	non-Umami
929	VIV	1290	non-Umami
930	VLV	1290	non-Umami
931	VIAAIPTIK	1240	non-Umami
932	VGGI	1200	non-Umami
933	VGGL	1200	non-Umami
934	YHH	1190	non-Umami
935	FIT	1170	non-Umami
936	FLT	1170	non-Umami
937	PVV	1170	non-Umami
938	VISG	1170	non-Umami
939	VLSG	1170	non-Umami
940	VPV	1170	non-Umami
941	IFT	1170	non-Umami
942	LFT	1170	non-Umami
943	VSIG	1170	non-Umami
944	VSLG	1170	non-Umami
945	PQQPFPQLQ(+0.98)QPQQPFPQPQ	1170	non-Umami
946	GIATPV	1130	non-Umami
947	GIQLSKP	1130	non-Umami
948	AVATPV	1130	non-Umami
949	VAATPV	1130	non-Umami
950	TGALVVG	1120	non-Umami
951	IGISA	1100	non-Umami
952	IGLSA	1100	non-Umami
953	LGISA	1100	non-Umami
954	LGLSA	1100	non-Umami
955	KC(-1.01)LQTL	1087.76	non-Umami
956	LVAALPTLK	1072.83	non-Umami
957	GPIW	1070	non-Umami
958	GPLW	1070	non-Umami
959	YPGT	1070	non-Umami
960	PQQ(+0.98)PQ(+0.98)QPQQPFPQPQQP	1060	non-Umami
961	PQQPQ(+0.98)Q(+0.98)PQQPFPQPQQP	1060	non-Umami
962	SVIVLPAGHPATFVAGNEGNLA	1060	non-Umami
963	APAF	1050	non-Umami
964	ISI	1050	non-Umami
965	ISL	1050	non-Umami
966	ITV	1050	non-Umami
967	LSI	1050	non-Umami
968	LSL	1050	non-Umami
969	LTV	1050	non-Umami
970	VGMV	1050	non-Umami
971	E(-18.01)SAFQL	1040	non-Umami
972	AQLPSM(+15.99)C(-1.01)RVEPQQC(-1.01)SIFAAGQY	1030	non-Umami
973	LTGMAFRVPTVDVSVVD	1020	non-Umami
974	AAASVIGLG	995	non-Umami
975	IIQGVGQ(+0.98)	994	non-Umami
976	IVMQQQ	979	non-Umami
977	LVMQQQ	979	non-Umami
978	AGSI	968	non-Umami
979	AGSL	968	non-Umami
980	Q(-17.03)QPEP	964	non-Umami
981	HVI	959	non-Umami
982	HVL	959	non-Umami
983	QVLWGSIG	942	non-Umami
984	VRV	936	non-Umami
985	PTGSMP	933	non-Umami
986	PTSGGGGG	933	non-Umami
987	PTGSGGN	933	non-Umami
988	PQQPFLQPQQPFPQQPQQP	923	non-Umami
989	QQPFPQPQQPQLPFPQQPQ	923	non-Umami
990	SIMS	915	non-Umami
991	SLMS	915	non-Umami
992	AAAAN	908	non-Umami
993	NSAVGP	900	non-Umami
994	PAAH	875	non-Umami
995	Q(-17.03)QLNPC(-1.01)KVFLQQQC(-1.01)SPVA	848	non-Umami
996	TITP	836	non-Umami
997	TLTP	836	non-Umami
998	TNGP	836	non-Umami
999	TIPT	836	non-Umami
1000	TLPT	836	non-Umami
1001	ISF	834	non-Umami
1002	LSF	834	non-Umami
1003	VIT	832	non-Umami
1004	VLT	832	non-Umami
1005	ARIA	823	non-Umami
1006	ARLA	823	non-Umami
1007	IGIT	818	non-Umami
1008	IGLT	818	non-Umami
1009	LGIT	818	non-Umami
1010	LGLT	818	non-Umami
1011	KSST	812	non-Umami
1012	AQGFP	811	non-Umami
1013	QLAGRLPWSTGL	806	non-Umami
1014	A(+42.01)NPKVF	795.728	non-Umami
1015	NIISS	790	non-Umami
1016	NILSS	790	non-Umami
1017	NLISS	790	non-Umami
1018	NLLSS	790	non-Umami
1019	GIGISS	790	non-Umami
1020	GIGLSS	790	non-Umami
1021	GLGLSS	790	non-Umami
1022	IGGISS	790	non-Umami
1023	IGGLSS	790	non-Umami
1024	LGGISS	790	non-Umami
1025	LGGLSS	790	non-Umami
1026	FPQQPP	790	non-Umami
1027	LSVIQQ(+0.98)Q	776	non-Umami
1028	PQFPP	771	non-Umami
1029	Q(-17.03)PQQPFPQPQQP	739	non-Umami
1030	TPVSF	729	non-Umami
1031	PTVSF	729	non-Umami
1032	KIVGA	726	non-Umami
1033	KLVGA	726	non-Umami
1034	GSVI	725	non-Umami
1035	GSVL	725	non-Umami
1036	ISPGV	723	non-Umami
1037	LSPGV	723	non-Umami
1038	IAQTI	720	non-Umami
1039	IAQTL	720	non-Umami
1040	LAQTI	720	non-Umami
1041	LAQTL	720	non-Umami
1042	AIV	715	non-Umami
1043	ALV	715	non-Umami
1044	TVPFVPISGWNGDNM	711	non-Umami
1045	RLAKLN	704	non-Umami
1046	Q(-17.03)PGQGQQPG	695	non-Umami
1047	IIPQQPQQP	690	non-Umami
1048	QIP	687	non-Umami
1049	QLP	687	non-Umami
1050	PKFIWP	680	non-Umami
1051	PVC(-1.01)KSLA	675	non-Umami
1052	Q(-17.03)PHQ	671.539	non-Umami
1053	IITN	666	non-Umami
1054	ILTN	666	non-Umami
1055	LITN	666	non-Umami
1056	LLTN	666	non-Umami
1057	VSIAA	666	non-Umami
1058	VSLAA	666	non-Umami
1059	WGIY	666	non-Umami
1060	WGLY	666	non-Umami
1061	VGAPGPLW	662.006	non-Umami
1062	GVAPGPIW	662	non-Umami
1063	RAV	661	non-Umami
1064	GVSI	643	non-Umami
1065	GVSL	643	non-Umami
1066	SGVI	643	non-Umami
1067	SGVL	643	non-Umami
1068	VTGV	643	non-Umami
1069	ASVV	643	non-Umami
1070	GVTV	643	non-Umami
1071	AFTPIQY	642	non-Umami
1072	AFTPLQY	642	non-Umami
1073	NVPLYKHLADLSK	636.037	non-Umami
1074	Q(-17.03)GAAGQPP	636	non-Umami
1075	TVAAG	632	non-Umami
1076	AIAGSIGIG	627	non-Umami
1077	NITAGLIG	627	non-Umami
1078	AIQSIGLG	627	non-Umami
1079	LTNALGLG	627	non-Umami
1080	IIQPQQPAQLEAIR	623	non-Umami
1081	F(+42.01)FP	622	non-Umami
1082	QGY	622	non-Umami
1083	YGGA	622	non-Umami
1084	PIV	619	non-Umami
1085	PLV	619	non-Umami
1086	SHF	619	non-Umami
1087	IPV	619	non-Umami
1088	LPV	619	non-Umami
1089	Q(-17.03)QPNQQ	618	non-Umami
1090	KYGGPV	614	non-Umami
1091	PIAP	614	non-Umami
1092	PLAP	614	non-Umami
1093	SEQDSSYISGQILHPN	611	non-Umami
1094	QYYPP	605	non-Umami
1095	SIAI	604	non-Umami
1096	SIAL	604	non-Umami
1097	SLAI	604	non-Umami
1098	SLAL	604	non-Umami
1099	Q(-17.03)QYYPGLSN	598	non-Umami
1100	GVSAALQ	583	non-Umami
1101	G(+42.01)TP	582	non-Umami
1102	KIQR	579	non-Umami
1103	KLQR	579	non-Umami
1104	QVVQ	579	non-Umami
1105	KHC	575	non-Umami
1106	NQ(+0.98)YMKNNQ(+0.98)QQQ(+0.98)PQ	575	non-Umami
1107	Q(-17.03)QQC(-1.01)C(-1.01)QQLPQIPEQ	575	non-Umami
1108	QGGLVF	573	non-Umami
1109	IQGP	566	non-Umami
1110	LQGP	566	non-Umami
1111	IGAGP	566	non-Umami
1112	LGAGP	566	non-Umami
1113	Q(-17.03)IH	561	non-Umami
1114	Q(-17.03)LH	561	non-Umami
1115	CRI	560	non-Umami
1116	CRL	560	non-Umami
1117	IIQP	554	non-Umami
1118	ILQP	554	non-Umami
1119	LIQP	554	non-Umami
1120	LLQP	554	non-Umami
1121	IIAGP	554	non-Umami
1122	ILAGP	554	non-Umami
1123	LIAGP	554	non-Umami
1124	LLAGP	554	non-Umami
1125	VTYR	550	non-Umami
1126	SYEESMPMPLEQ(+0.98)G	546	non-Umami
1127	C(+42.01)(-1.01)LLLN	545	non-Umami
1128	Q(-17.03)IINN	542	non-Umami
1129	Q(-17.03)ILNN	542	non-Umami
1130	Q(-17.03)LINN	542	non-Umami
1131	Q(-17.03)LLNN	542	non-Umami
1132	ARMP	540	non-Umami
1133	AISSP	540	non-Umami
1134	ALSSP	540	non-Umami
1135	SPGIP	538	non-Umami
1136	SPGLP	538	non-Umami
1137	E(-18.01)SEISE	537	non-Umami
1138	E(-18.01)SELSE	537	non-Umami
1139	EGDVIVAPAGSIMHL	535	non-Umami
1140	IIQPQQPAQLEGIR	535	non-Umami
1141	SYEESMPMPLEQG	530	non-Umami
1142	PAGQLQP	515	non-Umami
1143	PQQLQP	515	non-Umami
1144	VATAP	511	non-Umami
1145	AISAP	511	non-Umami
1146	ALSAP	511	non-Umami
1147	PNSVAFP	511	non-Umami
1148	VTTA	509	non-Umami
1149	VPGI	504	non-Umami
1150	VPGL	504	non-Umami
1151	PVGI	504	non-Umami
1152	PVGL	504	non-Umami
1153	IIQPQQPAQLEVIR	500	non-Umami
1154	IIQPQQPAQYEVIR	496	non-Umami
1155	AIVMQQ	494	non-Umami
1156	NDPFLTNN(+0.98)	492.577	non-Umami
1157	IAGAGV	488	non-Umami
1158	AIGAVG	488	non-Umami
1159	ALGAVG	488	non-Umami
1160	HRNMP	488	non-Umami
1161	Q(-17.03)FSFGGSPL	485	non-Umami
1162	Q(-17.03)PGQGQGQP	485	non-Umami
1163	Q(-17.03)QQQVP	483	non-Umami
1164	IMPP	481	non-Umami
1165	LMPP	481	non-Umami
1166	IASIP	479	non-Umami
1167	IASLP	479	non-Umami
1168	LASIP	479	non-Umami
1169	LASLP	479	non-Umami
1170	E(-18.01)LSESEM	478.496	non-Umami
1171	Q(-17.03)LSESEM	478	non-Umami
1172	Q(-17.03)PQPQQ	471	non-Umami
1173	FATPLQY	463.945	non-Umami
1174	ATAI	461	non-Umami
1175	ATAL	461	non-Umami
1176	RGSCP	459	non-Umami
1177	IVSGG	458	non-Umami
1178	LVSGG	458	non-Umami
1179	VISGG	458	non-Umami
1180	VLSGG	458	non-Umami
1181	GITAAC(-1.01)	456	non-Umami
1182	VIPAA	452	non-Umami
1183	VLPAA	452	non-Umami
1184	PVAAV	443	non-Umami
1185	Q(-17.03)QQPYP	443	non-Umami
1186	VPAGI	443	non-Umami
1187	VPAGL	443	non-Umami
1188	E(-18.01)QQPYP	443	non-Umami
1189	RRE	440	non-Umami
1190	GIVSGAG	435	non-Umami
1191	VAVSGAG	435	non-Umami
1192	KSNK	430	non-Umami
1193	VGGVWR	423	non-Umami
1194	MTTVHSM	422	non-Umami
1195	QIPQF	422	non-Umami
1196	QLPQF	422	non-Umami
1197	SIIA	422	non-Umami
1198	SILA	422	non-Umami
1199	SLIA	422	non-Umami
1200	SLLA	422	non-Umami
1201	FQ(+0.98)GVHSM	422	non-Umami
1202	MTTVHAM(+15.99)	422	non-Umami
1203	FAIPAINV	420	non-Umami
1204	SGAPVY	420	non-Umami
1205	QLQLSATSI	417	non-Umami
1206	ASEQDSSYISGQILHPN	416	non-Umami
1207	QPQLPFPQQPQQPFPQPQQ	416	non-Umami
1208	ISVP	413	non-Umami
1209	LSVP	413	non-Umami
1210	SPGAR	413	non-Umami
1211	VGGVPSG	413	non-Umami
1212	VTVP	413	non-Umami
1213	SIVP	413	non-Umami
1214	SLVP	413	non-Umami
1215	ILIGNM	411	non-Umami
1216	LILGNM	411	non-Umami
1217	LLIGNM	411	non-Umami
1218	SQISFY	410	non-Umami
1219	SQLSFY	410	non-Umami
1220	K(+42.01)ATPVF	406.828	non-Umami
1221	IC(-1.01)IR	402	non-Umami
1222	IC(-1.01)LR	402	non-Umami
1223	LC(-1.01)IR	402	non-Umami
1224	LC(-1.01)LR	402	non-Umami
1225	ISGAR	402	non-Umami
1226	LSGAR	402	non-Umami
1227	Q(-17.03)VLWGSIG	397	non-Umami
1228	TGSGPPP	396	non-Umami
1229	QPQ(+0.98)Q(+0.98)PPQQ	394	non-Umami
1230	Q(-17.03)QQQPVLPPQQ	392	non-Umami
1231	QPTMR	386	non-Umami
1232	IHA	382	non-Umami
1233	LHA	382	non-Umami
1234	A(+42.01)NPQPQ	381	non-Umami
1235	SVGALLSDFNTGSF	379	non-Umami
1236	GGNSHANAI	376	non-Umami
1237	VGFT	372	non-Umami
1238	GVFT	372	non-Umami
1239	PQQPQ(+0.98)Q(+0.98)PQQPFPQPQQ	372	non-Umami
1240	TSLLGTLGKP	370.656	non-Umami
1241	FGTHSA	369	non-Umami
1242	C(+42.01)PQLPQQPP	363	non-Umami
1243	Q(-17.03)PQFPQQPP	363	non-Umami
1244	A(+42.01)IAAY	361	non-Umami
1245	A(+42.01)LAAY	361	non-Umami
1246	L(+42.01)AAAY	361	non-Umami
1247	AVAGFLTSGALGLGGLSSL	360	non-Umami
1248	VPVPQLQPQNPSQQQPQ(+0.98)KQVPLVQQQ	360	non-Umami
1249	LAKLNQILRIE	358	non-Umami
1250	E(-18.01)MEALR	354	non-Umami
1251	MGRFISG	350	non-Umami
1252	MGRFGTV	350	non-Umami
1253	IVRCQQ	342	non-Umami
1254	I(+42.01)ATN	341	non-Umami
1255	L(+42.01)ATN	341	non-Umami
1256	GVPF	340	non-Umami
1257	RVQAHY	338	non-Umami
1258	VASVR	333	non-Umami
1259	QGMLAN	332	non-Umami
1260	Q(-17.03)FVKVE	330	non-Umami
1261	IFSPVLVPA	327	non-Umami
1262	LFSPVLVPA	327	non-Umami
1263	YN(+0.98)VLQQ	326	non-Umami
1264	TWR	325	non-Umami
1265	CIAR	325	non-Umami
1266	CLAR	325	non-Umami
1267	VPVPQLQPQNPSQQQPQKQ(+0.98)VPLVQQQ	320	non-Umami
1268	HRPP	318	non-Umami
1269	VHVFW	308	non-Umami
1270	IVSNASC(-1.01)TTNC(-1.01)LAPLAK	305	non-Umami
1271	SIGVP	305	non-Umami
1272	SLGVP	305	non-Umami
1273	VTGVP	305	non-Umami
1274	ISGVP	305	non-Umami
1275	LSGVP	305	non-Umami
1276	MVI	303	non-Umami
1277	MVL	303	non-Umami
1278	VPF	303	non-Umami
1279	PVF	303	non-Umami
1280	SIIIGGGM	302	non-Umami
1281	LSIINGM	302	non-Umami
1282	IKT	299	non-Umami
1283	LKT	299	non-Umami
1284	PMRATT	296	non-Umami
1285	TIVWNGPPGV	296	non-Umami
1286	VRNPEEIPWGEAGAD	291	non-Umami
1287	PGVTP	289	non-Umami
1288	PVGTP	289	non-Umami
1289	II	288	non-Umami
1290	IL	288	non-Umami
1291	LI	288	non-Umami
1292	LL	288	non-Umami
1293	NGVLSS	286	non-Umami
1294	FRQ(+0.98)HSM	284	non-Umami
1295	QGSIQ	284	non-Umami
1296	QGSLQ	284	non-Umami
1297	QGLSQ	284	non-Umami
1298	VNQ(+0.98)VVSP	283	non-Umami
1299	KFTA	276	non-Umami
1300	VAGPV	274	non-Umami
1301	E(-18.01)LPQFE	272	non-Umami
1302	KSHQ	272	non-Umami
1303	VSFT	271	non-Umami
1304	Q(+42.01)EKPST	270	non-Umami
1305	GVGVPL	268	non-Umami
1306	GQGIIQPQQPAQLEVIR	268	non-Umami
1307	GFVPAN	266	non-Umami
1308	TFTQ	262	non-Umami
1309	GQIISPKF	260	non-Umami
1310	KFM	258	non-Umami
1311	PQPFMF	255	non-Umami
1312	YSQN(+0.98)RYG	255	non-Umami
1313	PVWMLA	255	non-Umami
1314	E(-18.01)LQ(+0.98)ATT	254	non-Umami
1315	Q(-17.03)LEATT	254	non-Umami
1316	Q(-17.03)PFPQPQQ	254	non-Umami
1317	IPCRH	253	non-Umami
1318	LPCRH	253	non-Umami
1319	VTQHH	252	non-Umami
1320	IIPQ	251	non-Umami
1321	ILPQ	251	non-Umami
1322	LIPQ	251	non-Umami
1323	LLPQ	251	non-Umami
1324	Q(-17.03)PQQQVPVE	249	non-Umami
1325	Q(-17.03)QYYPG	246	non-Umami
1326	IPIP	245	non-Umami
1327	IPLP	245	non-Umami
1328	LPIP	245	non-Umami
1329	LPLP	245	non-Umami
1330	QQLNPC(-1.01)KVFLQQQCSPV	245	non-Umami
1331	KKPESPK	243	non-Umami
1332	IRQ	242	non-Umami
1333	LRQ	242	non-Umami
1334	QIR	242	non-Umami
1335	QLR	242	non-Umami
1336	ALDTRR	241	non-Umami
1337	GMGLPSNP	239	non-Umami
1338	ITAP	237	non-Umami
1339	LTAP	237	non-Umami
1340	IPTA	237	non-Umami
1341	LPTA	237	non-Umami
1342	KMH	236	non-Umami
1343	PPQ(+0.98)DTRY	236	non-Umami
1344	RPS	234	non-Umami
1345	RSP	234	non-Umami
1346	IIPQQPQQPFPLQP	233	non-Umami
1347	SAVI	232	non-Umami
1348	SAVL	232	non-Umami
1349	TVVS	231	non-Umami
1350	ANVST	228	non-Umami
1351	FRM	228	non-Umami
1352	SIVSNT	227	non-Umami
1353	SKQQQQ	227	non-Umami
1354	SLVSNT	227	non-Umami
1355	TCST	227	non-Umami
1356	E(-18.01)GIISY	226	non-Umami
1357	E(-18.01)GLLSY	226	non-Umami
1358	E(-18.01)GLISY	226	non-Umami
1359	Q(-17.03)PHQIAQL	226	non-Umami
1360	LQQ(+0.98)QLQL	225	non-Umami
1361	QIVH	222	non-Umami
1362	QLVH	222	non-Umami
1363	GSLCCSGL	222	non-Umami
1364	NININNA	221	non-Umami
1365	QPQ(+0.98)PQ(+0.98)QPQP	221	non-Umami
1366	QPQ(+0.98)PQ(+0.98)PQQP	221	non-Umami
1367	Q(-17.03)QPFPPQQP	221	non-Umami
1368	QVQ(+0.98)FSTFQ	220	non-Umami
1369	KYAF	216	non-Umami
1370	PFITT	216	non-Umami
1371	PFLTT	216	non-Umami
1372	WKMW	216	non-Umami
1373	ILMGAG	215	non-Umami
1374	LGYV	215	non-Umami
1375	IIMQG	215	non-Umami
1376	ILMQG	215	non-Umami
1377	LIMQG	215	non-Umami
1378	LLMQG	215	non-Umami
1379	MRI	214	non-Umami
1380	MRL	214	non-Umami
1381	SSGPLQW	213	non-Umami
1382	TTGPP	213	non-Umami
1383	YFASTP	212	non-Umami
1384	VFGV	211	non-Umami
1385	VNQIGTL	211	non-Umami
1386	RSSAPKP	211	non-Umami
1387	KGNQ	210	non-Umami
1388	KSTNPIVVQADISK	210	non-Umami
1389	PFI	210	non-Umami
1390	PFL	210	non-Umami
1391	SMTP	210	non-Umami
1392	NTPLYKHLADLSK	209.864	non-Umami
1393	RMGF	208	non-Umami
1394	MRGF	208	non-Umami
1395	Q(+0.98)QQQHRP	206	non-Umami
1396	QSLLAM	206	non-Umami
1397	Q(-17.03)YYPGLSN	206	non-Umami
1398	TQIPGF	206	non-Umami
1399	NNVFF	205	non-Umami
1400	LAVMQQQ	204.451	non-Umami
1401	ALVMQQQ	204.451	non-Umami
1402	APRNST	204	non-Umami
1403	APRGGST	204	non-Umami
1404	AIVMQQQ	204	non-Umami
1405	RGHY	200	non-Umami
1406	TPAH	199	non-Umami
1407	HIGGS	197	non-Umami
1408	HLGGS	197	non-Umami
1409	PTAFK	195	non-Umami
1410	TVVGI	194	non-Umami
1411	TVVGL	194	non-Umami
1412	E(-18.01)PQQVP	193	non-Umami
1413	RAASY	192	non-Umami
1414	WRDFVM	192	non-Umami
1415	QPQVQTQPQ(+0.98)TQPQP	191	non-Umami
1416	GGNGGYAP	191	non-Umami
1417	TQ(+0.98)IQQQ	190	non-Umami
1418	TQ(+0.98)LQQQ	190	non-Umami
1419	AVSIV	188	non-Umami
1420	AVSLV	188	non-Umami
1421	KQNGQY	188	non-Umami
1422	SVAIV	188	non-Umami
1423	SVALV	188	non-Umami
1424	KCIQ	187	non-Umami
1425	KCLQ	187	non-Umami
1426	AALAPKIGPL	185	non-Umami
1427	SII	183	non-Umami
1428	SIL	183	non-Umami
1429	SLI	183	non-Umami
1430	SLL	183	non-Umami
1431	VTI	183	non-Umami
1432	VTL	183	non-Umami
1433	KPQFQPPP	183	non-Umami
1434	LNTAIR	182	non-Umami
1435	NHSANAL	182	non-Umami
1436	IHKK	181	non-Umami
1437	IM(+15.99)T	181	non-Umami
1438	LHKK	181	non-Umami
1439	LM(+15.99)T	181	non-Umami
1440	YPT	181	non-Umami
1441	PQ(+0.98)QFGQ	180	non-Umami
1442	KNGCQ	178	non-Umami
1443	IVSGQ	177	non-Umami
1444	IVSNA	177	non-Umami
1445	LVSGQ	177	non-Umami
1446	LVSNA	177	non-Umami
1447	IVSGGA	177	non-Umami
1448	LVSGGA	177	non-Umami
1449	KVMHSF	173	non-Umami
1450	E(-18.01)HAPLQ	172	non-Umami
1451	AVAPAGM	172	non-Umami
1452	TPASW	172	non-Umami
1453	KNIM(+15.99)AP	170	non-Umami
1454	TAHI	168	non-Umami
1455	TAHL	168	non-Umami
1456	THAI	168	non-Umami
1457	THAL	168	non-Umami
1458	KGRSGAT	167	non-Umami
1459	QSSALLV	167	non-Umami
1460	Q(+0.98)PQYSS	166	non-Umami
1461	TASIIM	166	non-Umami
1462	TRHTP	166	non-Umami
1463	FKHGNA	165	non-Umami
1464	SAPPP	162	non-Umami
1465	C(-1.01)VVSL	160	non-Umami
1466	TRLITP	160	non-Umami
1467	TRILTP	160	non-Umami
1468	TRLLTP	160	non-Umami
1469	QCGFDLPQVGAAGF	159.068	non-Umami
1470	AVGGI	155	non-Umami
1471	AVGGL	155	non-Umami
1472	DTRVR	154	non-Umami
1473	MNLHVPQS	154	non-Umami
1474	WQW	154	non-Umami
1475	VAMGI	152	non-Umami
1476	VAMGL	152	non-Umami
1477	GYYGEGSSEEGYYGEQ	152	non-Umami
1478	KNQ	150	non-Umami
1479	LFSPV	150	non-Umami
1480	SIGIN	147	non-Umami
1481	SIGLN	147	non-Umami
1482	SLGIN	147	non-Umami
1483	SLGLN	147	non-Umami
1484	E(-18.01)DAAGQY	145.47	non-Umami
1485	GVHMPP	145	non-Umami
1486	VGVTV	144	non-Umami
1487	WGYY	144	non-Umami
1488	LGNGKKV	143	non-Umami
1489	QQFPPQQQ	143	non-Umami
1490	QPFPQQQQ	143	non-Umami
1491	ERKQ(+0.98)QQQQQ	142	non-Umami
1492	TVPAPP	139	non-Umami
1493	TINQ(+0.98)EP	137	non-Umami
1494	VC(-1.01)GAGRTG	137	non-Umami
1495	QQPQLPFPQQPQQP	137	non-Umami
1496	PQ(+0.98)Q(+0.98)QPQQQPP	136	non-Umami
1497	Q(-17.03)PFPQQQQPP	136	non-Umami
1498	E(-18.01)TLPDGK	135	non-Umami
1499	VIWSP	135	non-Umami
1500	VLWSP	135	non-Umami
1501	SPTF	134	non-Umami
1502	TTTT	132	non-Umami
1503	PQQPWHS	130	non-Umami
1504	KGGNVSA	129	non-Umami
1505	NNQSFG	129	non-Umami
1506	PATSF	129	non-Umami
1507	VITQI	129	non-Umami
1508	VITQL	129	non-Umami
1509	VLTQI	129	non-Umami
1510	VLTQL	129	non-Umami
1511	ISTPQ	128	non-Umami
1512	LSTPQ	128	non-Umami
1513	PQQPFPQLQQPQ(+0.98)QPLPQ(+0.98)PQQ	127	non-Umami
1514	PTRHTFPPP	126	non-Umami
1515	HPNHPW	126	non-Umami
1516	Q(-17.03)QC(-1.01)C(-1.01)QQLPQIPEQ	126	non-Umami
1517	KAANM	125	non-Umami
1518	RRPS	124	non-Umami
1519	GAPVSWAHH	123	non-Umami
1520	HGFF	123	non-Umami
1521	KSFM	123	non-Umami
1522	KNIWQ	121	non-Umami
1523	KNLWQ	121	non-Umami
1524	Q(-17.03)FPQPQQPQQPFPQQPQQ	121	non-Umami
1525	HAQPQGQI	120	non-Umami
1526	KC(-1.01)IQ	120	non-Umami
1527	KC(-1.01)LQ	120	non-Umami
1528	Q(-17.03)PQPQQLG	120	non-Umami
1529	FTAS	119	non-Umami
1530	WAGPFQ	118	non-Umami
1531	TM(+15.99)TR	117.966	non-Umami
1532	SPVP	116	non-Umami
1533	ICRT	116	non-Umami
1534	LCRT	116	non-Umami
1535	PSVP	116	non-Umami
1536	Q(-17.03)PQPLQPQP	114	non-Umami
1537	Q(-17.03)PPQLQPQP	114	non-Umami
1538	RNQN(+0.98)PP	112	non-Umami
1539	RTMH	112	non-Umami
1540	IVAWLQ	112	non-Umami
1541	KASSTPP	112	non-Umami
1542	LVAWLQ	112	non-Umami
1543	AAGVTTAP	112	non-Umami
1544	FFQP	110	non-Umami
1545	FMNLQ	110	non-Umami
1546	MHVH	110	non-Umami
1547	KHC(-1.01)H	110	non-Umami
1548	MFNIQ	110	non-Umami
1549	MFNLQ	110	non-Umami
1550	KC(-1.01)HH	110	non-Umami
1551	RKC(-1.01)QPQ	109.536	non-Umami
1552	WHHV	109	non-Umami
1553	Q(-17.03)PQQQP	108	non-Umami
1554	SFAGV	107	non-Umami
1555	VNISST	106	non-Umami
1556	VNLSST	106	non-Umami
1557	NVLSST	106	non-Umami
1558	QICQ	105	non-Umami
1559	QLCQ	105	non-Umami
1560	Q(-17.03)QQLPQQPP	104	non-Umami
1561	Q(-17.03)QQPLPQQP	104	non-Umami
1562	WVLPVSNK	103.326	non-Umami
1563	WVLPVSKN	103.326	non-Umami
1564	IGGKI	103	non-Umami
1565	IGGKL	103	non-Umami
1566	LGGKI	103	non-Umami
1567	LGGKL	103	non-Umami
1568	GIGKL	103	non-Umami
1569	GLGKI	103	non-Umami
1570	GLGKL	103	non-Umami
1571	AVGKI	103	non-Umami
1572	AVGKL	103	non-Umami
1573	TRAN	101	non-Umami
1574	WVSQ	101	non-Umami
1575	YPSP	101	non-Umami
1576	IQGITGV	100	non-Umami
1577	IQQQPQ	100	non-Umami
1578	LQQQPQ	100	non-Umami
1579	GYTPQQP	100	non-Umami
1580	LAGQQPAG	100	non-Umami
1581	C(-1.01)TVKGG	98.4	non-Umami
1582	HASVP	98.1	non-Umami
1583	PVSSAGT	98.1	non-Umami
1584	T(+42.01)YPFDV	95.5	non-Umami
1585	SKQF	94.8	non-Umami
1586	SAGKF	94.8	non-Umami
1587	ASRW	94.7	non-Umami
1588	VVTWQG	93.7784	non-Umami
1589	KSNSIQ	93.7	non-Umami
1590	PQLMAT	93.6	non-Umami
1591	HGAPPP	92	non-Umami
1592	VPVPQLQPQNPSQQQ(+0.98)PQEQVPLVQQQ	92	non-Umami
1593	IGGIP	91.7	non-Umami
1594	IGGLP	91.7	non-Umami
1595	LGGIP	91.7	non-Umami
1596	LGGLP	91.7	non-Umami
1597	GIGIP	91.7	non-Umami
1598	GIGLP	91.7	non-Umami
1599	GLGIP	91.7	non-Umami
1600	GLGLP	91.7	non-Umami
1601	LSTAGTP	91.2	non-Umami
1602	E(-18.01)AAQVFN	89.9	non-Umami
1603	SKSWGFP	89.4	non-Umami
1604	GPTP	88.8	non-Umami
1605	KGVTM	88.3	non-Umami
1606	QSLNGS	87.7	non-Umami
1607	PTASIQPPP	86.7	non-Umami
1608	ARPA	86.2	non-Umami
1609	IPVW	86.2	non-Umami
1610	LPVW	86.2	non-Umami
1611	QQQPGMT	85.9	non-Umami
1612	KNSPY	84.7	non-Umami
1613	EPARC(-1.01)P	84.4	non-Umami
1614	VATLFPLGGL	84.4	non-Umami
1615	SIYGV	83.8	non-Umami
1616	SLYGV	83.8	non-Umami
1617	E(-18.01)EAAYPL	83.1	non-Umami
1618	Q(-17.03)QC(-1.01)C(-1.01)QQLP	83	non-Umami
1619	NPQFN(+0.98)S	82.8	non-Umami
1620	MQWYP	82.7	non-Umami
1621	IQNGP	81.9	non-Umami
1622	LQNGP	81.9	non-Umami
1623	TVPFVPISGWNGDN	81.7	non-Umami
1624	SRY	81.3	non-Umami
1625	ANGVGIF	80.3	non-Umami
1626	VHKHP	80.3	non-Umami
1627	TRSST	80.2	non-Umami
1628	PHHT	79.9	non-Umami
1629	ITSTPG	79.8	non-Umami
1630	LTSTPG	79.8	non-Umami
1631	TCKHEV	79.8	non-Umami
1632	WRRWG	79.4	non-Umami
1633	GVSIPGT	78.9	non-Umami
1634	TANNI	78.6	non-Umami
1635	TANNL	78.6	non-Umami
1636	Q(-17.03)VWHP	78.3	non-Umami
1637	YYERR	78.3	non-Umami
1638	GQNP	78.1	non-Umami
1639	GGGQP	78.1	non-Umami
1640	KNFW	77.9	non-Umami
1641	KSGR	77.5	non-Umami
1642	QPQPQ(+0.98)Q(+0.98)PQP	76.9	non-Umami
1643	PQQ(+0.98)Q(+0.98)PQPQP	76.9	non-Umami
1644	GSTSAMN	75.9	non-Umami
1645	QMQPP	75.7	non-Umami
1646	STYPSP	74.1	non-Umami
1647	SYTPPS	74.1	non-Umami
1648	VVTCV	74	non-Umami
1649	PTHRMP	73.6	non-Umami
1650	QSPPSHST	72.9	non-Umami
1651	GNAAK	72.5	non-Umami
1652	VSPGRFS	72.1	non-Umami
1653	FHIPT	71.1	non-Umami
1654	FHLPT	71.1	non-Umami
1655	KERSF	70.9	non-Umami
1656	PNSSFS	69.3	non-Umami
1657	TIFQVPLL	69.3	non-Umami
1658	TLFPLGGLL	69.3	non-Umami
1659	GPHGF	68.4	non-Umami
1660	MAPI	67.5	non-Umami
1661	MAPL	67.5	non-Umami
1662	SNIVG	67.5	non-Umami
1663	SNLVG	67.5	non-Umami
1664	QSNYPQ	67.4	non-Umami
1665	TSKTS	65.7	non-Umami
1666	HPGAR	65.6	non-Umami
1667	GSNSG	65	non-Umami
1668	RCFV	65	non-Umami
1669	GSGGGS	65	non-Umami
1670	VTATAVLP	63.9	non-Umami
1671	KVMGH	63.8	non-Umami
1672	VPDVCVLLP	63.8	non-Umami
1673	TDLSHH	62.9	non-Umami
1674	IDHYPF	62.7	non-Umami
1675	TATTNTQ	62.5	non-Umami
1676	IQSIP	61.3	non-Umami
1677	IQSLP	61.3	non-Umami
1678	LQSIP	61.3	non-Umami
1679	LQSLP	61.3	non-Umami
1680	QPQPQQPQP	60.4	non-Umami
1681	GTPF	59.9	non-Umami
1682	TGPF	59.9	non-Umami
1683	MCSKFIHC	59.8	non-Umami
1684	QITY	59.6	non-Umami
1685	QLTY	59.6	non-Umami
1686	VGTCTSP	58.8	non-Umami
1687	YIGT	58.5	non-Umami
1688	YLGT	58.5	non-Umami
1689	RQGSP	58.4	non-Umami
1690	KGSST	58.2	non-Umami
1691	GFR	58	non-Umami
1692	SFVMP	57.9	non-Umami
1693	PQMLQ	56.3	non-Umami
1694	SYYT	55.3	non-Umami
1695	ASPTL	55	non-Umami
1696	ASPTI	55	non-Umami
1697	ASKQQQQ	54.6	non-Umami
1698	M(+15.99)PQTP	53.4	non-Umami
1699	TKWPQ	53.3	non-Umami
1700	TTVMP	53	non-Umami
1701	PQQQPQQ(+0.98)QQSQPQ	52.9	non-Umami
1702	CVPPGSG	52.9	non-Umami
1703	APASSAT	52.8	non-Umami
1704	TVGCP	52.4	non-Umami
1705	FNTPV	52.2	non-Umami
1706	GSKR	51.9	non-Umami
1707	ARSSS	51.8	non-Umami
1708	RASSS	51.8	non-Umami
1709	FSNK	51.3	non-Umami
1710	FSGGK	51.3	non-Umami
1711	AVGYQ	51	non-Umami
1712	ITVVG	50.4	non-Umami
1713	LTVVG	50.4	non-Umami
1714	AKSF	50.3	non-Umami
1715	NKST	50	non-Umami
1716	ASPRMP	49.9	non-Umami
1717	QTQ(+0.98)PQPQ	49.7	non-Umami
1718	KFAH	49.6	non-Umami
1719	PKYH	49	non-Umami
1720	GSMNPM	47.9	non-Umami
1721	IMGRF	46.8	non-Umami
1722	LMGRF	46.8	non-Umami
1723	GPFRF	46.8	non-Umami
1724	HRNDL	46.7	non-Umami
1725	STTSK	45.5	non-Umami
1726	HFVIM	45.5	non-Umami
1727	SIEQHSGQNIFSGFNNEL	44.8	non-Umami
1728	RMQHQ	44.1	non-Umami
1729	RGQIGIT	43.5	non-Umami
1730	HFFR	43.3	non-Umami
1731	FTNSP	43.1	non-Umami
1732	E(-18.01)GPPSP	43.1	non-Umami
1733	QHYYF	42.8	non-Umami
1734	SISAVPN	42.8	non-Umami
1735	GWVF	42.7	non-Umami
1736	APWAP	42.3	non-Umami
1737	KQHSP	42.3	non-Umami
1738	HVQHTDPP	41.8	non-Umami
1739	NYRA	41.4	non-Umami
1740	NRYA	41.4	non-Umami
1741	DAQ(+0.98)AQGK	40.6	non-Umami
1742	Q(-17.03)QPYPPQQ	40.4	non-Umami
1743	TGPHWH	40.2	non-Umami
1744	LSTFCQ	39.6	non-Umami
1745	ASSTI	39.2	non-Umami
1746	ASSTL	39.2	non-Umami
1747	HAEHR	39	non-Umami
1748	AMGLACQ	37.4	non-Umami
1749	VAAWAPQ	36	non-Umami
1750	QGSHA	35.5	non-Umami
1751	HRAP	35.3	non-Umami
1752	SPSPQ	33.9	non-Umami
1753	KTQKNP	33.7	non-Umami
1754	RTRP	33.4	non-Umami
1755	KRYLH	33.3	non-Umami
1756	IM(+15.99)PPI	33	non-Umami
1757	LM(+15.99)PPL	33	non-Umami
1758	Q(-17.03)RFQQQQ	33	non-Umami
1759	SPRNI	33	non-Umami
1760	SPRNL	33	non-Umami
1761	PSRNI	33	non-Umami
1762	PSRNL	33	non-Umami
1763	INAPQ	32.4	non-Umami
1764	LNAPQ	32.4	non-Umami
1765	LGGAPGA	32.4	non-Umami
1766	TAAIF	32	non-Umami
1767	TAALF	32	non-Umami
1768	VPISS	30.9	non-Umami
1769	VPLSS	30.9	non-Umami
1770	FYKHF	30.6	non-Umami
1771	WRG	30.2	non-Umami
1772	KHDFR	29	non-Umami
1773	PQQTN(+0.98)SST	28.8	non-Umami
1774	KYGT	27.5	non-Umami
1775	NPSSY	27.4	non-Umami
1776	PM(+15.99)PGF	27.4	non-Umami
1777	TKAF	26.8	non-Umami
1778	KTAF	26.8	non-Umami
1779	TSPSNTL	26.2	non-Umami
1780	FHDN(+0.98)PQ	24.9	non-Umami
1781	KSGSP	24.9	non-Umami
1782	KSSGP	24.9	non-Umami
1783	WQPWCW	23.9	non-Umami
1784	QHQP	23.8	non-Umami
1785	AHQVI	23.7	non-Umami
1786	AHQVL	23.7	non-Umami
1787	TSSTHP	23.7	non-Umami
1788	FISV	23.6	non-Umami
1789	FLSV	23.6	non-Umami
1790	KGREQ	23.6	non-Umami
1791	VIAGI	23.6	non-Umami
1792	VIAGL	23.6	non-Umami
1793	VLAGI	23.6	non-Umami
1794	VLAGL	23.6	non-Umami
1795	CLAALFYM	23.3	non-Umami
1796	GRSTF	22.8	non-Umami
1797	KWQGS	20.5	non-Umami
1798	KPQGF	20.3	non-Umami
1799	SIRNT	20.2	non-Umami
1800	SLRNT	20.2	non-Umami
1801	GLPW	19.2016	non-Umami
1802	KLTNF	18.5	non-Umami
1803	KGVSTF	17.1	non-Umami
1804	ARLSVT	16.4	non-Umami
1805	KGIAS	16.4	non-Umami
1806	KGLAS	16.4	non-Umami
1807	GGGGGGAALAGGD	15.1	non-Umami
1808	HGIIAL	7.42	non-Umami
1809	HGILAL	7.42	non-Umami

## Sheet: Summary
	Count
non-Umami	1207
Umami	602
