# Supplementary material for: Identification and Sensory Characterization of Umami Peptides During Lager Beer Fermentation
Source: Foods. 2026 May 12;15(10):1694. doi: 10.3390/foods15101694 (PMC13205335; doi:10.3390/foods15101694)
Supplement: Supplementary file 1 [file foods-15-01694-s001.zip › S2. PEAKS Software Settings for Peptide Identification.xlsx]

## Sheet: Tabelle1
Item	Value
Denovo Search	PEAKS
Protein Database	Triticum aestivum、Komagataella phaffii、0ryza sativa
Enzyme	NONE
Precursor Mass Tolerance	10ppm
Fragment Mass Tolerance	0.03Da
Dynamic Modifications	Oxidation(M) (+15.99); Acetylation (Protein N-term) (+42.01)
	Pyro-glu from E (-18.01);
	Pyro-glu from Q(-17.03);
	Deamidation (NQ)(+0.98);
	Half of a disulfide bridge(-1.01)
