# Supplementary material for: Identification and Sensory Characterization of Umami Peptides During Lager Beer Fermentation
Source: Foods. 2026 May 12;15(10):1694. doi: 10.3390/foods15101694 (PMC13205335; doi:10.3390/foods15101694)
Supplement: Supplementary file 1 [file foods-15-01694-s001.zip › S3. Sensory dimensions, descriptive definitions, and scoring for beer.xlsx]

## Sheet: Tabelle1
Sensory Dimension	Descriptive Definition (past tense)	Scale
fruity	Referred to a fruity impression dominated by esters and some higher alcohols produced by yeast metabolism; common associations included banana/pear/apple. It was required to be clean, without solvent-like or piercing notes, and remained distinguishable from, yet non-conflicting with, malt and hop aromas.	0–9
malty aroma	Derived from malt and its thermal-processing reactions, presenting cereal, bread-crust, or biscuit-like notes; it was required to be clear, without burnt or green defects, and served as the base supporting the overall aroma.	0–9
hop aroma	Referred to plant-like and floral/fruit-like notes imparted by hops or hop products (e.g., herbal, floral, citrus/resin sub-dimensions); no grassy harshness or oxidative staling odors were present.	0–9
sweetness	Originated from residual fermentation products (sugars/polyols); it was required to be rounded, non-cloying, and balanced with bitterness.	0–9
bitterness	Referred to beer bitterness primarily from isomerized α-acids; it was expected to be pure, without “coarse/astringent or throat-irritating” features, and was distinguished from astringency. Science Bulletin.	0–9
umami	Arose from free amino acids/oligopeptides, giving savory fullness and oral roundness; it emphasized smoothness and pleasant after-sweetness, without monosodium-glutamate-like abruptness.	0–9
astringency	Resulted from interactions between polyphenols and salivary proteins, producing contraction and dryness; it was kept low to moderate, avoiding sharpness and lingering discomfort.	0–9
aftertaste	Denoted the duration and quality of aromas/tastes in the mouth and retronasal cavity after swallowing; cleanliness and harmonious persistence were preferred, while bitter/astringent or oxidative residues were avoided.	0–9
overall balance	Represented the degree of matching among aroma and taste elements in intensity and temporal sequence; it emphasized balance, layering, and structural integrity.	0–9
Note: Score anchors (integers only) were defined as follows: 0 = none; 1 = extremely weak; 2 = very weak; 3 = weak; 4 = slightly weak; 5 = moderate; 6 = moderately strong; 7 = strong; 8 = very strong; 9 = extremely strong.
