# Supplementary material for: Identification and Sensory Characterization of Umami Peptides During Lager Beer Fermentation
Source: Foods. 2026 May 12;15(10):1694. doi: 10.3390/foods15101694 (PMC13205335; doi:10.3390/foods15101694)
Supplement: Supplementary file 1 [file foods-15-01694-s001.zip › S4. Parameters for the identification and predicted umami intensity of peptides identified in lager beer at day 0 of the brewing process..xlsx]

## Sheet: SI1
Number	Peptide	-10LgP	ALC (%)	Mass	m/z	RT	UMPred-FRL-Probability	ProUmami
1	AAAP	27.72		328.175	329.18	2.897	0.238	9.07568e-07
2	AAAY	15.55		394.185	395.19	8.1743	0.277	0.60164
3	AAEI	22.96		402.211	403.219	9.14	0.156	0.000771568
4	AAEL	22.96		402.211	403.219	9.14	0.5	0.999999
5	AAEVLE	18.87		630.322	631.329	12.0595	0.988	0.999943
6	AAGGIGQP	18.67		669.345	670.352	9.6532	0.121	6.76835e-05
7	AAGQY	31.43		508.228	509.235	4.5253	0.887	1
8	AANSF	16.31		508.228	509.235	4.324	0.929	1
9	AAPI	23.37		370.222	371.229	9.5362	0.885	2.84531e-09
10	AAPL	23.37		370.222	371.229	9.5362	0.943	1.15728e-06
11	AATI	16.23		374.216	375.221	8.764	0.029	0.999976
12	AATL	16.23		374.216	375.221	8.764	0.029	0.999944
13	AAV	16.15		259.153	260.162	4.7554	0.038	0.0630554
14	AAVAI	15.85		443.274	444.278	24.3015	0.103	0.373848
15	AAVAL	15.85		443.274	444.278	24.3015	0.062	0.98148
16	AAVI	27.04		372.237	373.242	13.3786	0.521	2.52864e-10
17	AAVL	27.04		372.237	373.242	13.3786	0.182	6.35661e-10
18	AAVTI	16.32		473.285	474.289	13.9827	0.318	0.999997
19	AAVTL	16.32		473.285	474.289	13.9827	0.252	1
20	AAVVG	16.22		415.243	416.248	9.7508	0.036	0.165659
21	AAW	19.78		346.164	347.17	13.0588	0.481	4.42217e-09
22	AAY	21.99		323.148	324.156	4.7712	0.206	0.00348323
23	ADI	20.59		317.159	318.165	7.2369	0.755	0.000358304
24	ADL	20.59		317.159	318.165	7.2369	0.627	1
25	ADSI	15.2		404.191	405.195	8.1641	0.388	0.999036
26	ADSL	15.2		404.191	405.195	8.1641	0.49	1
27	ADV	20.38		303.143	304.149	2.6902	0.976	0.999995
28	AEF	23.55		365.159	366.167	9.9707	0.935	0.999811
29	AEI	22.34		331.174	332.18	8.2689	0.691	0.00322126
30	AEIA	15.05		402.211	403.218	10.1821	0.913	0.0026709
31	AEIE	17.24		460.217	461.227	5.0865	0.339	0.999859
32	AEL	22.34		331.174	332.18	8.2689	0.923	0.999957
33	AELA	15.05		402.211	403.218	10.1821	0.517	1
34	AELE	17.24		460.217	461.227	5.0865	0.814	1
35	AELVTLQLTIP	15.51		1238.71	620.364	25.8642	0.161	1
36	AF	17.74		236.116	237.122	5.159	0.083	3.70166e-08
37	AFR	19.01		392.217	393.222	8.5779	0.692	8.48994e-10
38	AGALAP	23.43		498.28	499.284	10.3434	0.053	0.883883
39	AGFE	19.71		422.18	423.187	8.8025	0.884	1
40	AGGGF	20.01		407.18	408.19	8.6285	0.055	0.996055
41	AGIY	18.54		422.216	423.219	11.6498	0.021	0.000280187
42	AGLY	18.54		422.216	423.219	11.6498	0.033	0.199647
43	AGPPSAGP	18.33		652.318	653.317	23.4881	0.065	0.999942
44	AGSI	17.34		346.185	347.19	5.8079	0.129	0.0608208
45	AGSL	17.34		346.185	347.19	5.8079	0.022	0.614318
46	AGVP	22.1		342.19	343.197	3.4523	0.374	2.29639e-07
47	AGVT	17.28		346.185	347.192	2.6815	0.957	1
48	AGVY	18.02		408.201	409.209	12.9174	0.068	0.130897
49	AI	17.36		202.132	203.137	5.1511	0.041	1.14998e-08
50	AIAGSIGIG	18.31		757.433	758.436	27.0397	0.703	0.54945
51	AID	22.6		317.159	318.165	6.2507	0.96	0.00440553
52	AIDI	16		430.243	431.25	9.2423	0.108	0.000100222
53	AIDL	16		430.243	431.25	9.2423	0.571	3.83258e-06
54	AIE	22.42		331.174	332.182	4.2745	0.635	1.63912e-05
55	AIEP	16.45		428.227	429.231	9.6607	0.081	0.135227
56	AIF	20.19		349.2	350.208	22.8291	0.024	3.39224e-10
57	AIGDP	19.95		471.233	472.24	8.3441	0.088	0.133353
58	AIGISVGL	22.4		728.443	729.445	33.4299	0.887	0.986269
59	AII	17.12		315.216	316.221	16.5044	0.018	6.16042e-08
60	AIII	21.67		428.3	429.303	31.0032	0.02	3.27741e-11
61	AIIL	21.67		428.3	429.303	31.0032	0.017	5.52824e-10
62	AIISI	22.65		515.332	516.337	36.9038	0.055	0.0871652
63	AIISL	22.65		515.332	516.337	36.9038	0.129	0.0871652
64	AIL	17.12		315.216	316.221	16.5044	0.025	6.16042e-08
65	AILI	21.67		428.3	429.303	31.0032	0.018	5.52824e-10
66	AILL	21.67		428.3	429.303	31.0032	0.026	4.091e-10
67	AILQSVLG	19.29		799.48	800.486	32.4798	0.936	0.997973
68	AILSI	22.65		515.332	516.337	36.9038	0.055	0.0871652
69	AILSL	22.65		515.332	516.337	36.9038	0.637	0.0358244
70	AIP	20.77		299.185	300.191	10.1696	0.031	0.00159256
71	AIQ	17.37		330.19	331.196	2.9866	0.3	6.66367e-09
72	AITD	19.72		418.206	419.211	5.0439	0.763	0.999823
73	AITGI	15.09		473.285	474.289	17.5063	0.076	0.997614
74	AITGL	15.09		473.285	474.289	17.5063	0.074	0.999799
75	AIV	22.27		301.2	302.208	10.7828	0.081	0.00064661
76	AIVI	21.74		414.284	415.291	23.825	0.026	3.27741e-11
77	AIVL	21.74		414.284	415.291	23.825	0.028	3.16258e-11
78	AIVP	18.9		398.253	399.259	15.3528	0.645	1.71702e-11
79	AIVTAFVP	15.29		816.475	817.474	40.5556	0.588	0.984145
80	AL	17.36		202.132	203.137	5.1511	0.463	1.65596e-07
81	ALD	22.6		317.159	318.165	6.2507	0.517	1
82	ALDI	16		430.243	431.25	9.2423	0.2	3.83258e-06
83	ALDL	16		430.243	431.25	9.2423	0.794	0.999864
84	ALE	22.42		331.174	332.182	4.2745	0.476	0.999783
85	ALELSG	28.86		588.312	589.316	14.212	0.091	0.999922
86	ALEP	16.45		428.227	429.231	9.6607	0.125	0.997932
87	ALF	20.19		349.2	350.208	22.8291	0.078	1.05623e-07
88	ALGDP	19.95		471.233	472.24	8.3441	0.069	0.396712
89	ALGSPSV	20.66		629.338	630.345	10.2585	0.102	0.324097
90	ALI	17.12		315.216	316.221	16.5044	0.028	6.16042e-08
91	ALII	21.67		428.3	429.303	31.0032	0.018	5.52824e-10
92	ALIL	21.67		428.3	429.303	31.0032	0.027	4.091e-10
93	ALISI	22.65		515.332	516.337	36.9038	0.124	0.0871652
94	ALISL	22.65		515.332	516.337	36.9038	0.411	0.0358244
95	ALL	17.12		315.216	316.221	16.5044	0.073	4.57976e-09
96	ALLI	21.67		428.3	429.303	31.0032	0.028	3.00576e-09
97	ALLL	21.67		428.3	429.303	31.0032	0.064	8.13836e-10
98	ALLSI	22.65		515.332	516.337	36.9038	0.5	0.0358244
99	ALLSL	22.65		515.332	516.337	36.9038	0.79	0.293528
100	ALP	20.77		299.185	300.191	10.1696	0.379	0.000109057
101	ALQ	17.37		330.19	331.196	2.9866	0.5	0.000128798
102	ALTD	19.72		418.206	419.211	5.0439	0.609	1
103	ALTGL	15.09		473.285	474.289	17.5063	0.198	1
104	ALV	22.27		301.2	302.208	10.7828	0.073	0.000694221
105	ALVFCIF	17.96		811.43	812.428	43.9802	0.5	6.12995e-09
106	ALVI	21.74		414.284	415.291	23.825	0.855	1.27527e-11
107	ALVL	21.74		414.284	415.291	23.825	0.821	1.12573e-11
108	ALVP	18.9		398.253	399.259	15.3528	0.978	1.69974e-10
109	ALVSYLF	23.12		811.448	812.448	44.1448	0.171	0.703974
110	ANST	15.47		391.17	392.18	13.8336	0.895	1
111	ANTI	20.87		417.222	418.229	7.4839	0.341	0.999997
112	ANTL	20.87		417.222	418.229	7.4839	0.139	1
113	APAH	15.86		394.196	395.204	4.3812	0.227	4.95834e-05
114	APGEY	15.87		535.228	536.238	4.5486	0.173	0.982389
115	APGGAAPGGFPGAAGAG	18.86		1281.61	641.809	18.7181	0.046	0.169061
116	APTEQ	15.15		544.249	545.254	20.5955	0.085	1
117	APVV	16.85		384.237	385.244	10.2385	0.082	2.39862e-08
118	AQEI	15.26		459.233	460.238	4.8899	0.312	0.999852
119	AQEL	15.26		459.233	460.238	4.8899	0.361	1
120	AQIE	18.88		459.233	460.236	4.8465	0.665	0.693748
121	AQIP	20.68		427.243	428.245	11.759	0.328	0.0245309
122	AQLE	18.88		459.233	460.236	4.8465	0.088	1
123	AQLP	20.68		427.243	428.245	11.759	0.923	0.093509
124	ARF	19.7		392.217	393.223	6.5846	0.346	2.50761e-11
125	ASGVV	17.63		431.238	432.245	7.4851	0.939	0.90146
126	ASI	19.61		289.164	290.171	3.3984	0.171	3.83843e-05
127	ASIGF	16.48		493.254	494.258	16.0314	0.148	0.00295083
128	ASKACGP	19.56		631.287	632.297	34.2394	0.943	0.996851
129	ASL	19.61		289.164	290.171	3.3984	0.529	0.00178439
130	ASLGF	16.48		493.254	494.258	16.0314	0.264	0.751418
131	ASVY	16.19		438.211	439.22	8.8611	0.535	0.342631
132	ATASSSY	15.12		685.292	686.291	8.121	0.863	1
133	ATF	25.72		337.164	338.169	9.7862	0.068	0.459497
134	ATGALVVG	16.13		686.396	687.397	17.3863	0.048	0.99998
135	ATGF	19.55		394.185	395.191	9.2216	0.09	0.999949
136	ATGI	17.46		360.201	361.207	3.0585	0.055	0.55951
137	ATGL	17.46		360.201	361.207	3.0585	0.198	0.999892
138	ATSTLA	16.19		562.296	563.3	8.3441	0.948	1
139	ATTSI	18.61		491.259	492.264	8.7492	0.952	1
140	ATTSL	18.61		491.259	492.264	8.7492	0.959	1
141	AVATP	23.87		457.254	458.26	8.0558	0.133	0.999979
142	AVF	17.36		335.185	336.191	15.5381	0.095	2.30042e-05
143	AVGF	21.98		392.206	393.209	16.3111	0.973	6.87233e-05
144	AVGGV	19.27		401.227	402.232	7.1747	0.101	0.999984
145	AVGP	22.76		342.19	343.195	8.0533	0.601	3.08437e-06
146	AVI	21.8		301.2	302.205	11.741	0.063	0.000359278
147	AVL	21.8		301.2	302.205	11.741	0.042	0.00017665
148	AVNSFNG	16.64		707.324	708.325	6.6639	0.85	1
149	AVPISPQNISPS	18.66		1208.64	605.329	30.6622	0.313	0.981731
150	AVTI	16.4		402.248	403.252	9.5294	0.131	0.99997
151	AVTL	16.4		402.248	403.252	9.5294	0.099	0.999979
152	AVV	18.75		287.185	288.19	7.5551	0.433	0.00314584
153	AVVE	16.32		416.227	417.232	10.2832	0.701	0.999999
154	AVVG	21.53		344.206	345.211	5.5149	0.893	4.98674e-07
155	AVY	25.09		351.179	352.185	8.606	0.052	0.000724963
156	AW	18.85		275.127	276.135	10.3298	0.015	4.39809e-09
157	CDIDPNN	15.84		788.288	789.286	5.3204	0.535	1
158	CIPP	16.91		428.209	429.219	10.3481	0.221	9.85774e-06
159	CLISTF	20.74		682.336	683.336	20.2358	0.703	1
160	CLPP	16.91		428.209	429.219	10.3481	0.65	3.84874e-05
161	CLSKPGFG	15.17		807.395	808.399	36.5614	0.322	0.66085
162	CNHVIT	20.53		685.322	686.325	17.8304	0.706	0.321815
163	CRI	19.44		390.205	391.209	8.4585	0.863	9.22444e-10
164	CRL	19.44		390.205	391.209	8.4585	0.764	1.0445e-07
165	DAGVI	20.5		473.248	474.253	13.8657	0.912	1.04465e-07
166	DAGVL	20.5		473.248	474.253	13.8657	0.842	0.99987
167	DAIP	18.62		414.211	415.216	12.7836	0.799	0.704883
168	DALP	18.62		414.211	415.216	12.7836	0.609	0.999743
169	DAVP	18.65		400.196	401.202	8.3279	0.215	0.727397
170	DAY	20.56		367.138	368.144	8.4472	0.279	0.999999
171	DENGKP	15.34		658.292	659.302	6.9306	0.62	1
172	DF	20.63		280.106	281.113	8.1458	0.922	4.76555e-06
173	DFP	20.79		377.159	378.163	13.7614	0.101	0.231648
174	DFVA	17.63		450.211	451.217	14.141	0.079	0.994245
175	DGI	24.71		303.143	304.151	7.1736	0.178	0.307246
176	DGIF	20.61		450.211	451.215	23.2117	0.898	0.0137316
177	DGL	24.71		303.143	304.151	7.1736	0.14	0.999999
178	DGLF	20.61		450.211	451.215	23.2117	0.574	0.999542
179	DGVI	23.95		402.211	403.216	13.6394	0.146	0.000771568
180	DGVL	23.95		402.211	403.216	13.6394	0.136	0.999902
181	DGW	16.04		376.138	377.144	14.6337	0.366	0.332799
182	DI	21.59		246.122	247.127	4.7303	0.421	5.60664e-06
183	DIAEP	15.38		543.254	544.263	16.2893	0.961	0.748084
184	DIE	15		375.164	376.172	2.8706	0.928	0.304699
185	DIF	23.18		393.19	394.198	16.3449	0.048	3.09254e-05
186	DIGSI	16.11		503.259	504.265	12.5638	0.232	0.00112315
187	DIGSL	16.11		503.259	504.265	12.5638	0.102	0.129533
188	DII	18.09		359.206	360.211	13.8073	0.132	7.22506e-05
189	DIIP	23.25		456.258	457.261	24.0107	0.025	0.00572577
190	DIIS	19.82		446.238	447.241	15.1519	0.133	0.00107368
191	DIL	18.09		359.206	360.211	13.8073	0.131	3.67465e-06
192	DILP	23.25		456.258	457.261	24.0107	0.158	0.00572577
193	DILS	19.82		446.238	447.241	15.1519	0.14	0.0411378
194	DIP	22.31		343.174	344.182	10.8199	0.164	0.055482
195	DIST	19.42		434.201	435.203	12.8196	0.545	0.99998
196	DISVS	16.96		519.254	520.258	9.7059	0.151	0.999997
197	DIVATD	18.94		632.302	633.308	11.2024	0.972	1
198	DL	21.59		246.122	247.127	4.7303	0.51	0.999974
199	DLAEP	15.38		543.254	544.263	16.2893	0.645	0.999937
200	DLE	15		375.164	376.172	2.8706	0.873	1
201	DLF	23.18		393.19	394.198	16.3449	0.082	0.881758
202	DLGSI	16.11		503.259	504.265	12.5638	0.171	0.624627
203	DLGSL	16.11		503.259	504.265	12.5638	0.138	0.936029
204	DLI	18.09		359.206	360.211	13.8073	0.158	3.67465e-06
205	DLIP	23.25		456.258	457.261	24.0107	0.905	0.00572577
206	DLIS	19.82		446.238	447.241	15.1519	0.068	0.0411378
207	DLL	18.09		359.206	360.211	13.8073	0.081	1.12361e-07
208	DLLP	23.25		456.258	457.261	24.0107	0.959	0.0210911
209	DLLS	19.82		446.238	447.241	15.1519	0.108	0.998458
210	DLP	22.31		343.174	344.182	10.8199	0.118	0.364386
211	DLST	19.42		434.201	435.203	12.8196	0.201	1
212	DLSVS	16.96		519.254	520.258	9.7059	0.322	1
213	DLTVGD	15.01		618.286	619.291	25.088	0.747	1
214	DNGVPL	17.02		613.307	614.309	15.0432	0.784	1
215	DNIY	17.51		523.228	524.235	11.1242	0.918	1
216	DNLY	17.51		523.228	524.235	11.1242	0.868	1
217	DPAI	16.53		414.211	415.219	4.4742	0.73	0.948024
218	DPAL	16.53		414.211	415.219	4.4742	0.37	0.988802
219	DPETW	16.68		646.26	647.271	7.8833	0.645	1
220	DPPPSYG	15.05		731.313	732.313	29.3109	0.057	0.999953
221	DRT	17.77		390.186	391.191	10.1821	0.945	1
222	DSIHMP	15.69		698.306	699.31	20.1627	0.653	0.890869
223	DTF	28.37		381.154	382.16	9.4702	0.473	1
224	DTVP	19.67		430.206	431.213	8.4421	0.031	1
225	DVADV	16.27		517.238	518.244	9.5295	0.707	1
226	DVE	15.51		361.149	362.156	3.466	0.939	0.868466
227	DVF	17.44		379.174	380.18	16.6704	0.545	0.998829
228	DVNAP	17.25		514.239	515.244	12.7675	0.252	0.999991
229	DVSTT	15.62		521.233	522.241	17.5359	0.944	1
230	DVSV	19.36		418.206	419.216	9.6796	0.492	0.765034
231	DVTI	15.68		446.238	447.245	16.3236	0.203	0.0572378
232	DVTL	15.68		446.238	447.245	16.3236	0.431	1
233	DVVIA	20.18		515.295	516.304	15.6764	0.96	2.75481e-05
234	DVVLA	20.18		515.295	516.304	15.6764	0.735	0.668531
235	DVY	24.86		395.169	396.176	8.4822	0.118	0.999953
236	DVYNV	15.47		608.281	609.28	15.5	0.296	1
237	DVYVNA	20.56		679.318	680.322	14.7732	0.942	1
238	DYAF	17.06		514.206	515.213	17.3978	0.21	0.999855
239	DYI	20.23		409.185	410.19	14.1784	0.077	3.90294e-06
240	DYL	20.23		409.185	410.19	14.1784	0.114	0.997593
241	DYT	19.7		397.149	398.153	3.293	0.658	1
242	EAF	25.06		365.159	366.167	10.3271	0.939	0.99998
243	EAGV	17.23		374.18	375.186	2.067	0.821	0.999998
244	EAI	23.16		331.174	332.181	8.0949	0.67	0.0134854
245	EAK	17.44		346.185	347.193	2.5551	0.982	0.99602
246	EAL	23.16		331.174	332.181	8.0949	0.718	0.00345043
247	EANGGF	17.1		575.234	576.24	12.8379	0.832	1
248	EATI	18		432.222	433.228	9.3162	0.937	0.999976
249	EATL	18		432.222	433.228	9.3162	0.345	1
250	EATRVYKRIE	16.07		1263.69	632.858	22.0336	0.933	1
251	EAV	22.57		317.159	318.166	3.236	0.978	0.999998
252	EAVA	17.75		388.196	389.203	6.5371	0.368	0.999999
253	EAVAETG	15.38		657.297	658.304	8.2308	0.623	1
254	EAY	24.34		381.154	382.161	5.1006	0.379	0.999907
255	ECC	20.45		353.072	354.077	5.1818	0.948	1
256	EDW	15.18		448.159	449.164	12.7836	0.937	0.0532081
257	EEI	18.72		389.18	390.186	8.5299	0.918	0.99997
258	EEIGM	16.25		577.242	578.253	11.3079	0.207	0.199361
259	EEIY	15.19		552.243	553.251	9.6472	0.86	0.999819
260	EEL	18.72		389.18	390.186	8.5299	0.899	1
261	EELGM	16.25		577.242	578.253	11.3079	0.892	0.991154
262	EELY	15.19		552.243	553.251	9.6472	0.955	0.999981
263	EESY	16.47		526.191	527.199	5.3817	0.971	1
264	EF	22.67		294.122	295.129	9.6437	0.828	2.26372e-06
265	EFAP	20.45		462.211	463.217	13.4636	0.087	4.2531e-05
266	EFP	18.27		391.174	392.178	17.1689	0.138	2.79771e-07
267	EGAAV	18.09		445.217	446.228	8.1653	0.648	1
268	EGAAVRP	25.71		698.371	699.376	10.4429	0.669	0.0120301
269	EGIA	21.05		388.196	389.203	6.5371	0.506	0.0044396
270	EGLA	21.05		388.196	389.203	6.5371	0.967	0.996367
271	EGPFD	17.7		563.223	564.225	13.6103	0.937	1
272	EGVF	18.98		450.211	451.216	17.7397	0.983	0.999904
273	EI	23.31		260.137	261.144	8.3441	0.2	2.55705e-07
274	EIA	20.8		331.174	332.181	7.0397	0.665	0.000709631
275	EIAP	18.04		428.227	429.23	9.6819	0.079	0.000293918
276	EIE	18.99		389.18	390.185	7.3469	0.892	0.998692
277	EIF	19.78		407.206	408.213	26.8647	0.023	3.07573e-06
278	EIG	24.69		317.159	318.165	6.2507	0.205	0.0412538
279	EIGA	17.72		388.196	389.201	4.9943	0.581	0.0044396
280	EII	21.47		373.221	374.227	16.4236	0.039	7.98527e-05
281	EIIR	20		529.322	530.325	17.4128	0.065	0.0160073
282	EIL	21.47		373.221	374.227	16.4236	0.057	0.000151069
283	EILR	20		529.322	530.325	17.4128	0.98	0.0160073
284	EIQ	25		388.196	389.201	4.9943	0.851	0.987186
285	EIQIQ	18.57		629.338	630.344	14.7183	0.288	0.999852
286	EIQLQ	18.57		629.338	630.344	14.7183	0.71	0.999852
287	EIR	15.23		398.228	399.234	6.9275	0.916	0.129945
288	EITI	15.71		474.269	475.274	23.3499	0.26	0.999994
289	EITL	15.71		474.269	475.274	23.3499	0.415	0.999994
290	EIV	18.39		359.206	360.213	10.3914	0.907	6.00212e-05
291	EIVQ	22.39		487.264	488.268	8.6611	0.794	0.999117
292	EIW	19.33		446.216	447.221	31.4954	0.027	9.23731e-05
293	EIY	18.36		423.2	424.206	14.3032	0.089	3.37011e-05
294	EKAIAG	16.08		587.328	588.328	19.379	0.804	2.59866e-05
295	EKIIAG	15.94		629.375	630.376	28.9376	0.215	0.0390623
296	EKILAG	15.94		629.375	630.376	28.9376	0.662	0.0390623
297	EKPP	18.19		469.254	470.258	15.4613	0.694	0.367325
298	EKVAV	15.04		544.322	545.327	23.0271	0.972	0.995887
299	EL	23.31		260.137	261.144	8.3441	0.948	0.400796
300	ELA	20.8		331.174	332.181	7.0397	0.699	0.00779978
301	ELAP	18.04		428.227	429.23	9.6819	0.226	0.695605
302	ELE	18.99		389.18	390.185	7.3469	0.972	1
303	ELF	19.78		407.206	408.213	26.8647	0.094	1.52524e-05
304	ELG	24.69		317.159	318.165	6.2507	0.401	0.896381
305	ELGA	17.72		388.196	389.201	4.9943	0.386	0.933087
306	ELI	21.47		373.221	374.227	16.4236	0.32	0.00013026
307	ELIR	20		529.322	530.325	17.4128	0.554	0.0160073
308	ELL	21.47		373.221	374.227	16.4236	0.094	4.52848e-07
309	ELLR	20		529.322	530.325	17.4128	0.686	0.256047
310	ELPSPGS	17.4		685.328	686.329	20.5627	0.26	0.999861
311	ELQ	25		388.196	389.201	4.9943	0.728	0.999999
312	ELQIQ	18.57		629.338	630.344	14.7183	0.435	0.999852
313	ELQLQ	18.57		629.338	630.344	14.7183	0.831	0.999987
314	ELR	15.23		398.228	399.234	6.9275	0.834	0.797876
315	ELTI	15.71		474.269	475.274	23.3499	0.1	0.999994
316	ELTL	15.71		474.269	475.274	23.3499	0.072	1
317	ELV	18.39		359.206	360.213	10.3914	0.961	0.000163281
318	ELVQ	22.39		487.264	488.268	8.6611	0.513	0.999999
319	ELW	19.33		446.216	447.221	31.4954	0.293	0.0135196
320	ELY	18.36		423.2	424.206	14.3032	0.237	0.000477537
321	EM	20.84		278.094	279.101	3.4708	0.962	0.952127
322	ENM	17.22		392.137	393.146	2.9497	0.949	0.998612
323	ENMI	15.35		505.221	506.224	13.9379	0.127	0.53811
324	ENML	15.35		505.221	506.224	13.9379	0.149	0.999899
325	EPEY	17.6		536.212	537.22	4.5289	0.759	0.693322
326	EPF	20.53		391.174	392.18	4.207	0.154	4.29027e-06
327	EPFP	15.47		470.216	471.221	26.4732	0.041	0.000675804
328	EPFPQQPP		95.9	920.439	921.442	26.3033	0.156	0.304638
329	EPHQ	17.24		491.213	492.218	2.3109	0.688	0.999942
330	EPI	15.83		339.179	340.186	16.3626	0.21	1.97919e-06
331	EPL	15.83		339.179	340.186	16.3626	0.869	0.592691
332	EPQIG	19.4		542.27	543.277	4.4491	0.101	8.5005e-08
333	EPQPYP		96	711.323	712.324	17.6332	0.112	0.373522
334	EPQQQVPVEVMR		97.6	1420.71	711.364	28.2755	0.858	1
335	EPVPGAPQ	17.4		775.386	776.391	14.6891	0.086	0.861534
336	EPY	15.54		389.159	390.163	10.799	0.977	0.0144108
337	EQAGLPP	18.61		692.349	693.352	17.1099	0.085	0.0426981
338	EQDGY	15.59		610.223	611.234	2.8879	0.145	1
339	EQGNF	16.47		575.234	576.24	12.8379	0.289	1
340	EQINP	17.63		581.281	582.287	13.1886	0.325	0.999911
341	EQLNP	17.63		581.281	582.287	13.1886	0.607	1
342	EQPFP	16.83		598.275	599.284	24.8633	0.27	0.999629
343	EQPPYP	15.51		711.323	712.323	17.6687	0.102	0.373522
344	EQQPQ	20.38		610.271	611.274	2.8292	0.349	1
345	ESF	28.51		381.154	382.161	8.6261	0.935	0.999999
346	ESI	24.98		347.169	348.178	7.4631	0.623	0.0945307
347	ESL	24.98		347.169	348.178	7.4631	0.906	0.999997
348	ESTSQW		95.4	718.292	719.295	17.8388	0.423	1
349	ESVI	17.83		446.238	447.243	13.6056	0.35	0.0372224
350	ESVL	17.83		446.238	447.243	13.6056	0.483	0.998458
351	ESVP	18.2		430.206	431.213	8.4421	0.708	0.091302
352	ESW	23.69		420.164	421.17	11.3773	0.541	0.90211
353	ESY	21.38		397.149	398.151	4.3228	0.976	1
354	ETI	21.3		361.185	362.192	7.519	0.23	0.999997
355	ETIQ	15.92		489.243	490.245	5	0.212	0.99998
356	ETL	21.3		361.185	362.192	7.519	0.981	1
357	ETLQ	15.92		489.243	490.245	5	0.238	0.999866
358	EV	21.66		246.122	247.128	3.4013	0.966	0.669886
359	EVA	22.34		317.159	318.166	3.236	0.94	1
360	EVAI	15.71		430.243	431.245	10.2733	0.258	0.00165758
361	EVAL	15.71		430.243	431.245	10.2733	0.145	0.0142037
362	EVCP	17.21		446.183	447.193	10.2872	0.611	0.986453
363	EVDI	16.75		474.233	475.239	8.4683	0.364	1
364	EVDL	16.75		474.233	475.239	8.4683	0.62	1
365	EVF	21.4		393.19	394.198	16.3563	0.93	0.999328
366	EVG	21.42		303.143	304.15	2.7083	0.97	0.999997
367	EVGA	22.25		374.18	375.187	3.2174	0.87	0.999999
368	EVGI	17.61		416.227	417.232	22.8248	0.296	0.383386
369	EVGL	17.61		416.227	417.232	22.8248	0.299	0.913207
370	EVI	20.79		359.206	360.213	20.6649	0.523	6.00212e-05
371	EVL	20.79		359.206	360.213	20.6649	0.132	3.79548e-06
372	EVNF	16.23		507.233	508.239	14.8127	0.424	1
373	EVPIQ	16.83		584.317	585.32	24.1559	0.196	0.0180752
374	EVPLQ	16.83		584.317	585.32	24.1559	0.522	0.488426
375	EVT	16.72		347.169	348.176	17.0242	0.945	1
376	EVV	18.17		345.19	346.197	8.9061	0.976	0.990592
377	EVVQ	17.58		473.248	474.255	9.2314	0.974	0.999852
378	EVVTP	19.52		543.29	544.293	16.1566	0.099	0.999343
379	EW	24.11		333.132	334.14	12.8482	0.067	4.45856e-05
380	EYI	21.2		423.2	424.205	14.2571	0.115	1.60973e-05
381	EYL	21.2		423.2	424.205	14.2571	0.688	0.000317483
382	EYQ	17.93		438.175	439.181	3.264	0.646	1
383	EYTS	15.1		498.196	499.201	2.6972	0.683	1
384	EYVSPN	15.37		707.313	708.32	13.7692	0.745	1
385	FAAT	16.67		408.201	409.207	8.4585	0.038	0.999999
386	FAEP	21.9		462.211	463.217	13.4636	0.126	0.917998
387	FAHP	17.42		470.228	471.238	5.9243	0.134	3.21779e-09
388	FATP	20.53		434.216	435.222	12.7932	0.432	0.000150307
389	FCAT	17.51		440.173	441.182	3.7082	0.919	0.999999
390	FCV	17.31		367.157	368.16	16.3285	0.954	9.01459e-08
391	FDH	17.15		417.165	418.167	5.1359	0.981	0.623205
392	FDSV	16.3		466.206	467.212	32.8451	0.134	0.999968
393	FDVSEL	18.48		708.333	709.338	16.0121	0.943	1
394	FE	19.12		294.122	295.129	4.4523	0.829	2.37115e-07
395	FEAH	15.04		502.218	503.224	11.0704	0.892	0.00290628
396	FEDTNL	22.5		737.323	738.323	18.432	0.605	1
397	FGAP	19.45		390.19	391.198	10.1742	0.024	1.17604e-09
398	FGP	19.56		319.153	320.16	13.7376	0.065	7.25819e-08
399	FGSV	17.56		408.201	409.207	8.4585	0.356	0.0261522
400	FHN	15.24		416.181	417.186	6.3661	0.545	0.00822239
401	FIFST	18.58		613.311	614.312	19.839	0.043	0.999958
402	FIM	19.99		409.204	410.212	20.4141	0.022	7.33209e-11
403	FIT	18.73		379.211	380.219	13.2207	0.054	0.00217387
404	FLFST	18.58		613.311	614.312	19.839	0.089	1
405	FLM	19.99		409.204	410.212	20.4141	0.039	5.08301e-09
406	FLT	18.73		379.211	380.219	13.2207	0.116	0.880145
407	FMGN	16.21		467.184	468.194	4.8627	0.177	0.998339
408	FNP	23.54		376.175	377.183	9.3357	0.31	1.72943e-08
409	FNPIN	17.35		603.302	604.304	23.2819	0.089	0.996253
410	FNVFSTGI	15.99		883.444	884.442	46.6252	0.065	1
411	FNVT	17.03		479.238	480.244	13.9679	0.925	1
412	FP	19.19		262.132	263.139	10.6875	0.069	1.18046e-10
413	FPP	26.64		359.185	360.19	13.7288	0.069	8.76113e-10
414	FPPP	15.17		456.237	457.247	13.8497	0.061	5.46912e-09
415	FPS	18.25		349.164	350.169	16.3612	0.071	5.17198e-05
416	FPVG	29.39		418.222	419.226	16.0439	0.519	5.13048e-11
417	FQGT	15.51		451.207	452.211	10.3516	0.138	1
418	FQNT	17.45		508.228	509.236	8.6387	0.084	1
419	FQPP	20.21		487.243	488.249	15.6219	0.044	6.30267e-07
420	FRE	17.23		450.223	451.226	6.1018	0.558	0.999348
421	FSIP	19.72		462.248	463.251	15.8846	0.033	6.09832e-05
422	FSLP	19.72		462.248	463.251	15.8846	0.206	0.0187817
423	FSMC	16.73		486.161	487.17	2.6171	0.753	0.424315
424	FSPD	18.78		464.191	465.195	6.1845	0.127	0.998028
425	FSSGSGS	18.22		627.25	628.254	2.7625	0.203	0.999999
426	FSSV	16.7		438.211	439.217	7.7482	0.643	0.433967
427	FT	17.93		266.127	267.134	3.4372	0.078	0.00381275
428	FTDGP	18.19		535.228	536.23	13.5981	0.28	1
429	FTGT	16.71		424.196	425.201	9.2807	0.76	1
430	FTY	27.41		429.19	430.194	16.146	0.055	0.836199
431	FV	16.57		264.147	265.154	9.5339	0.066	5.58459e-08
432	FVAET	16.05		565.275	566.278	19.4699	0.526	1
433	FVDT	15.21		480.222	481.229	19.37	0.272	1
434	FVF	20.39		411.216	412.221	35.3313	0.032	5.96461e-11
435	FVGC	18.7		424.178	425.187	13.6134	0.418	0.00437799
436	FVGH	18.23		458.228	459.236	9.9763	0.84	0.000184443
437	FVGT	17.67		422.216	423.222	13.6033	0.863	1
438	FVPHF	22.45		645.327	646.335	13.7015	0.019	0.00142304
439	FVPNIP	17.4		685.38	686.39	7.9572	0.071	0.992831
440	FVSS	15.96		438.211	439.22	8.8611	0.967	0.0192311
441	FVT	16.25		365.195	366.199	22.574	0.14	0.999974
442	FVTP	25.7		462.248	463.251	16.2024	0.883	1.97311e-07
443	FY	19.51		328.142	329.149	11.1502	0.03	1.45925e-07
444	GAALP	18.64		427.243	428.245	11.741	0.635	0.890272
445	GAGI	20.98		316.175	317.18	5.377	0.036	8.98619e-08
446	GAGL	20.98		316.175	317.18	5.377	0.049	2.269e-06
447	GAGW	18.97		389.17	390.177	10.3032	0.061	8.64469e-06
448	GAGY	23.39		366.154	367.162	3.3472	0.17	0.973026
449	GASFPVE	17.79		705.333	706.342	36.4899	0.5	0.999986
450	GEGVI	21.5		473.248	474.253	13.8657	0.185	0.000253487
451	GF	18.49		222.1	223.106	7.5306	0.052	6.17865e-09
452	GFAI	21.64		406.222	407.228	21.3701	0.032	1.56281e-11
453	GFAL	21.64		406.222	407.228	21.3701	0.057	5.76999e-10
454	GFAPP	15.24		487.243	488.244	21.9015	0.038	4.38366e-07
455	GFW	22.51		408.18	409.185	7.6843	0.029	1.66492e-09
456	GGI	22.69		245.137	246.146	6.0552	0.038	6.23947e-11
457	GGL	22.69		245.137	246.146	6.0552	0.064	4.33668e-08
458	GGW	22.94		318.133	319.139	10.8176	0.025	2.95962e-07
459	GHVFPG	15.78		612.302	307.159	14.8483	0.018	0.100428
460	GI	18.03		188.116	189.122	5.1972	0.027	1.27124e-09
461	GIADI	16.34		487.264	488.269	12.8105	0.09	0.990936
462	GIADL	16.34		487.264	488.269	12.8105	0.296	0.0152202
463	GIAGF	15.76		463.243	464.25	17.1154	0.018	0.000549768
464	GIEI	20.04		430.243	431.25	15.359	0.026	8.70781e-05
465	GIEL	20.04		430.243	431.25	15.359	0.45	0.000478754
466	GIF	19.57		335.185	336.19	22.953	0.035	4.06389e-11
467	GIGF	21.49		392.206	393.212	25.11	0.042	2.03902e-10
468	GIGI	16.8		358.222	359.23	15.0307	0.029	6.34333e-08
469	GIGL	16.8		358.222	359.23	15.0307	0.039	1.29171e-09
470	GISSI	16.62		475.264	476.268	17.5876	0.255	0.00208744
471	GISSL	16.62		475.264	476.268	17.5876	0.305	0.00208744
472	GIY	22.33		351.179	352.186	10.7886	0.026	4.9513e-09
473	GKILVYSIF	24.97		1080.62	541.318	43.9263	0.033	0.0820692
474	GL	18.03		188.116	189.122	5.1972	0.054	2.52431e-09
475	GLADI	16.34		487.264	488.269	12.8105	0.099	0.978756
476	GLADL	16.34		487.264	488.269	12.8105	0.216	1
477	GLAGF	15.76		463.243	464.25	17.1154	0.022	0.0164086
478	GLEI	20.04		430.243	431.25	15.359	0.044	0.000130389
479	GLEL	20.04		430.243	431.25	15.359	0.196	0.0712417
480	GLF	19.57		335.185	336.19	22.953	0.046	1.47271e-09
481	GLGF	21.49		392.206	393.212	25.11	0.054	1.18007e-05
482	GLGGGIF	16.14		619.333	620.34	25.9402	0.041	0.000114257
483	GLGI	16.8		358.222	359.23	15.0307	0.046	8.94702e-09
484	GLGL	16.8		358.222	359.23	15.0307	0.059	0.000825647
485	GLINGF	16.97		619.333	620.341	33.5902	0.047	0.0860381
486	GLPVLPKVH	37.34		958.596	959.6	57.7315	0.043	0.0223557
487	GLSSI	16.62		475.264	476.268	17.5876	0.354	0.0268786
488	GLSSL	16.62		475.264	476.268	17.5876	0.599	0.94072
489	GLY	22.33		351.179	352.186	10.7886	0.048	4.14494e-06
490	GMH	15.33		343.131	344.135	1.6824	0.718	0.085339
491	GNI	23		302.159	303.165	6.1708	0.134	6.18183e-07
492	GNL	23		302.159	303.165	6.1708	0.062	0.00399992
493	GPAH	18.91		380.181	381.186	3.4497	0.174	4.95834e-05
494	GPALF	19.07		503.274	504.276	28.8496	0.047	0.000447015
495	GPDKVGV	18.81		670.365	671.37	18.6387	0.76	0.999297
496	GPI	22.95		285.169	286.175	9.2239	0.062	0.000824442
497	GPIW	19.97		471.248	472.253	28.8866	0.06	1.70751e-10
498	GPL	22.95		285.169	286.175	9.2239	0.047	0.34702
499	GPLW	19.97		471.248	472.253	28.8866	0.044	3.29302e-07
500	GQAPP	17.4		468.233	469.237	3.0004	0.09	0.720685
501	GQIP	19.68		413.227	414.232	11.3005	0.027	0.00193155
502	GQLP	19.68		413.227	414.232	11.3005	0.091	0.00787592
503	GQTI	19.88		417.222	418.228	7.4604	0.078	0.999999
504	GQTL	19.88		417.222	418.228	7.4604	0.085	1
505	GSAI	20.77		346.185	347.19	5.8079	0.307	0.00100885
506	GSAL	20.77		346.185	347.19	5.8079	0.028	0.0337417
507	GSI	22.63		275.148	276.154	6.4154	0.945	3.83843e-05
508	GSIMF	15.41		553.257	554.265	12.8803	0.649	5.00908e-05
509	GSKNRQQQQQ	16.53		1200.6	601.307	10.9533	0.5	1
510	GSL	22.63		275.148	276.154	6.4154	0.94	0.00628689
511	GSLMF	15.41		553.257	554.265	12.8803	0.609	6.93266e-06
512	GSNYF	15.6		586.239	587.245	3.6079	0.512	1
513	GSVIF	16.2		521.285	522.294	25.2672	0.943	0.000154748
514	GSVLF	16.2		521.285	522.294	25.2672	0.924	0.00181397
515	GTSIP	15.95		473.248	474.256	7.0972	0.171	0.245557
516	GTSLP	15.95		473.248	474.256	7.0972	0.433	0.999999
517	GTVS	17.5		362.18	363.183	10.9953	0.661	1
518	GTW	23.13		362.159	363.167	11.0126	0.105	5.6749e-05
519	GVAV	17		344.206	345.214	8.4585	0.826	0.0138705
520	GVGP	23.15		328.175	329.18	5.5137	0.453	1.39783e-06
521	GVIP	15.13		384.237	385.241	16.2499	0.046	2.00438e-10
522	GVLP	15.13		384.237	385.241	16.2499	0.069	1.45468e-08
523	GVSPGGV	21.52		571.297	572.303	10.242	0.095	0.00016083
524	GW	17.25		261.111	262.118	10.3434	0.013	1.16924e-08
525	GWGG	17.22		375.154	376.161	4.7906	0.015	1.74711e-06
526	GY	20.11		238.095	239.102	2.9958	0.038	2.44458e-07
527	GYG	16.6		295.117	296.121	3.0386	0.028	5.87299e-06
528	HACVFV	15.15		674.321	675.321	32.1819	0.959	0.493341
529	HAQPQGQIQG	17.71		1064.49	533.252	17.104	0.274	0.9994
530	HAVF	24.52		472.243	473.248	10.3067	0.339	1.9208e-08
531	HAY	18.48		389.17	390.174	11.6486	0.871	0.000897168
532	HCII	15.28		484.247	485.254	28.2951	0.226	1.17485e-11
533	HCIL	15.28		484.247	485.254	28.2951	0.201	7.59749e-11
534	HCLI	15.28		484.247	485.254	28.2951	0.19	7.59749e-11
535	HCLL	15.28		484.247	485.254	28.2951	0.261	6.80247e-09
536	HDC	15.1		373.106	374.109	3.2321	0.968	0.998567
537	HDR	16.46		426.197	427.207	10.2052	0.449	0.999926
538	HER	19.77		440.213	441.218	17.8111	0.535	0.96033
539	HEVE	16.71		512.223	513.225	3.0343	0.705	0.975408
540	HFPG	18.3		456.212	457.222	56.753	0.032	1.41449e-06
541	HFS	22.42		389.17	390.177	10.1731	0.793	0.00156386
542	HGH	25.69		349.15	350.157	7.0637	0.731	0.780473
543	HGNP	15.66		465.197	466.206	3.0386	0.201	0.984656
544	HGW	19.24		398.17	399.175	5.9452	0.309	2.57009e-07
545	HGY	22.52		375.154	376.158	5.562	0.369	0.00127486
546	HHQPQ	16.26		645.298	646.3	10.6344	0.5	0.992801
547	HID	19.09		383.18	384.185	15.0818	0.902	0.183924
548	HIGE	15.18		454.218	455.223	19.6895	0.579	0.0302787
549	HIKK	15.24		524.343	525.352	54.081	0.282	1.91786e-10
550	HLD	19.09		383.18	384.185	15.0818	0.869	0.997286
551	HLGE	15.18		454.218	455.223	19.6895	0.378	0.999439
552	HLKK	15.24		524.343	525.352	54.081	0.521	3.57013e-10
553	HPHQQP	15.71		742.351	743.358	10.7576	0.106	0.366041
554	HPQ	21		380.181	381.184	4.8526	0.409	0.00132872
555	HSGR	16.48		455.224	456.231	3.071	0.672	0.999994
556	HSHFP	20.72		623.282	624.286	15.5872	0.031	0.999965
557	HWG	20		398.17	399.173	6.2507	0.309	6.74895e-08
558	HWV	17.36		440.217	441.224	17.5961	0.634	2.46548e-08
559	IAAP	19.44		370.222	371.228	9.6772	0.917	9.0123e-11
560	IAAVTEIT	21.08		816.459	817.472	40.6075	0.847	1
561	IADP	19.33		414.211	415.216	12.7836	0.79	0.840232
562	IAE	24.76		331.174	332.183	3.1378	0.636	0.881885
563	IAG	19.06		259.153	260.158	4.8677	0.025	1.42569e-05
564	IAGAI	20.8		443.274	444.278	14.3754	0.045	0.301781
565	IAGAL	20.8		443.274	444.278	14.3754	0.117	0.0176067
566	IAGF	21.85		406.222	407.228	21.4333	0.033	5.5155e-08
567	IAGI	22.59		372.237	373.243	17.5876	0.027	7.70282e-08
568	IAGL	22.59		372.237	373.243	17.5876	0.032	1.49869e-08
569	IAGP	19.41		356.206	357.211	8.3503	0.022	3.29427e-10
570	IAGT	20.3		360.201	361.207	8.7368	0.048	0.961853
571	IAGTPVLF	22.08		816.475	817.476	42.1238	0.421	0.0799272
572	IAGY	24.71		422.216	423.223	10.7921	0.051	0.050245
573	IAI	23.22		315.216	316.222	20.2835	0.022	6.16042e-08
574	IAIAG	26.08		443.274	444.279	15.2495	0.026	0.0647648
575	IAIQ	20.44		443.274	444.279	15.2495	0.027	0.0196455
576	IAL	23.22		315.216	316.222	20.2835	0.028	6.16042e-08
577	IALAG	26.08		443.274	444.279	15.2495	0.043	0.00135297
578	IALQ	20.44		443.274	444.279	15.2495	0.213	0.183062
579	IAP	24.63		299.185	300.192	10.0903	0.032	0.000313984
580	IAR	23.94		358.233	359.237	2.0689	0.87	2.07437e-11
581	IAS	15.66		289.164	290.169	6.2095	0.155	0.0013024
582	IAV	20.36		301.2	302.207	8.7531	0.074	0.00616727
583	IAVP	20.45		398.253	399.257	16.4372	0.89	6.2398e-10
584	IAVY	25.69		464.264	465.268	16.5219	0.223	3.60193e-05
585	ICR	20.13		390.205	391.209	8.4585	0.922	1.22975e-10
586	ICRD	17.06		505.232	506.235	6.4706	0.355	0.972989
587	ICSV	17.64		420.204	421.208	11.4896	0.698	0.95875
588	IDAG	21.39		374.18	375.186	2.8934	0.293	0.03865
589	IDAP	18.84		414.211	415.216	8.2713	0.66	0.909935
590	IDGGI	17.54		473.248	474.254	12.7469	0.712	0.0593959
591	IDIE	17.86		488.248	489.255	14.9894	0.199	0.976446
592	IDIG	17.79		416.227	417.232	14.0637	0.027	0.000813255
593	IDLE	17.86		488.248	489.255	14.9894	0.318	0.99944
594	IDLG	17.79		416.227	417.232	14.0637	0.491	0.00285358
595	IDS	20.23		333.154	334.159	6.4154	0.895	0.03865
596	IDSF	20.2		480.222	481.229	26.4027	0.468	0.999971
597	IDVG	21.17		402.211	403.219	9.2728	0.372	0.000771568
598	IDVQ	19.54		473.248	474.255	9.2314	0.288	0.993661
599	IDVTP	20.33		543.29	544.294	16.1366	0.249	0.999343
600	IE	19.92		260.137	261.143	2.3027	0.185	0.335103
601	IEA	23.34		331.174	332.181	5.2992	0.766	0.00138799
602	IEAP	18.19		428.227	429.233	12.7573	0.096	0.080466
603	IEF	21.59		407.206	408.211	22.9339	0.023	2.20119e-05
604	IEG	20.82		317.159	318.165	6.2507	0.136	0.398742
605	IEGGP	16.98		471.233	472.24	8.3441	0.021	0.168523
606	IEKVPVISQL	20.6		1125.66	1126.67	47.6377	0.116	0.999714
607	IER	21.23		416.238	417.244	3.5215	0.746	0.00508062
608	IET	23.14		361.185	362.192	4.3857	0.163	0.999997
609	IETLHP	15.94		708.381	709.384	27.551	0.929	0.999922
610	IEV	26.72		359.206	360.21	12.5943	0.586	9.42209e-06
611	IEVR	22.1		515.307	516.312	11.2238	0.042	0.00584309
612	IEVVD	18.14		573.301	574.302	13.8336	0.95	1
613	IF	19.03		278.163	279.168	16.1138	0.043	5.14304e-11
614	IFSGF	21.91		569.285	570.287	34.4059	0.024	0.000731658
615	IFSP	16.88		462.248	463.253	20.3811	0.053	2.97794e-05
616	IFT	17.48		379.211	380.215	10.1981	0.051	0.2033
617	IGAG	16.12		316.175	317.182	5.0994	0.028	1.33729e-06
618	IGAGI	15.75		429.259	430.265	14.6821	0.014	0.778052
619	IGAGL	15.75		429.259	430.265	14.6821	0.015	0.0364723
620	IGAI	23.15		372.237	373.241	21.9129	0.024	7.70282e-08
621	IGAL	23.15		372.237	373.241	21.9129	0.05	1.49869e-08
622	IGAP	22.95		356.206	357.212	7.5617	0.021	2.40577e-09
623	IGATP	22.97		457.254	458.26	8.0558	0.345	0.00448911
624	IGAV	16.3		358.222	359.227	8.9073	0.409	1.3803e-06
625	IGDP	16.22		400.196	401.202	8.3279	0.859	0.8678
626	IGF	24.26		335.185	336.188	20.4765	0.054	1.38168e-08
627	IGGDL	18.12		473.248	474.254	6.6969	0.253	0.978904
628	IGGGA	26.85		373.196	374.201	3.0132	0.087	0.0679528
629	IGGGI	16.78		415.243	416.248	12.8059	0.032	0.933379
630	IGGGL	16.78		415.243	416.248	12.8059	0.033	0.504898
631	IGGI	26.44		358.222	359.227	15.5584	0.037	4.44805e-07
632	IGGIGTVPVG	34.03		868.502	869.506	29.8842	0.084	0.793226
633	IGGL	26.44		358.222	359.227	15.5584	0.054	1.21204e-07
634	IGGP	18.22		342.19	343.197	7.3175	0.036	1.29015e-09
635	IGGV	25.37		344.206	345.213	11.2302	0.024	3.04875e-06
636	IGI	22.12		301.2	302.206	17.7659	0.03	1.02331e-07
637	IGIGGG	17.63		472.264	473.269	11.2349	0.033	0.00711513
638	IGL	22.12		301.2	302.206	17.7659	0.032	3.86775e-06
639	IGLGGG	17.63		472.264	473.269	11.2349	0.048	0.424961
640	IGM	21.48		319.157	320.161	11.2445	0.051	4.82773e-06
641	IGSAAI	15.63		530.306	531.314	13.6825	0.865	0.0567056
642	IGSP	15.55		372.201	373.208	8.0824	0.88	0.190739
643	IGVA	19.08		358.222	359.227	7.0715	0.797	4.23289e-07
644	IGVE	21.52		416.227	417.233	9.7415	0.133	0.494382
645	IGVG	18.51		344.206	345.21	5.3299	0.749	1.33729e-06
646	IGVQ	17.58		415.243	416.251	8.377	0.039	0.199723
647	IGVY	20.84		450.248	451.255	17.1708	0.034	0.000449625
648	IGW	22.41		374.195	375.201	23.8444	0.02	3.72691e-08
649	IGY	24.76		351.179	352.187	10.7598	0.028	1.73495e-08
650	IHW	15.97		454.233	455.239	15.1247	0.015	1.61427e-09
651	IIA	15.8		315.216	316.221	16.5044	0.021	1.10904e-07
652	IIAGP	15.32		469.29	470.297	12.6865	0.045	6.8604e-07
653	IICLA	17.42		530.301	531.305	10.9088	0.307	0.000166025
654	IID	19.72		359.206	360.21	5.4266	0.135	7.22506e-05
655	IIE	24.01		373.221	374.227	9.0217	0.034	0.000260251
656	IIF	22.31		391.247	392.252	31.2309	0.037	1.63707e-11
657	IIG	18.76		301.2	302.207	8.7531	0.03	2.9441e-08
658	III	16.32		357.263	358.268	25.647	0.026	7.59789e-09
659	IIL	16.32		357.263	358.268	25.647	0.03	7.59789e-09
660	IIN	16.48		358.222	359.227	4.983	0.081	1.20965e-07
661	IIP	22.55		341.231	342.238	14.3193	0.035	0.00617252
662	IIQ	25.14		372.237	373.243	7.2695	0.016	3.98738e-10
663	IIST	23.56		432.258	433.262	13.146	0.308	0.000106966
664	IIV	18.63		343.247	344.252	17.4301	0.026	7.59789e-09
665	IIY	22.54		407.242	408.246	16.1496	0.031	1.45814e-05
666	ILA	15.8		315.216	316.221	16.5044	0.021	1.10904e-07
667	ILAGP	15.32		469.29	470.297	12.6865	0.04	1.70132e-06
668	ILCIA	17.42		530.301	531.305	10.9088	0.343	0.000166025
669	ILD	19.72		359.206	360.21	5.4266	0.072	1.41379e-05
670	ILE	24.01		373.221	374.227	9.0217	0.058	1.64967e-05
671	ILF	22.31		391.247	392.252	31.2309	0.038	4.50714e-11
672	ILG	18.76		301.2	302.207	8.7531	0.024	3.92784e-09
673	ILI	16.32		357.263	358.268	25.647	0.03	7.59789e-09
674	ILL	16.32		357.263	358.268	25.647	0.043	8.40023e-10
675	ILLCLA	17.42		530.301	531.305	10.9088	0.343	0.000166025
676	ILN	16.48		358.222	359.227	4.983	0.025	6.65451e-09
677	ILP	22.55		341.231	342.238	14.3193	0.02	6.39454e-05
678	ILQ	25.14		372.237	373.243	7.2695	0.026	7.16065e-09
679	ILST	23.56		432.258	433.262	13.146	0.715	0.992186
680	ILV	18.63		343.247	344.252	17.4301	0.307	7.59789e-09
681	ILY	22.54		407.242	408.246	16.1496	0.033	0.000224935
682	IME	18.89		391.178	392.183	8.377	0.939	0.00077674
683	IMP	24.73		359.188	360.195	12.7422	0.031	9.61758e-06
684	IMTP	17.55		460.236	461.239	11.7513	0.594	8.68087e-05
685	INF	26.13		392.206	393.211	20.4035	0.152	1.1425e-06
686	INI	19.46		358.222	359.23	14.808	0.166	1.20965e-07
687	INL	19.46		358.222	359.23	14.808	0.217	1.24816e-09
688	INV	17.99		344.206	345.212	11.3762	0.153	1.13345e-06
689	IP	20.09		228.147	229.155	7.204	0.043	3.50446e-10
690	IPF	25.89		375.216	376.22	24.2654	0.069	5.14548e-08
691	IPGA	24.41		356.206	357.211	5.3134	0.022	6.01185e-07
692	IPI	20.45		341.231	342.236	17.7698	0.043	0.00617252
693	IPL	20.45		341.231	342.236	17.7698	0.026	6.39454e-05
694	IPN	18.75		342.19	343.197	8.757	0.071	8.17191e-06
695	IPQ	22.98		356.206	357.211	5.3486	0.077	1.2677e-08
696	IPSNP	31.99		526.275	527.278	8.9143	0.154	0.0258906
697	IPTIP	17.04		539.332	540.333	28.9957	0.026	0.0058585
698	IPTLP	17.04		539.332	540.333	28.9957	0.194	0.000171319
699	IPVGP	21.53		481.29	482.294	17.0884	0.04	0.000393699
700	IPY	26.99		391.211	392.219	13.2446	0.022	0.00213029
701	IQ	21.93		259.153	260.159	2.1341	0.019	5.86217e-07
702	IQAP	17.07		427.243	428.249	10.8963	0.5	0.00492731
703	IQEQI	19.06		629.338	630.344	14.6856	0.285	1
704	IQEQL	19.06		629.338	630.344	14.6856	0.164	1
705	IQIP	17.56		469.29	470.296	24.4966	0.032	0.00011902
706	IQLP	17.56		469.29	470.296	24.4966	0.023	5.35212e-07
707	IQQLQQI	18.06		870.481	871.484	30.8033	0.573	1
708	IQR	17.61		415.254	416.257	2.9163	0.324	1.09654e-08
709	IQSPVS	21.04		629.338	630.345	10.2585	0.09	0.76056
710	IQY	22.11		422.216	423.221	10.7236	0.016	3.55536e-05
711	IRC	19.31		390.205	391.213	6.2265	0.838	4.1482e-10
712	IRE	21.01		416.238	417.243	3.4558	0.89	0.0699002
713	ISDI	18.71		446.238	447.242	10.3193	0.13	0.00073837
714	ISDL	18.71		446.238	447.242	10.3193	0.101	0.00644937
715	ISFP	16.6		462.248	463.25	16.2812	0.037	0.00028626
716	ISG	17.12		317.159	318.165	5.5911	0.048	0.00854336
717	ISGE	18.41		404.191	405.196	5.2352	0.153	0.894745
718	ISGF	24.17		422.216	423.221	17.0438	0.023	5.84088e-05
719	ISGNG	17.88		446.212	447.215	11.0711	0.365	0.999953
720	ISI	25.19		331.211	332.216	20.3936	0.029	0.00233932
721	ISIA	23.96		402.248	403.252	9.5294	0.115	0.0239602
722	ISIE	26.94		460.253	461.257	13.679	0.171	0.044588
723	ISIQ	17.88		459.269	460.271	12.6443	0.042	0.311921
724	ISL	25.19		331.211	332.216	20.3936	0.057	5.54925e-05
725	ISLA	23.96		402.248	403.252	9.5294	0.214	0.00309614
726	ISLE	26.94		460.253	461.257	13.679	0.623	0.757312
727	ISLQ	17.88		459.269	460.271	12.6443	0.109	0.0763353
728	ISP	21.9		315.179	316.186	8.9096	0.287	0.00343406
729	ISPAS	15.61		473.248	474.252	12.6971	0.238	0.0552866
730	ISPT	22.47		416.227	417.235	17.0019	0.839	1.8378e-07
731	ISS	16.85		305.159	306.163	3.115	0.183	6.29535e-05
732	ISSP	19.63		402.211	403.219	5.9463	0.631	4.84896e-05
733	ISSV	17.9		404.227	405.232	8.2701	0.171	0.00309406
734	ISSY	16.78		468.222	469.229	8.9115	0.069	0.741179
735	IST	27.93		319.174	320.178	3.5359	0.354	0.982199
736	ISTP	16.99		416.227	417.234	14.015	0.548	1.8378e-07
737	ISV	23.27		317.195	318.201	3.4984	0.031	0.107391
738	ISVGI	25.81		487.301	488.305	21.829	0.915	0.632661
739	ISVGL	25.81		487.301	488.305	21.829	0.865	0.401253
740	ISVI	18.16		430.279	431.286	25.6958	0.68	0.00194536
741	ISVL	18.16		430.279	431.286	25.6958	0.61	8.86283e-06
742	ISVP	21.07		414.248	415.25	17.2651	0.967	0.409633
743	ISVS	23.11		404.227	405.233	8.3189	0.283	0.00156558
744	ISVSA	20.13		475.264	476.266	11.2587	0.253	0.0963782
745	ISY	20.44		381.19	382.193	12.1783	0.125	1.38232e-05
746	ISYS	19.11		468.222	469.226	16.1781	0.068	0.741179
747	IT	17.36		232.142	233.148	1.1837	0.272	2.88349e-07
748	ITAKT	16.02		532.322	533.329	53.6245	0.764	1
749	ITAP	19.95		400.232	401.237	12.8041	0.14	5.64437e-06
750	ITE	23.4		361.185	362.191	3.4147	0.898	0.999999
751	ITF	27.62		379.211	380.215	22.441	0.14	0.0329235
752	ITFPL	21.42		589.347	590.35	43.5725	0.061	0.0388446
753	ITGI	25.09		402.248	403.252	15.1574	0.042	0.00557033
754	ITGL	25.09		402.248	403.252	15.1574	0.046	0.082252
755	ITGP	24.36		386.216	387.222	8.3605	0.024	0.0262067
756	ITI	23.13		345.226	346.233	19.4644	0.049	1.07959e-05
757	ITIG	17.6		402.248	403.253	10.7909	0.043	0.00557033
758	ITL	23.13		345.226	346.233	19.4644	0.221	0.0204566
759	ITLG	17.6		402.248	403.253	10.7909	0.118	0.0462974
760	ITLGM	25.02		533.288	534.29	28.2165	0.122	2.89832e-06
761	ITLSEVL	18.15		773.453	774.464	44.0937	0.069	1
762	ITNAP	24.54		514.275	515.278	12.6626	0.554	0.999873
763	ITP	23.87		329.195	330.203	9.9805	0.179	0.000476516
764	ITQP	20.24		457.254	458.259	9.338	0.268	0.706348
765	ITT	16.45		333.19	334.194	4.2423	0.485	0.892015
766	ITTP	23.34		430.243	431.248	9.6336	0.281	0.97695
767	ITV	21.02		331.211	332.216	13.0679	0.114	0.480593
768	ITVA	22.58		402.248	403.252	15.1574	0.176	0.990082
769	IV	15.76		230.163	231.17	8.4096	0.028	5.39386e-09
770	IVA	19.39		301.2	302.206	17.7659	0.075	0.00064661
771	IVAP	23.07		398.253	399.257	9.5557	0.626	1.22864e-10
772	IVCF	23.19		480.241	481.247	9.4656	0.61	3.83939e-11
773	IVE	24.08		359.206	360.21	5.4266	0.065	8.27961e-06
774	IVEYL	21.74		635.353	636.356	33.2986	0.028	3.35001e-06
775	IVFSPVI	30.8		773.469	774.469	43.9946	0.065	0.107844
776	IVGA	21.34		358.222	359.228	3.2079	0.955	1.10801e-08
777	IVGP	25.87		384.237	385.244	10.2382	0.194	3.68885e-09
778	IVGT	16.14		388.232	389.24	10.219	0.918	0.450518
779	IVI	20.45		343.247	344.254	24.1498	0.028	7.59789e-09
780	IVIP	23.28		440.3	441.305	24.166	0.031	2.37798e-10
781	IVISG	25.07		487.301	488.304	16.13	0.03	0.89372
782	IVL	20.45		343.247	344.254	24.1498	0.016	7.59789e-09
783	IVLP	23.28		440.3	441.305	24.166	0.025	1.263e-07
784	IVLSG	25.07		487.301	488.304	16.13	0.05	0.765922
785	IVM	23.49		361.204	362.208	13.7274	0.384	6.75519e-10
786	IVN	22.32		344.206	345.211	3.4235	0.424	9.29779e-06
787	IVP	23.82		327.216	328.224	9.9805	0.098	0.00793245
788	IVPA	18.29		398.253	399.257	9.5452	0.636	2.71681e-08
789	IVPSVAPA	27.36		752.443	753.448	25.4865	0.427	0.75087
790	IVQ	21.61		358.222	359.228	3.2079	0.142	3.26263e-09
791	IVT	24.81		331.211	332.215	7.4569	0.08	0.0443503
792	IVV	17.3		329.231	330.238	14.0762	0.425	1.92825e-07
793	IVVP	20.74		426.284	427.288	17.9276	0.372	1.16778e-08
794	IVY	24.99		393.226	394.23	12.9288	0.03	4.05923e-05
795	IW	19.59		317.174	318.178	17.9475	0.035	6.8638e-10
796	IY	20.26		294.158	295.162	8.1067	0.028	1.1172e-09
797	IYGS	18.29		438.211	439.217	7.988	0.76	0.000185464
798	KATPVF		97.7	703.39	704.391	30.2051	0.123	0.999998
799	KCHQ	15.61		514.232	515.234	13.7455	0.5	0.999999
800	KCQVT	18.59		577.289	578.294	18.8469	0.941	0.999977
801	KE	19.27		275.148	276.152	4.9284	0.969	0.9999
802	KEAVN	18.17		559.297	560.303	8.1711	0.961	0.999997
803	KFH	17.76		430.233	431.241	11.7932	0.182	1.05251e-06
804	KGPE	16.22		429.222	430.228	8.4319	0.133	0.999928
805	KGQIQAG	16.84		700.387	701.391	16.9193	0.247	0.000159159
806	KHS	18.56		370.197	371.2	14.6648	0.336	0.889631
807	KKDGP	16.47		543.302	544.309	9.5136	0.329	0.992801
808	KKYGEVKSNASP	16.94		1306.69	654.346	23.5435	0.086	0.999903
809	KMF	20.84		424.214	425.217	9.6415	0.168	3.80121e-11
810	KMT	21.16		378.194	379.202	12.5752	0.909	0.943217
811	KNIPC	15.9		573.294	574.296	26.8171	0.536	0.164689
812	KNLPC	15.9		573.294	574.296	26.8171	0.407	0.996881
813	KNW	15.93		446.228	447.233	12.5128	0.594	4.06483e-08
814	KSCM	18.87		467.187	468.194	4.8627	0.658	0.979668
815	KSPSVR	17.12		672.392	673.404	18.6545	0.486	0.000413222
816	KSSSS	17.35		494.234	495.237	10.2282	0.881	0.999964
817	KSVH	19.45		469.265	470.271	1.0868	0.328	0.848915
818	KTAH	17.07		455.249	456.253	5.0042	0.169	0.127813
819	KTC	18.11		350.162	351.172	2.8523	0.966	0.315173
820	KVF	18.3		392.242	393.246	8.8709	0.095	2.50454e-11
821	KYP	20.42		406.222	407.226	17.9286	0.024	5.38651e-09
822	LAAP	19.44		370.222	371.228	9.6772	0.814	2.01358e-07
823	LAATLF	23.79		634.369	635.37	37.0764	0.482	1
824	LADP	19.33		414.211	415.216	12.7836	0.472	0.97868
825	LAE	24.76		331.174	332.183	3.1378	0.667	9.15063e-06
826	LAG	19.06		259.153	260.158	4.8677	0.035	0.0105882
827	LAGAI	20.8		443.274	444.278	14.3754	0.065	0.000755612
828	LAGAIE	21.51		572.317	573.319	11.9928	0.115	0.139444
829	LAGAL	20.8		443.274	444.278	14.3754	0.186	0.0270624
830	LAGALE	21.51		572.317	573.319	11.9928	0.115	1
831	LAGF	21.85		406.222	407.228	21.4333	0.057	1.80214e-09
832	LAGI	22.59		372.237	373.243	17.5876	0.031	1.56854e-09
833	LAGL	22.59		372.237	373.243	17.5876	0.055	1.33638e-05
834	LAGP	19.41		356.206	357.211	8.3503	0.027	1.15927e-07
835	LAGT	20.3		360.201	361.207	8.7368	0.047	0.9992
836	LAGY	24.71		422.216	423.223	10.7921	0.131	0.00294921
837	LAI	23.22		315.216	316.222	20.2835	0.023	6.16042e-08
838	LAIAG	26.08		443.274	444.279	15.2495	0.038	0.000121141
839	LAIAVVASG	23.04		799.48	800.486	32.501	0.061	0.000159159
840	LAIAVVASGI	23.12		912.564	913.56	43.3033	0.204	0.986269
841	LAIQ	20.44		443.274	444.279	15.2495	0.025	0.0196455
842	LAL	23.22		315.216	316.222	20.2835	0.09	0.000111723
843	LALAG	26.08		443.274	444.279	15.2495	0.104	0.560943
844	LALDKSLSP	15.1		942.539	472.274	27.0099	0.032	0.999993
845	LALQ	20.44		443.274	444.279	15.2495	0.413	0.00285863
846	LAP	24.63		299.185	300.192	10.0903	0.038	3.18718e-05
847	LAR	23.94		358.233	359.237	2.0689	0.752	4.31552e-05
848	LAS	15.66		289.164	290.169	6.2095	0.466	0.189537
849	LASGAI	19.13		530.306	531.307	13.8442	0.211	0.0228565
850	LAV	20.36		301.2	302.207	8.7531	0.04	0.0211243
851	LAVP	20.45		398.253	399.257	16.4372	0.96	4.1865e-08
852	LAVY	25.69		464.264	465.268	16.5219	0.332	0.0738102
853	LCR	20.13		390.205	391.209	8.4585	0.685	3.93824e-06
854	LCRD	17.06		505.232	506.235	6.4706	0.685	0.99983
855	LCSV	17.64		420.204	421.208	11.4896	0.733	0.983567
856	LDAG	21.39		374.18	375.186	2.8934	0.183	0.999938
857	LDAP	18.84		414.211	415.216	8.2713	0.58	0.995259
858	LDGGI	17.54		473.248	474.254	12.7469	0.462	0.201575
859	LDGGL	17.54		473.248	474.254	12.7469	0.275	0.999674
860	LDIE	17.86		488.248	489.255	14.9894	0.935	0.99944
861	LDIG	17.79		416.227	417.232	14.0637	0.072	0.00285358
862	LDLE	17.86		488.248	489.255	14.9894	0.155	0.999999
863	LDLG	17.79		416.227	417.232	14.0637	0.801	0.120608
864	LDQSPATV	19.18		829.418	830.424	15.45	0.371	1
865	LDS	20.23		333.154	334.159	6.4154	0.651	0.999938
866	LDSF	20.2		480.222	481.229	26.4027	0.265	1
867	LDTANPSI	15.61		829.418	830.424	15.45	0.72	1
868	LDVG	21.17		402.211	403.219	9.2728	0.375	1
869	LDVNPLT	21.55		770.417	771.423	23.6449	0.15	1
870	LDVQ	19.54		473.248	474.255	9.2314	0.028	1
871	LDVTP	20.33		543.29	544.294	16.1366	0.704	1
872	LE	19.92		260.137	261.143	2.3027	0.53	1.66114e-06
873	LEA	23.34		331.174	332.181	5.2992	0.759	0.00445158
874	LEAP	18.19		428.227	429.233	12.7573	0.135	0.993041
875	LEF	21.59		407.206	408.211	22.9339	0.095	3.06384e-06
876	LEG	20.82		317.159	318.165	6.2507	0.687	0.0658343
877	LEGGP	16.98		471.233	472.24	8.3441	0.053	0.998494
878	LER	21.23		416.238	417.244	3.5215	0.748	0.991165
879	LET	23.14		361.185	362.192	4.3857	0.945	1
880	LEV	26.72		359.206	360.21	12.5943	0.171	0.000403872
881	LEVR	22.1		515.307	516.312	11.2238	0.041	0.424444
882	LEVVD	18.14		573.301	574.302	13.8336	0.981	1
883	LF	19.03		278.163	279.168	16.1138	0.044	1.41882e-10
884	LFSGF	21.91		569.285	570.287	34.4059	0.034	0.403206
885	LFSP	16.88		462.248	463.253	20.3811	0.152	2.7596e-05
886	LFSPV	16.34		561.316	562.319	29.3439	0.149	0.0453868
887	LFT	17.48		379.211	380.215	10.1981	0.128	0.985623
888	LGAG	16.12		316.175	317.182	5.0994	0.066	0.000165715
889	LGAGI	15.75		429.259	430.265	14.6821	0.025	0.00609577
890	LGAGL	15.75		429.259	430.265	14.6821	0.035	0.927491
891	LGAI	23.15		372.237	373.241	21.9129	0.048	1.56854e-09
892	LGAL	23.15		372.237	373.241	21.9129	0.219	7.92208e-08
893	LGAP	22.95		356.206	357.212	7.5617	0.034	1.15927e-07
894	LGAV	16.3		358.222	359.227	8.9073	0.199	7.55e-05
895	LGDP	16.22		400.196	401.202	8.3279	0.296	0.997849
896	LGF	24.26		335.185	336.188	20.4765	0.048	2.47527e-09
897	LGGDI	18.12		473.248	474.254	6.6969	0.044	0.00171517
898	LGGDL	18.12		473.248	474.254	6.6969	0.197	1
899	LGGGA	26.85		373.196	374.201	3.0132	0.045	0.965584
900	LGGGI	16.78		415.243	416.248	12.8059	0.029	0.155081
901	LGGGL	16.78		415.243	416.248	12.8059	0.036	0.985998
902	LGGI	26.44		358.222	359.227	15.5584	0.045	3.10829e-08
903	LGGL	26.44		358.222	359.227	15.5584	0.065	0.000190374
904	LGGP	18.22		342.19	343.197	7.3175	0.045	1.28638e-06
905	LGGTF	16.65		493.254	494.258	16.4324	0.127	1
906	LGGV	25.37		344.206	345.213	11.2302	0.029	0.000254913
907	LGI	22.12		301.2	302.206	17.7659	0.024	1.80098e-07
908	LGL	22.12		301.2	302.206	17.7659	0.042	2.32894e-06
909	LGM	21.48		319.157	320.161	11.2445	0.106	4.28826e-06
910	LGSAAI	15.63		530.306	531.314	13.6825	0.845	0.0228565
911	LGSDVQ	17.87		617.302	618.305	2.8558	0.431	1
912	LGSP	15.55		372.201	373.208	8.0824	0.958	0.126418
913	LGVA	19.08		358.222	359.227	7.0715	0.336	0.00103043
914	LGVE	21.52		416.227	417.233	9.7415	0.32	1
915	LGVG	18.51		344.206	345.21	5.3299	0.902	0.00398757
916	LGVQ	17.58		415.243	416.251	8.377	0.09	0.99992
917	LGVY	20.84		450.248	451.255	17.1708	0.037	0.383652
918	LGW	22.41		374.195	375.201	23.8444	0.019	2.38807e-07
919	LGY	24.76		351.179	352.187	10.7598	0.045	3.81214e-06
920	LHCVDGIEANP	16.58		1166.54	584.272	18.7899	0.36	0.76056
921	LHW	15.97		454.233	455.239	15.1247	0.019	5.24158e-07
922	LIA	15.8		315.216	316.221	16.5044	0.021	1.10904e-07
923	LIAGP	15.32		469.29	470.297	12.6865	0.039	1.70132e-06
924	LICIA	17.42		530.301	531.305	10.9088	0.329	0.000166025
925	LICLA	17.42		530.301	531.305	10.9088	0.494	1.36748e-08
926	LID	19.72		359.206	360.21	5.4266	0.137	3.67465e-06
927	LIE	24.01		373.221	374.227	9.0217	0.065	2.1762e-05
928	LIF	22.31		391.247	392.252	31.2309	0.038	4.50714e-11
929	LIG	18.76		301.2	302.207	8.7531	0.022	3.92784e-09
930	LIHYGP	17.3		698.375	699.377	10.1423	0.038	0.00829526
931	LII	16.32		357.263	358.268	25.647	0.032	7.59789e-09
932	LIL	16.32		357.263	358.268	25.647	0.026	8.40023e-10
933	LIN	16.48		358.222	359.227	4.983	0.202	1.02903e-09
934	LIP	22.55		341.231	342.238	14.3193	0.03	6.39454e-05
935	LIQ	25.14		372.237	373.243	7.2695	0.019	7.16065e-09
936	LIST	23.56		432.258	433.262	13.146	0.417	0.992186
937	LIV	18.63		343.247	344.252	17.4301	0.014	7.59789e-09
938	LIY	22.54		407.242	408.246	16.1496	0.03	0.000224935
939	LLA	15.8		315.216	316.221	16.5044	0.043	8.38433e-05
940	LLAGP	15.32		469.29	470.297	12.6865	0.047	4.52494e-07
941	LLCIA	17.42		530.301	531.305	10.9088	0.522	3.04135e-06
942	LLCLA	17.42		530.301	531.305	10.9088	0.714	2.5355e-07
943	LLD	19.72		359.206	360.21	5.4266	0.085	1.12361e-07
944	LLE	24.01		373.221	374.227	9.0217	0.073	1.50755e-07
945	LLF	22.31		391.247	392.252	31.2309	0.055	1.68763e-11
946	LLG	18.76		301.2	302.207	8.7531	0.043	3.76924e-07
947	LLI	16.32		357.263	358.268	25.647	0.043	5.22635e-09
948	LLL	16.32		357.263	358.268	25.647	0.056	6.75519e-10
949	LLN	16.48		358.222	359.227	4.983	0.042	2.8109e-09
950	LLP	22.55		341.231	342.238	14.3193	0.029	3.67212e-06
951	LLQ	25.14		372.237	373.243	7.2695	0.034	3.06338e-09
952	LLST	23.56		432.258	433.262	13.146	0.836	0.90666
953	LLV	18.63		343.247	344.252	17.4301	0.452	5.22635e-09
954	LLY	22.54		407.242	408.246	16.1496	0.049	0.000165162
955	LME	18.89		391.178	392.183	8.377	0.241	0.160067
956	LMP	24.73		359.188	360.195	12.7422	0.055	0.000468779
957	LMQNPS	15.2		688.321	689.326	26.1817	0.107	0.999997
958	LMTP	17.55		460.236	461.239	11.7513	0.476	0.00138703
959	LNATVGR	21.19		730.397	731.403	8.9663	0.59	1
960	LNF	26.13		392.206	393.211	20.4035	0.06	0.000390914
961	LNFDVPNR		94.4	973.498	487.757	24.2989	0.678	1
962	LNGGKVL	17.17		700.412	701.418	17.6687	0.146	0.00455384
963	LNI	19.46		358.222	359.23	14.808	0.038	1.02903e-09
964	LNL	19.46		358.222	359.23	14.808	0.082	1.57709e-06
965	LNTRGVV	16.28		758.429	380.22	13.6867	0.231	1
966	LNV	17.99		344.206	345.212	11.3762	0.794	0.00333328
967	LP	20.09		228.147	229.155	7.204	0.03	4.90201e-08
968	LPF	25.89		375.216	376.22	24.2654	0.067	1.71461e-07
969	LPFVHP	16.72		708.396	709.401	27.5989	0.027	0.588158
970	LPGA	24.41		356.206	357.211	5.3134	0.061	0.00128664
971	LPGATGV	15.38		613.343	614.347	17.1858	0.074	0.999841
972	LPI	20.45		341.231	342.236	17.7698	0.027	6.39454e-05
973	LPL	20.45		341.231	342.236	17.7698	0.03	0.000258317
974	LPN	18.75		342.19	343.197	8.757	0.679	0.00597744
975	LPQ	22.98		356.206	357.211	5.3486	0.803	2.00769e-05
976	LPSNP	31.99		526.275	527.278	8.9143	0.875	0.998285
977	LPTIP	17.04		539.332	540.333	28.9957	0.099	0.000171319
978	LPTLP	17.04		539.332	540.333	28.9957	0.509	0.312214
979	LPY	26.99		391.211	392.219	13.2446	0.039	0.0264402
980	LQ	21.93		259.153	260.159	2.1341	0.281	7.01663e-06
981	LQAP	17.07		427.243	428.249	10.8963	0.939	0.742005
982	LQEQI	19.06		629.338	630.344	14.6856	0.166	1
983	LQEQIQ	30.69		757.397	758.403	10.5439	0.333	1
984	LQEQL	19.06		629.338	630.344	14.6856	0.725	1
985	LQEQLQ	30.69		757.397	758.403	10.5439	0.021	5.35212e-07
986	LQIP	17.56		469.29	470.296	24.4966	0.099	3.68817e-05
987	LQLP	17.56		469.29	470.296	24.4966	0.744	2.90158e-05
988	LQR	17.61		415.254	416.257	2.9163	0.059	0.00239008
989	LQY	22.11		422.216	423.221	10.7236	0.713	4.90989e-06
990	LRC	19.31		390.205	391.213	6.2265	0.939	0.999945
991	LRE	21.01		416.238	417.243	3.4558	0.078	0.000580156
992	LSDI	18.71		446.238	447.242	10.3193	0.321	0.999999
993	LSDL	18.71		446.238	447.242	10.3193	0.075	2.7596e-05
994	LSFP	16.6		462.248	463.25	16.2812	0.252	0.47675
995	LSG	17.12		317.159	318.165	5.5911	0.319	0.999994
996	LSGE	18.41		404.191	405.196	5.2352	0.051	0.000216544
997	LSGF	24.17		422.216	423.221	17.0438	0.519	1
998	LSGNG	17.88		446.212	447.215	11.0711	0.146	6.32427e-05
999	LSI	25.19		331.211	332.216	20.3936	0.46	0.000277662
1000	LSIA	23.96		402.248	403.252	9.5294	0.375	0.218175
1001	LSIE	26.94		460.253	461.257	13.679	0.375	0.218175
1002	LSIQ	17.88		459.269	460.271	12.6443	0.111	0.0371903
1003	LSL	25.19		331.211	332.216	20.3936	0.5	0.186253
1004	LSLA	23.96		402.248	403.252	9.5294	0.735	0.311722
1005	LSLE	26.94		460.253	461.257	13.679	0.165	0.999999
1006	LSLQ	17.88		459.269	460.271	12.6443	0.261	0.973556
1007	LSP	21.9		315.179	316.186	8.9096	0.901	0.147493
1008	LSPAS	15.61		473.248	474.252	12.6971	0.132	0.325233
1009	LSPT	22.47		416.227	417.235	17.0019	0.921	4.13608e-06
1010	LSS	16.85		305.159	306.163	3.115	0.221	0.0517805
1011	LSSP	19.63		402.211	403.219	5.9463	0.871	0.0209766
1012	LSSV	17.9		404.227	405.232	8.2701	0.144	0.950691
1013	LSSY	16.78		468.222	469.229	8.9115	0.221	0.785983
1014	LST	27.93		319.174	320.178	3.5359	0.442	0.993462
1015	LSTP	16.99		416.227	417.234	14.015	0.863	4.13608e-06
1016	LSV	23.27		317.195	318.201	3.4984	0.029	0.568709
1017	LSVGI	25.81		487.301	488.305	21.829	0.943	0.401253
1018	LSVGL	25.81		487.301	488.305	21.829	0.867	0.999708
1019	LSVI	18.16		430.279	431.286	25.6958	0.845	0.000757859
1020	LSVL	18.16		430.279	431.286	25.6958	0.81	0.000211993
1021	LSVP	21.07		414.248	415.25	17.2651	0.975	0.992724
1022	LSVS	23.11		404.227	405.233	8.3189	0.235	0.999116
1023	LSVSA	20.13		475.264	476.266	11.2587	0.162	0.999925
1024	LSY	20.44		381.19	382.193	12.1783	0.788	0.00191752
1025	LSYS	19.11		468.222	469.226	16.1781	0.17	0.98774
1026	LT	17.36		232.142	233.148	1.1837	0.469	5.78435e-06
1027	LTAKT	16.02		532.322	533.329	53.6245	0.72	1
1028	LTAP	19.95		400.232	401.237	12.8041	0.248	0.0281547
1029	LTE	23.4		361.185	362.191	3.4147	0.879	1
1030	LTF	27.62		379.211	380.215	22.441	0.373	0.916231
1031	LTFPI	21.42		589.347	590.35	43.5725	0.053	0.0241749
1032	LTFPL	21.42		589.347	590.35	43.5725	0.114	1.48281e-06
1033	LTGI	25.09		402.248	403.252	15.1574	0.044	0.351846
1034	LTGL	25.09		402.248	403.252	15.1574	0.108	0.999999
1035	LTGP	24.36		386.216	387.222	8.3605	0.043	0.0245209
1036	LTI	23.13		345.226	346.233	19.4644	0.082	3.17913e-07
1037	LTIG	17.6		402.248	403.253	10.7909	0.045	0.0462974
1038	LTIGM	25.02		533.288	534.29	28.2165	0.044	2.89832e-06
1039	LTL	23.13		345.226	346.233	19.4644	0.575	0.985631
1040	LTLG	17.6		402.248	403.253	10.7909	0.341	0.998933
1041	LTLGM	25.02		533.288	534.29	28.2165	0.114	0.0294894
1042	LTNAP	24.54		514.275	515.278	12.6626	0.307	1
1043	LTP	23.87		329.195	330.203	9.9805	0.392	0.000125889
1044	LTPMT	17.8		561.283	562.286	20.4181	0.42	0.796563
1045	LTPTM	21.4		561.283	562.286	20.4181	0.24	0.00159772
1046	LTQP	20.24		457.254	458.259	9.338	0.366	0.999979
1047	LTT	16.45		333.19	334.194	4.2423	0.819	0.999955
1048	LTTP	23.34		430.243	431.248	9.6336	0.22	0.999989
1049	LTV	21.02		331.211	332.216	13.0679	0.584	0.99993
1050	LTVA	22.58		402.248	403.252	15.1574	0.108	0.99931
1051	LV	15.76		230.163	231.17	8.4096	0.731	0.325419
1052	LVA	19.39		301.2	302.206	17.7659	0.164	0.0155353
1053	LVAP	23.07		398.253	399.257	9.5557	0.977	1.87309e-10
1054	LVCF	23.19		480.241	481.247	9.4656	0.471	3.17559e-09
1055	LVE	24.08		359.206	360.21	5.4266	0.952	1.07716e-06
1056	LVEYI	21.74		635.353	636.356	33.2986	0.052	3.35001e-06
1057	LVEYL	21.74		635.353	636.356	33.2986	0.043	0.979927
1058	LVGA	21.34		358.222	359.228	3.2079	0.911	2.49549e-05
1059	LVGP	25.87		384.237	385.244	10.2382	0.701	1.98792e-05
1060	LVGT	16.14		388.232	389.24	10.219	0.782	0.999999
1061	LVI	20.45		343.247	344.254	24.1498	0.235	7.59789e-09
1062	LVIP	23.28		440.3	441.305	24.166	0.094	2.35405e-09
1063	LVISG	25.07		487.301	488.304	16.13	0.029	0.765922
1064	LVL	20.45		343.247	344.254	24.1498	0.634	1.44949e-08
1065	LVLP	23.28		440.3	441.305	24.166	0.616	1.263e-07
1066	LVLSG	25.07		487.301	488.304	16.13	0.059	0.765922
1067	LVM	23.49		361.204	362.208	13.7274	0.419	5.17683e-10
1068	LVN	22.32		344.206	345.211	3.4235	0.295	2.01311e-10
1069	LVP	23.82		327.216	328.224	9.9805	0.938	9.53078e-06
1070	LVPA	18.29		398.253	399.257	9.5452	0.978	6.74138e-08
1071	LVQ	21.61		358.222	359.228	3.2079	0.262	1.08148e-08
1072	LVT	24.81		331.211	332.215	7.4569	0.125	0.992129
1073	LVV	17.3		329.231	330.238	14.0762	0.546	0.00025506
1074	LVVP	20.74		426.284	427.288	17.9276	0.901	6.92823e-09
1075	LVY	24.99		393.226	394.23	12.9288	0.761	0.00405891
1076	LVYCP	15.46		593.288	594.291	14.3739	0.5	0.20489
1077	LVYSIF	28.49		740.411	741.412	42.9294	0.045	7.90601e-05
1078	LW	19.59		317.174	318.178	17.9475	0.035	1.08233e-09
1079	LY	20.26		294.158	295.162	8.1067	0.042	4.69924e-10
1080	LYGS	18.29		438.211	439.217	7.988	0.926	0.122891
1081	MA	18.83		220.088	221.093	4.3193	0.396	1.2981e-05
1082	MAIP	20.74		430.225	431.233	20.592	0.23	2.74203e-09
1083	MALP	20.74		430.225	431.233	20.592	0.792	1.19532e-08
1084	MAVP	19.15		416.209	417.217	13.6779	0.044	7.51146e-06
1085	MEI	18.36		391.178	392.181	13.8407	0.952	5.00514e-05
1086	MEL	18.36		391.178	392.181	13.8407	0.423	0.214943
1087	MGAST	27.14		507.2	508.203	3.5969	0.762	0.999961
1088	MGI	17.78		319.157	320.161	10.9123	0.056	1.63857e-08
1089	MGL	17.78		319.157	320.161	10.9123	0.13	4.21096e-07
1090	MGPV	16.89		402.194	403.199	14.8514	0.104	6.63292e-05
1091	MGV	23.92		305.141	306.146	9.2175	0.749	0.00350534
1092	MIPP	18.13		456.241	457.251	13.843	0.044	3.50489e-09
1093	MKF	16.26		424.214	425.217	25.9772	0.172	3.80121e-11
1094	MLLTT	24.96		577.314	578.318	22.0093	0.683	0.0339016
1095	MLPP	18.13		456.241	457.251	13.843	0.064	6.22588e-07
1096	MMNP	20.37		491.187	492.196	11.3383	0.82	0.979327
1097	MP	21.12		246.104	247.109	5.0349	0.105	3.15158e-07
1098	MPGI	16.61		416.209	417.213	13.7533	0.04	1.05434e-08
1099	MPGL	16.61		416.209	417.213	13.7533	0.054	9.02831e-09
1100	MQI	16.14		390.194	391.197	15.896	0.111	2.00086e-08
1101	MQL	16.14		390.194	391.197	15.896	0.741	2.2656e-06
1102	MRS	20.21		392.184	393.188	6.3541	0.983	0.0327907
1103	MRV	18.27		404.221	203.118	6.8437	0.979	2.94067e-07
1104	MSIM	15.98		480.208	481.218	22.3777	0.771	3.78031e-05
1105	MSLM	15.98		480.208	481.218	22.3777	0.545	0.0124159
1106	MTCI	16.79		466.192	467.201	22.4608	0.896	0.000792643
1107	MTCL	16.79		466.192	467.201	22.4608	0.791	0.000916093
1108	MTGV	18.68		406.189	407.194	8.5617	0.52	0.985209
1109	MVPAPP	17.07		610.315	611.325	22.0116	0.086	0.00187725
1110	MVT	15.92		365.162	366.17	10.028	0.772	0.00914384
1111	NAVSFAN	15.46		721.34	722.338	26.6316	0.889	1
1112	NDF	19.44		394.149	395.157	8.1424	0.436	1
1113	NEFP	16.29		505.217	506.226	14.0046	0.5	0.999972
1114	NEIIP	15.72		584.317	585.32	11.5089	0.457	0.941231
1115	NEILP	15.72		584.317	585.32	11.5089	0.217	0.201588
1116	NELIP	15.72		584.317	585.32	11.5089	0.492	0.0786642
1117	NELLP	15.72		584.317	585.32	11.5089	0.603	0.165138
1118	NEMI	15.31		505.221	506.228	13.9792	0.117	0.0208923
1119	NEML	15.31		505.221	506.228	13.9792	0.143	0.994531
1120	NGGI	25.62		359.18	360.186	6.0599	0.044	0.79059
1121	NGGL	25.62		359.18	360.186	6.0599	0.038	0.994516
1122	NGHASAH	20.45		693.283	694.293	7.3337	0.361	1
1123	NGI	27.79		302.159	303.166	6.1564	0.11	2.81559e-09
1124	NGL	27.79		302.159	303.166	6.1564	0.052	3.28332e-05
1125	NGST	18.12		377.155	378.163	16.2753	0.11	1
1126	NHI	18.19		382.197	383.199	2.3527	0.543	1.61779e-06
1127	NHL	18.19		382.197	383.199	2.3527	0.706	3.36349e-05
1128	NIAV	18.67		415.243	416.25	12.7561	0.136	0.0311842
1129	NII	27.45		358.222	359.229	19.3755	0.013	1.18326e-06
1130	NIIP	16.3		455.274	456.28	23.3452	0.021	0.671157
1131	NIL	27.45		358.222	359.229	19.3755	0.025	6.50938e-08
1132	NILP	16.3		455.274	456.28	23.3452	0.037	0.671157
1133	NIP	20.36		342.19	343.196	9.629	0.022	9.66518e-06
1134	NISLSI	16.66		645.37	646.376	31.4472	0.362	0.980007
1135	NKV	23.95		359.217	360.221	12.5596	0.088	0.000101851
1136	NLAV	18.67		415.243	416.25	12.7561	0.406	0.813677
1137	NLGMP	22.03		530.252	531.259	10.3758	0.036	0.99828
1138	NLI	27.45		358.222	359.229	19.3755	0.022	6.50938e-08
1139	NLIP	16.3		455.274	456.28	23.3452	0.019	0.671157
1140	NLL	27.45		358.222	359.229	19.3755	0.038	6.12281e-08
1141	NLLP	16.3		455.274	456.28	23.3452	0.089	0.0930669
1142	NLP	20.36		342.19	343.196	9.629	0.166	0.000159282
1143	NLSISL	16.66		645.37	646.376	31.4472	0.403	0.974143
1144	NLSLSL	16.66		645.37	646.376	31.4472	0.568	0.999952
1145	NNNTGE	15.44		647.251	648.259	9.4184	0.451	1
1146	NPAPSG	19.28		541.25	542.252	9.2581	0.104	0.999942
1147	NPPETP	18.79		653.302	654.304	8.3398	0.392	1
1148	NQVNSY	17.57		723.319	724.322	8.6038	0.194	1
1149	NSVDP	15.24		530.234	531.24	11.1561	0.138	1
1150	NTFVGN	15.61		650.302	651.303	9.6255	0.122	1
1151	NVE	20.57		360.164	361.168	5.5161	0.943	1
1152	NVF	21		378.19	379.195	14.3068	0.098	0.90461
1153	NVP	21.08		328.175	329.18	2.897	0.204	0.000411809
1154	NVW	16.89		417.201	418.204	17.555	0.66	0.0136966
1155	NW	16.76		318.133	319.138	10.8277	0.112	3.07661e-08
1156	NYGFVP	16.61		695.328	696.33	16.7728	0.044	3.38768e-10
1157	PAGGV	15.44		399.212	400.218	12.8369	0.05	0.580579
1158	PAVE	19.85		414.211	415.221	3.4882	0.124	0.993056
1159	PAVQP	15.26		511.264	512.27	8.9501	0.158	0.997888
1160	PAW	16.33		372.18	373.189	13.1436	0.019	2.88802e-10
1161	PCTV	18.46		418.189	419.195	19.2049	0.844	0.000171629
1162	PDPIP	18.6		537.28	538.284	22.5907	0.07	0.397268
1163	PDPLP	18.6		537.28	538.284	22.5907	0.876	0.999065
1164	PERT	15.99		501.255	502.265	22.1018	0.687	1
1165	PESI	15.39		444.222	445.229	4.421	0.552	0.401471
1166	PESL	15.39		444.222	445.229	4.421	0.214	0.992673
1167	PF	18.06		262.132	263.138	9.118	0.087	3.07274e-08
1168	PFAD	18.71		448.196	449.206	8.8189	0.392	0.00925871
1169	PFGH	16.18		456.212	457.219	9.7287	0.036	4.61389e-09
1170	PFITT	29.08		577.311	578.314	21.9885	0.086	1
1171	PFLTT	29.08		577.311	578.314	21.9885	0.142	1
1172	PFP	27.27		359.185	360.189	14.9985	0.077	4.69981e-09
1173	PGGMPP	26.68		554.252	555.261	28.0916	0.023	0.0723678
1174	PGI	21.23		285.169	286.175	9.2377	0.052	3.95543e-08
1175	PGIW	16.93		471.248	472.255	29.2673	0.053	7.36175e-11
1176	PGL	21.23		285.169	286.175	9.2377	0.053	1.04243e-07
1177	PGLW	16.93		471.248	472.255	29.2673	0.058	4.87213e-07
1178	PGQLLALVK	19.17		938.58	939.579	31.1152	0.041	0.0115849
1179	PH	18.12		252.122	253.128	5.5585	0.043	0.0219855
1180	PHCP	19.41		452.184	453.192	9.3447	0.269	0.000173136
1181	PHGSPD	19.88		608.255	609.263	5.1425	0.221	0.999999
1182	PHT	18.84		353.17	354.174	20.4776	0.186	0.24989
1183	PHTPP	17.7		547.275	548.278	9.6415	0.045	0.999658
1184	PI	17.26		228.147	229.154	5.3895	0.052	1.40575e-11
1185	PIDPP	15.13		537.28	538.284	22.5907	0.021	0.397268
1186	PIGGI	19.13		455.274	456.279	20.8192	0.048	0.00325513
1187	PIGGL	19.13		455.274	456.279	20.8192	0.056	0.0206821
1188	PIGVA	23.35		455.274	456.279	20.8192	0.109	0.000174213
1189	PILSA	22.93		499.301	500.305	18.7802	0.469	0.550149
1190	PINII	16.99		568.359	569.364	38.4092	0.035	0.00642623
1191	PINIL	16.99		568.359	569.364	38.4092	0.038	0.00642623
1192	PINLI	16.99		568.359	569.364	38.4092	0.035	0.00642623
1193	PINLL	16.99		568.359	569.364	38.4092	0.064	0.00642623
1194	PINSMP	16.49		657.316	658.324	15.5794	0.909	0.0347355
1195	PIP	23.41		325.2	326.207	10.25	0.035	7.52355e-06
1196	PIY	20.32		391.211	392.219	13.2446	0.026	1.34078e-08
1197	PKDESGSESAEK	19.06		1262.56	632.286	19.2883	0.887	1
1198	PL	17.26		228.147	229.154	5.3895	0.031	1.2846e-09
1199	PLDPP	15.13		537.28	538.284	22.5907	0.052	0.99907
1200	PLGGI	19.13		455.274	456.279	20.8192	0.038	0.0431069
1201	PLGGL	19.13		455.274	456.279	20.8192	0.04	0.975134
1202	PLGVA	23.35		455.274	456.279	20.8192	0.689	0.647567
1203	PLISA	22.93		499.301	500.305	18.7802	0.744	0.550149
1204	PLLSA	22.93		499.301	500.305	18.7802	0.94	0.00112494
1205	PLNII	16.99		568.359	569.364	38.4092	0.024	0.00642623
1206	PLNIL	16.99		568.359	569.364	38.4092	0.053	0.00642623
1207	PLNLL	16.99		568.359	569.364	38.4092	0.117	0.0585478
1208	PLP	23.41		325.2	326.207	10.25	0.03	1.90128e-05
1209	PLY	20.32		391.211	392.219	13.2446	0.021	6.98718e-07
1210	PNDQPP	15.62		666.297	667.304	12.5867	0.651	0.999977
1211	PNH	18.07		366.165	367.169	6.8936	0.395	0.000278784
1212	PPFF	26		506.253	507.261	21.829	0.077	4.61653e-07
1213	PPGT	18.65		370.185	371.191	9.2807	0.093	0.445458
1214	PPMY	16.14		506.22	507.229	3.1425	0.03	0.0172695
1215	PPNA	16.96		397.196	398.202	3.3588	0.313	0.991999
1216	PPRM	15.23		499.258	500.263	8.7267	0.126	1.33502e-05
1217	PPVPP	19.97		505.29	506.297	26.4744	0.021	0.00336083
1218	PQE	16.09		372.164	373.174	2.067	0.484	0.907594
1219	PQHIP	15.1		590.318	591.325	7.4218	0.021	0.928819
1220	PQHLP	15.1		590.318	591.325	7.4218	0.018	0.999953
1221	PQIP	18.74		453.259	454.263	14.7411	0.043	5.00756e-05
1222	PQIQILITHP	19.3		1047.56	524.789	13.939	0.023	0.99697
1223	PQLP	18.74		453.259	454.263	14.7411	0.211	0.105075
1224	PQQQPQQQPP	17.12		1176.54	589.278	23.503	0.462	1
1225	PQSELAT	15.03		744.365	745.37	15.3204	0.256	1
1226	PQSRIPQYG	15.79		1045.52	523.765	16.4827	0.121	0.9994
1227	PRDT	15.96		487.239	488.248	5.168	0.112	1
1228	PSF	20.81		349.164	350.17	10.8825	0.08	0.00102329
1229	PSGGAL	16.74		500.259	501.263	12.6396	0.125	0.578138
1230	PSIQ	17.22		443.238	444.243	10.7977	0.083	0.000781215
1231	PSLQ	17.22		443.238	444.243	10.7977	0.358	0.560421
1232	PSNIAGGAAPPP	18.25		1048.52	1049.52	20.5813	0.228	0.976447
1233	PSTIQ	23.46		544.286	545.29	11.2555	0.146	0.266039
1234	PSTLQ	23.46		544.286	545.29	11.2555	0.192	1
1235	PTAATQ	16.79		587.292	588.292	12.7132	0.949	1
1236	PTC	17.96		319.12	320.124	6.1886	0.856	0.413039
1237	PTGF	16.94		420.201	421.207	10.0938	0.026	0.0170353
1238	PTRP	21.87		469.265	470.271	1.0868	0.073	0.022822
1239	PTVK	20.08		443.274	444.277	16.1531	0.847	0.973577
1240	PVF	24.63		361.2	362.205	17.8688	0.032	1.92733e-08
1241	PVGF	17.27		418.222	419.225	16.1839	0.41	1.37424e-09
1242	PVGMEGG	17.92		645.279	646.289	36.8622	0.306	0.155473
1243	PVI	22.71		327.216	328.221	13.8904	0.019	0.0179258
1244	PVIVP	23.82		523.337	524.339	27.3044	0.03	1.68592e-07
1245	PVL	22.71		327.216	328.221	13.8904	0.028	0.00154414
1246	PVLVP	23.82		523.337	524.339	27.3044	0.036	1.49524e-07
1247	PVN	15.82		328.175	329.183	6.1184	0.58	4.05037e-06
1248	PVS	17.63		343.174	344.18	13.2982	0.243	0.0330172
1249	PVVG	16.85		370.222	371.226	5.5988	0.945	2.36729e-05
1250	PVVP	23.49		410.253	411.26	14.0822	0.896	9.11947e-09
1251	PW	18.25		301.143	302.149	11.8046	0.025	3.29548e-10
1252	PY	19.44		278.127	279.134	3.5168	0.021	2.2272e-10
1253	QAAY	15.98		451.207	452.214	8.3441	0.168	0.485338
1254	QAFP	19.63		461.227	462.235	8.1504	0.143	6.59421e-08
1255	QAGY	18.76		437.191	438.198	3.5066	0.227	0.722731
1256	QAVE	15.59		445.217	446.222	2.5139	0.755	1
1257	QCTLP	17.22		560.263	561.264	8.0591	0.363	1
1258	QDIP	16.48		471.233	472.236	4.6786	0.241	0.000226651
1259	QDLP	16.48		471.233	472.236	4.6786	0.17	0.165618
1260	QEVP	19.6		471.233	472.241	8.3854	0.16	0.165618
1261	QEVPTGSI	21.84		829.418	830.424	15.45	0.218	1
1262	QGAW	15.26		502.218	503.224	11.0704	0.183	0.939791
1263	QGI	22.96		316.175	317.179	5.2638	0.141	1.17072e-07
1264	QGII	20.51		429.259	430.263	16.215	0.022	0.23442
1265	QGIL	20.51		429.259	430.263	16.215	0.015	0.106461
1266	QGIP	22.1		413.227	414.234	11.0882	0.027	8.70155e-06
1267	QGIY	21.6		479.238	480.242	12.2384	0.017	0.0210031
1268	QGL	22.96		316.175	317.179	5.2638	0.13	1.42507e-05
1269	QGLI	20.51		429.259	430.263	16.215	0.018	0.106461
1270	QGLL	20.51		429.259	430.263	16.215	0.02	0.987735
1271	QGLP	22.1		413.227	414.234	11.0882	0.051	0.181221
1272	QGLY	21.6		479.238	480.242	12.2384	0.021	0.969306
1273	QGMPIQ	23.05		655.3	656.304	20.3276	0.09	0.154518
1274	QIIE	15.15		501.28	502.286	10.8025	0.068	2.72583e-06
1275	QILE	15.15		501.28	502.286	10.8025	0.328	0.0372965
1276	QINP	16.47		453.222	454.227	14.4188	0.732	0.000611838
1277	QIP	20.46		356.206	357.211	8.1618	0.024	5.8684e-11
1278	QIPP	16.52		453.259	454.264	11.7291	0.04	6.86805e-06
1279	QITVVG	16.96		615.359	616.361	13.7649	0.043	1
1280	QKPIMG	15.19		672.363	337.188	14.5144	0.218	0.643847
1281	QLIE	15.15		501.28	502.286	10.8025	0.347	0.00312829
1282	QLLE	15.15		501.28	502.286	10.8025	0.478	0.999976
1283	QLNP	16.47		453.222	454.227	14.4188	0.236	0.126393
1284	QLP	20.46		356.206	357.211	8.1618	0.19	3.83104e-06
1285	QLPP	16.52		453.259	454.264	11.7291	0.026	0.000351772
1286	QNLVF	19.16		619.333	620.34	25.9402	0.108	0.999999
1287	QPANG	15.05		468.197	469.201	3.0386	0.068	0.999868
1288	QPHQLA	16.73		675.334	676.34	10.3402	0.355	0.550588
1289	QPLQPQP	19.69		789.402	790.406	19.3857	0.658	0.04246
1290	QPP	15.44		323.148	324.154	6.1391	0.199	0.974442
1291	QPPQTQ	17.28		697.34	698.341	30.1183	0.65	1
1292	QPQKPP	16.34		804.413	805.422	24.0701	0.265	0.33492
1293	QPQP	19.22		579.265	580.273	8.1334	0.285	0.99832
1294	QPQPLQP	19.82		789.402	790.401	19.2535	0.658	0.04246
1295	QPQPQPQP	27.43		1048.48	525.251	26.6163	0.286	0.698847
1296	QPQPQQPQ	21.71		951.43	952.425	34.7327	0.525	1
1297	QPQPQQQQPQPQ	18.09		1432.66	717.331	19.8436	0.542	1
1298	QPQQLG	18.86		780.377	781.376	11.4619	0.209	0.999991
1299	QPQQP	26.83		579.265	580.267	8.2812	0.604	0.894146
1300	QPQQPGM	18.72		784.354	785.353	34.6471	0.066	0.366041
1301	QPQQPGMF	27.91		933.39	934.396	25.9692	0.053	0.152377
1302	QPQQQI	15.37		723.355	724.355	13.5424	0.657	1
1303	QPQQQL	15.37		723.355	724.355	13.5424	0.54	1
1304	QPQQQPQQQQSQPQ	17.72		1676.79	839.4	33.7271	0.356	1
1305	QPV	15.67		325.164	326.171	10.1719	0.076	6.42374e-05
1306	QPVP	15.91		422.216	423.221	15.011	0.962	0.48778
1307	QQILG	18.03		540.291	541.296	23.7838	0.105	9.14307e-07
1308	QQLIG	18.03		540.291	541.296	23.7838	0.123	9.14307e-07
1309	QQLLG	18.03		540.291	541.296	23.7838	0.175	0.998336
1310	QQLLGQ	19.12		668.349	669.356	21.8894	0.416	0.999998
1311	QQPP	20.69		468.233	469.235	2.9985	0.429	0.99832
1312	QQPPLQPQPLQPQP	15.56		1578.8	790.405	19.3353	0.408	1
1313	QQPQQ	31.06		707.324	708.329	6.9521	0.351	1
1314	QQPQQP	25.69		707.324	708.333	8.0736	0.668	1
1315	QQPQQVIPQRSQ	19.39		1420.69	711.358	28.2256	0.415	1
1316	QQPYP	31.12		742.329	743.329	13.7692	0.105	0.992411
1317	QQQGQQVGPP	19.3		1048.49	525.255	25.4466	0.157	1
1318	QQQQHRP	19.91		921.442	922.437	8.1075	0.568	0.998447
1319	QQQQQQKQQPPP	22.44		1461.73	731.877	41.0876	0.421	1
1320	QQQVP	21.83		709.34	710.341	10.8246	0.825	1
1321	QQSQPP	22.63		666.297	667.306	12.7836	0.654	1
1322	QQY	18.19		437.191	438.198	3.4885	0.53	1
1323	QSI	21.17		346.185	347.19	5.8079	0.073	5.34407e-05
1324	QSL	21.17		346.185	347.19	5.8079	0.172	0.229667
1325	QSY	19.06		396.164	397.173	3.4743	0.41	0.999995
1326	QTI	16.52		343.174	344.18	13.4636	0.078	0.999976
1327	QTL	16.52		343.174	344.18	13.4636	0.174	0.999636
1328	QTRPEIPP	16.18		937.487	938.497	13.3242	0.128	1
1329	QVFD	17.17		507.233	508.241	17.045	0.592	1
1330	QVP	17.31		342.19	343.197	3.4336	0.47	4.22277e-06
1331	QVVG	15.54		401.227	402.234	6.6227	0.296	0.165659
1332	RAGCLD	17.4		633.29	634.295	8.1345	0.981	0.999953
1333	RCAGNTT	16.25		721.318	722.328	9.7698	0.798	1
1334	RCI	20.96		390.205	391.209	8.4585	0.899	7.39718e-11
1335	RCL	20.96		390.205	391.209	8.4585	0.643	1.25436e-06
1336	RCLQP	18		615.316	616.327	12.3806	0.167	0.726989
1337	RDT	19		390.186	391.192	17.6562	0.989	1
1338	RFG	18.95		378.202	379.209	3.2975	0.053	1.75061e-10
1339	RGF	16.13		378.202	379.206	56.4404	0.047	7.83821e-08
1340	RGGRFGRKGV	15.43		1088.63	545.322	32.1016	0.255	7.91026e-06
1341	RGYP	18.84		491.249	492.252	9.2876	0.02	0.000189536
1342	RLCPVL	18.12		699.41	700.412	26.6304	0.625	0.954793
1343	RLLLVKLH	33.36		990.67	991.674	57.8922	0.057	8.80937e-06
1344	RMGG	16.98		419.195	420.202	15.3566	0.288	1.13938e-06
1345	RMP	15.33		418.2	419.204	8.2753	0.394	1.1608e-08
1346	RPT	18.05		372.212	373.219	21.2371	0.879	0.0105504
1347	RSDI	18.52		489.255	490.265	12.6125	0.057	0.974143
1348	RSDL	18.52		489.255	490.265	12.6125	0.304	1
1349	RSMP	18.36		489.237	490.241	12.7209	0.879	0.00120988
1350	RSW	15.49		447.223	448.227	10.3205	0.849	0.00064145
1351	RSY	23.95		424.207	425.216	19.4801	0.5	8.90458e-05
1352	RT	19.9		275.159	276.167	5.443	0.194	0.999248
1353	SADI	19.23		404.191	405.195	6.0622	0.307	0.998931
1354	SADL	19.23		404.191	405.195	6.0622	0.558	1
1355	SAGLVNS	27.61		646.329	647.335	8.6223	0.952	1
1356	SAI	17.56		289.164	290.169	6.2095	0.153	9.5575e-05
1357	SAIP	18.67		386.216	387.219	9.5612	0.467	0.040245
1358	SAL	17.56		289.164	290.169	6.2095	0.539	0.00120779
1359	SALP	18.67		386.216	387.219	9.5612	0.924	0.981963
1360	SATF	18.28		424.196	425.201	9.2807	0.718	1
1361	SELLGWPGH	15.29		994.487	498.25	28.8473	0.386	0.897698
1362	SERVG	15.77		546.276	547.279	8.995	0.958	0.999998
1363	SEVA	17.77		404.191	405.196	2.9312	0.918	1
1364	SEVI	15.79		446.238	447.24	13.7443	0.371	0.00711547
1365	SEVL	15.79		446.238	447.24	13.7443	0.325	0.99987
1366	SF	18.65		252.111	253.118	7.0279	0.174	0.999991
1367	SFTF	17.41		500.227	501.23	17.3284	0.045	1
1368	SGAI	17.25		346.185	347.19	5.8079	0.044	3.92085e-06
1369	SGAIV	15.9		445.254	446.258	11.3863	0.076	0.000802048
1370	SGAL	17.25		346.185	347.19	5.8079	0.036	0.0978929
1371	SGALV	15.9		445.254	446.258	11.3863	0.093	0.000586418
1372	SGI	25.54		275.148	276.154	6.4154	0.043	0.00183557
1373	SGL	25.54		275.148	276.154	6.4154	0.1	0.022934
1374	SGN	17.7		276.107	277.115	16.6284	0.342	0.999879
1375	SHIP	18.76		452.238	453.241	7.0129	0.016	0.0714234
1376	SHK	22.18		370.197	371.2	5.4596	0.352	0.191527
1377	SHLP	18.76		452.238	453.241	7.0129	0.109	0.992044
1378	SI	18.47		218.127	219.133	5.9217	0.155	1.04464e-06
1379	SIDF	16.38		480.222	481.228	21.5569	0.176	0.999948
1380	SIGA	26.68		346.185	347.192	2.8031	0.055	4.06241e-06
1381	SIGF	19.95		422.216	423.223	17.0829	0.023	2.6295e-06
1382	SIGSI	15.66		475.264	476.268	17.5876	0.918	0.00208744
1383	SIGSL	15.66		475.264	476.268	17.5876	0.918	0.00208744
1384	SIIA	22.58		402.248	403.252	9.5294	0.101	0.000174213
1385	SIII	20.78		444.295	445.301	30.3752	0.031	0.000234263
1386	SIIL	20.78		444.295	445.301	30.3752	0.031	1.05356e-06
1387	SILA	22.58		402.248	403.252	9.5294	0.176	0.000438252
1388	SILI	20.78		444.295	445.301	30.3752	0.032	1.05356e-06
1389	SILL	20.78		444.295	445.301	30.3752	0.054	2.9661e-05
1390	SIPVSDWPE	18.43		1028.48	1029.48	30.4037	0.792	0.941629
1391	SIQ	19.85		346.185	347.19	4.3204	0.127	0.000465555
1392	SIT	22.39		319.174	320.181	7.1073	0.332	0.984371
1393	SIV	17.81		317.195	318.201	3.4984	0.105	6.9073e-06
1394	SIVGI	25.41		487.301	488.305	21.829	0.382	0.176815
1395	SIVGL	25.41		487.301	488.305	21.829	0.256	0.0771319
1396	SIWP	20.23		501.259	502.262	26.8545	0.023	0.00228209
1397	SKEHT	15.96		600.287	601.297	10.9045	0.957	0.990104
1398	SKGT	16.1		391.207	392.212	15.9701	0.44	0.999998
1399	SKTSSTT	16.55		710.345	711.353	17.0307	0.873	1
1400	SKVH	17.94		469.265	470.271	1.0868	0.737	0.356341
1401	SL	18.47		218.127	219.133	5.9217	0.651	6.47804e-06
1402	SLDF	16.38		480.222	481.228	21.5569	0.07	1
1403	SLGA	26.68		346.185	347.192	2.8031	0.05	0.53724
1404	SLGF	19.95		422.216	423.223	17.0829	0.058	0.00330712
1405	SLGSI	15.66		475.264	476.268	17.5876	0.915	0.0228565
1406	SLGSL	15.66		475.264	476.268	17.5876	0.935	0.998203
1407	SLIA	22.58		402.248	403.252	9.5294	0.206	0.000438252
1408	SLII	20.78		444.295	445.301	30.3752	0.032	6.83176e-06
1409	SLIL	20.78		444.295	445.301	30.3752	0.059	4.41776e-05
1410	SLLA	22.58		402.248	403.252	9.5294	0.461	0.00487888
1411	SLLI	20.78		444.295	445.301	30.3752	0.058	4.41776e-05
1412	SLLL	20.78		444.295	445.301	30.3752	0.112	4.89478e-06
1413	SLQ	19.85		346.185	347.19	4.3204	0.19	0.000262608
1414	SLT	22.39		319.174	320.181	7.1073	0.636	0.99722
1415	SLTILF	16.51		692.411	693.414	43.232	0.123	0.999898
1416	SLTLIF	16.51		692.411	693.414	43.232	0.372	0.999898
1417	SLTLLF	16.51		692.411	693.414	43.232	0.493	1
1418	SLV	17.81		317.195	318.201	3.4984	0.037	3.16292e-05
1419	SLVGI	25.41		487.301	488.305	21.829	0.693	0.483097
1420	SLVGL	25.41		487.301	488.305	21.829	0.509	0.63876
1421	SLWP	20.23		501.259	502.262	26.8545	0.042	0.00104139
1422	SMFTMKE	15.16		872.377	437.197	17.8723	0.985	0.989973
1423	SMT	19.89		337.131	338.136	6.6051	0.939	0.116016
1424	SNVGHQK	21.55		768.388	769.397	24.0142	0.473	0.998181
1425	SPDLD	17.6		545.233	546.241	8.9339	0.134	1
1426	SPGT	15.19		360.164	361.17	5.0689	0.568	0.999805
1427	SPNVGRSL	17.84		829.429	830.431	15.366	0.3	0.999738
1428	SPP	17.8		299.148	300.154	10.3989	0.101	0.999924
1429	SPVP	21.32		398.216	399.225	9.1196	0.967	0.838127
1430	SQAANN	17.35		604.245	605.247	4.8944	0.873	1
1431	SQTFIPQQP	16.82		1045.51	1046.52	16.4503	0.241	1
1432	SRAE	16.65		461.223	462.227	8.0689	0.937	1
1433	SRGH	16.29		455.224	456.229	3.0817	0.611	0.99596
1434	SRSHK	15.88		613.33	614.336	17.6955	0.086	0.99699
1435	SSAM	19.38		394.152	395.157	8.1424	0.926	0.995302
1436	SSI	22.16		305.159	306.163	5.2411	0.148	0.00187943
1437	SSL	22.16		305.159	306.163	5.2411	0.376	0.435796
1438	SSMP	18.66		420.168	421.177	6.5249	0.938	0.239744
1439	SSNGAG	19.25		491.198	492.202	11.479	0.294	1
1440	SSSST	20.28		467.186	468.195	4.7431	0.879	1
1441	SSTNQPP	16.61		729.329	730.339	10.1857	0.562	1
1442	SSTV	23.57		392.191	393.198	15.1122	0.889	0.999992
1443	SSVP	22.68		388.196	389.2	3.0319	0.1	0.756568
1444	STAF	15.75		424.196	425.205	3.325	0.953	1
1445	STF	23.74		353.159	354.165	8.7738	0.921	0.999584
1446	STGVF	16.28		509.248	510.257	16.2185	0.938	1
1447	STI	21.15		319.174	320.18	6.4692	0.279	0.984371
1448	STIA	24.06		390.211	391.217	6.3496	0.738	0.999997
1449	STL	21.15		319.174	320.18	6.4692	0.442	0.999784
1450	STLA	24.06		390.211	391.217	6.3496	0.745	1
1451	STPGP	15.15		457.217	458.22	6.2758	0.116	0.999902
1452	STSP	20.53		390.175	391.181	6.1898	0.597	1
1453	SVAH	18.51		412.207	413.211	12.6865	0.166	0.994402
1454	SVAVVA	19.34		544.322	545.328	12.7758	0.117	0.119475
1455	SVGV	24.09		360.201	361.207	8.7368	0.09	0.999455
1456	SVI	23.59		317.195	318.202	10.7851	0.043	6.9073e-06
1457	SVL	23.59		317.195	318.202	10.7851	0.055	1.07471e-05
1458	SVNV	18.04		417.222	418.227	8.8006	0.14	0.999998
1459	SVY	18.94		367.174	368.183	5.0274	0.832	0.0193882
1460	SW	22.7		291.122	292.129	9.9498	0.234	1.6413e-05
1461	SWV	18		390.19	391.195	15.9078	0.601	0.00126682
1462	SY	20.06		268.106	269.112	2.9094	0.487	0.507863
1463	SYEESMPMPLE		90.7	1311.54	656.775	38.2049	0.716	0.999999
1464	SYVV	22.37		466.243	467.247	22.4567	0.969	0.645893
1465	TAAT	19.26		362.18	363.188	6.4154	0.466	1
1466	TAEP	24.92		416.191	417.196	2.8327	0.317	1
1467	TAF	21.94		337.164	338.169	9.7862	0.128	0.997651
1468	TAIF	17.61		450.248	451.254	26.8199	0.283	0.246583
1469	TALF	17.61		450.248	451.254	26.8199	0.64	0.999998
1470	TANLWICLICGNVGC	15.53		1578.71	790.356	25.1009	0.816	1
1471	TASIP	16.55		487.264	488.266	11.7063	0.315	0.075568
1472	TASLP	16.55		487.264	488.266	11.7063	0.144	0.888507
1473	TAST	20.91		378.175	379.18	12.8594	0.879	1
1474	TAT	20.88		291.143	292.151	13.8372	0.866	1
1475	TATAF	15.41		509.248	510.259	13.6802	0.952	1
1476	TATSIA	23.76		562.296	563.3	8.2899	0.964	1
1477	TATVP	15.53		487.264	488.269	11.6509	0.979	1
1478	TDI	24.56		347.169	348.177	7.3901	0.939	0.999976
1479	TDL	24.56		347.169	348.177	7.3901	0.383	1
1480	TDPV	16.98		430.206	431.213	8.4421	0.034	1
1481	TENKN	15.37		604.282	605.293	16.0245	0.921	1
1482	TESI	19.58		448.217	449.221	8.8845	0.374	1
1483	TESL	19.58		448.217	449.221	8.8845	0.646	1
1484	TFMV	24.43		496.236	497.242	24.0057	0.94	0.000597017
1485	TFTP	17.09		464.227	465.234	13.9192	0.143	0.999998
1486	TGCQDT	16.15		623.222	624.227	1.6072	0.955	1
1487	TGHP	18.01		410.191	411.201	9.3447	0.095	0.722392
1488	TGIGLQPTGTGFGG	16.18		1262.61	632.318	3.1792	0.096	1
1489	TGKSQ	15.02		519.265	520.269	17.3332	0.328	1
1490	TGVVGI	29.69		544.322	545.327	23.0271	0.218	0.999758
1491	THVP	18.5		452.238	453.241	7.0129	0.385	0.992044
1492	TI	17.92		232.142	233.149	5.1692	0.334	0.00139718
1493	TIAF	21.04		450.248	451.255	14.1086	0.145	0.246583
1494	TIE	23.93		361.185	362.191	3.4147	0.909	0.999997
1495	TIEI	17.52		474.269	475.275	23.2442	0.251	0.999994
1496	TIEL	17.52		474.269	475.275	23.2442	0.085	0.999994
1497	TIELSVVIP	15.26		969.575	970.586	46.0838	0.242	1
1498	TIG	21.15		289.164	290.168	4.8688	0.067	0.92645
1499	TIGV	16.94		388.232	389.236	9.7534	0.053	0.999521
1500	TII	19.49		345.226	346.234	18.111	0.042	1.92518e-07
1501	TIIE	15.44		474.269	475.274	14.5935	0.199	0.999994
1502	TIIGM	27.8		533.288	534.291	28.1421	0.056	0.0903144
1503	TIL	19.49		345.226	346.234	18.111	0.073	1.13398e-07
1504	TILE	15.44		474.269	475.274	14.5935	0.546	0.999994
1505	TILMLGGL	26.84		816.478	817.479	46.7455	0.068	3.3824e-07
1506	TINN	15.81		460.228	461.231	15.0376	0.403	1
1507	TIP	25.47		329.195	330.203	9.9805	0.059	0.000686066
1508	TIPT	24.02		430.243	431.247	12.544	0.225	0.977182
1509	TISTM	17.05		551.263	552.267	11.5515	0.961	0.999659
1510	TIV	22.19		331.211	332.216	5.6324	0.129	0.709965
1511	TIVG	16.08		388.232	389.236	9.7534	0.913	0.999743
1512	TKC	21.17		350.162	351.17	2.9993	0.964	0.65879
1513	TL	17.92		232.142	233.149	5.1692	0.641	0.00392894
1514	TLAF	21.04		450.248	451.255	14.1086	0.596	0.999998
1515	TLATDGIAGL	17.36		930.502	931.511	43.9648	0.085	1
1516	TLCLLVIP	15.32		870.525	871.522	44.7715	0.562	6.76199e-05
1517	TLE	23.93		361.185	362.191	3.4147	0.813	1
1518	TLEI	17.52		474.269	475.275	23.2442	0.461	0.999994
1519	TLEL	17.52		474.269	475.275	23.2442	0.056	1
1520	TLFPT	21.32		577.311	578.313	21.9668	0.337	1
1521	TLG	21.15		289.164	290.168	4.8688	0.239	0.999984
1522	TLGV	16.94		388.232	389.236	9.7534	0.36	0.999997
1523	TLI	19.49		345.226	346.234	18.111	0.184	1.13398e-07
1524	TLIE	15.44		474.269	475.274	14.5935	0.433	0.999994
1525	TLIGM	27.8		533.288	534.291	28.1421	0.098	8.17596e-06
1526	TLL	19.49		345.226	346.234	18.111	0.379	0.111441
1527	TLLE	15.44		474.269	475.274	14.5935	0.549	0.999999
1528	TLLGM	27.8		533.288	534.291	28.1421	0.128	0.000590885
1529	TLNAP		94.9	514.275	515.28	12.5989	0.323	1
1530	TLNN	15.81		460.228	461.231	15.0376	0.651	1
1531	TLP	25.47		329.195	330.203	9.9805	0.843	0.000250308
1532	TLPT	24.02		430.243	431.247	12.544	0.343	0.999998
1533	TLSTM	17.05		551.263	552.267	11.5515	0.671	1
1534	TLV	22.19		331.211	332.216	5.6324	0.108	0.993114
1535	TLVG	16.08		388.232	389.236	9.7534	0.783	0.999988
1536	TMT	18.71		351.146	352.153	6.9723	0.855	0.997962
1537	TNPVY	16.93		592.286	593.294	11.2723	0.506	1
1538	TNSGVSDPP	24.5		872.388	873.397	14.8953	0.822	1
1539	TP	19.07		216.111	217.118	2.0523	0.212	3.62838e-05
1540	TPCK	21.91		447.215	448.221	11.1587	0.848	0.205381
1541	TPIIP	22.43		539.332	540.335	28.9513	0.028	0.00787866
1542	TPILP	22.43		539.332	540.335	28.9513	0.101	0.000230849
1543	TPIP	16.76		426.248	427.252	14.0762	0.054	0.000290906
1544	TPLIP	22.43		539.332	540.335	28.9513	0.1	0.000230849
1545	TPLLP	22.43		539.332	540.335	28.9513	0.507	0.0369252
1546	TPLP	16.76		426.248	427.252	14.0762	0.796	0.0103642
1547	TPQTP	17.33		542.27	543.273	4.8627	0.085	1
1548	TPRP	18.04		469.265	470.271	1.0868	0.191	0.031464
1549	TRAH	17.62		483.255	484.263	6.9777	0.251	0.999438
1550	TSI	16.27		319.174	320.18	6.4692	0.25	0.716288
1551	TSIA	23.96		390.211	391.217	6.3496	0.72	0.998931
1552	TSL	16.27		319.174	320.18	6.4692	0.623	0.999969
1553	TSLA	23.96		390.211	391.217	6.3496	0.871	1
1554	TTPS	22.74		404.191	405.197	6.0311	0.792	1
1555	TTVP	31.5		416.227	417.232	8.7911	0.427	1
1556	TTY	18.74		383.169	384.173	4.9383	0.943	0.999999
1557	TVDLP	18.94		543.29	544.294	16.1366	0.223	1
1558	TVDVS	19.19		519.254	520.258	9.7059	0.946	1
1559	TVF	23.5		365.195	366.202	14.7791	0.207	0.999848
1560	TVGA	22		346.185	347.189	2.8683	0.136	0.999996
1561	TVGV	15.9		374.216	375.222	2.0592	0.082	1
1562	TVI	27.81		331.211	332.216	7.4319	0.104	0.709965
1563	TVL	27.81		331.211	332.216	7.4319	0.543	0.998268
1564	TVP	23.21		315.179	316.186	8.9096	0.123	0.0210175
1565	TVST	21.87		406.206	407.213	8.8025	0.897	1
1566	TVV	18.35		317.195	318.201	3.4984	0.547	0.999907
1567	TVVI	24.7		430.279	431.286	25.6958	0.812	0.934363
1568	TVVL	24.7		430.279	431.286	25.6958	0.955	0.999787
1569	TW	21.87		305.137	306.147	10.3824	0.053	1.80079e-05
1570	TYT	17.49		383.169	384.176	4.9245	0.945	1
1571	TYTP	15.83		480.222	481.225	15.0181	0.375	0.999998
1572	VAF	24.75		335.185	336.192	15.3415	0.243	3.33922e-06
1573	VAGI	23.17		358.222	359.227	12.8035	0.9	8.51189e-09
1574	VAGL	23.17		358.222	359.227	12.8035	0.352	4.28337e-06
1575	VAGP	19.7		342.19	343.197	6.3972	0.191	1.82559e-07
1576	VAGV	22.44		344.206	345.214	8.4585	0.774	0.0153905
1577	VAI	24.29		301.2	302.205	11.741	0.161	0.000359278
1578	VAIIGAG	15.29		599.364	600.365	23.2104	0.323	0.0202721
1579	VAISA	21.82		459.269	460.275	17.2962	0.112	0.110901
1580	VAL	24.29		301.2	302.205	11.741	0.043	0.89375
1581	VALSA	21.82		459.269	460.275	17.2962	0.062	0.979245
1582	VATGF	23.06		493.254	494.258	16.4324	0.143	0.999998
1583	VCVTGF	34.48		624.294	625.297	27.8869	0.954	1
1584	VDGP	18.94		386.18	387.183	6.29	0.166	0.28705
1585	VDI	20.62		345.19	346.196	12.4748	0.544	2.16367e-06
1586	VDIG	20.51		402.211	403.218	10.1821	0.174	0.00944272
1587	VDIV	16.06		444.258	445.263	19.5886	0.375	3.51108e-05
1588	VDL	20.62		345.19	346.196	12.4748	0.931	0.999448
1589	VDLG	20.51		402.211	403.218	10.1821	0.239	0.999999
1590	VDLV	16.06		444.258	445.263	19.5886	0.922	0.970113
1591	VDTI	16.75		446.238	447.245	16.3236	0.272	0.999998
1592	VDTL	16.75		446.238	447.245	16.3236	0.621	1
1593	VDVSVVD	30.34		731.37	732.373	17.8304	0.751	1
1594	VDY	22.8		395.169	396.176	8.5238	0.294	1
1595	VDYN	21.78		509.212	510.218	6.0786	0.119	1
1596	VEAAT	15.38		489.243	490.245	8.6308	0.974	0.999822
1597	VEF	24.33		393.19	394.197	14.7458	0.32	0.985462
1598	VEY	19.43		409.185	410.191	12.7912	0.925	0.999742
1599	VFTP	20.85		462.248	463.255	16.1358	0.5	0.154797
1600	VGDP	19.29		386.18	387.187	3.2778	0.369	0.866231
1601	VGGF	21.11		378.19	379.2	12.5026	0.833	8.05841e-05
1602	VGGI	22.89		344.206	345.212	10.8277	0.745	9.09732e-08
1603	VGGL	22.89		344.206	345.212	10.8277	0.899	1.38177e-05
1604	VGGP	24.8		328.175	329.183	6.1184	0.617	0.000236196
1605	VGGPSVGV		92.7	670.365	671.371	18.1337	0.074	0.324097
1606	VGII	15.28		400.269	401.273	24.7897	0.341	4.1492e-10
1607	VGIL	15.28		400.269	401.273	24.7897	0.694	2.72328e-09
1608	VGIT	16.72		388.232	389.24	9.9141	0.925	0.999997
1609	VGLI	15.28		400.269	401.273	24.7897	0.567	2.72328e-09
1610	VGLL	15.28		400.269	401.273	24.7897	0.845	6.12468e-05
1611	VGLT	16.72		388.232	389.24	9.9141	0.315	0.999992
1612	VGP	15.84		271.153	272.158	3.3226	0.771	0.000167698
1613	VGQP	16.44		399.212	400.22	3.3223	0.937	0.650615
1614	VGVT	22.52		374.216	375.221	6.2076	0.08	1
1615	VHNG	20.34		425.202	426.206	6.3394	0.789	0.984829
1616	VI	15.61		230.163	231.17	8.4096	0.022	5.39386e-09
1617	VIE	24.97		359.206	360.211	6.7417	0.911	1.12028e-07
1618	VIISG	21.93		487.301	488.304	16.13	0.031	0.89372
1619	VILSG	21.93		487.301	488.304	16.13	0.074	0.765922
1620	VINI	17.33		457.29	458.294	25.2647	0.488	0.00188053
1621	VINL	17.33		457.29	458.294	25.2647	0.5	0.000375607
1622	VINP	17.7		441.259	442.262	14.308	0.881	0.0600977
1623	VIP	21.23		327.216	328.222	11.1375	0.019	0.00793245
1624	VIPDV	18.64		541.311	542.317	13.3564	0.234	0.905138
1625	VIPVD	19.73		541.311	542.317	13.3564	0.452	0.00195827
1626	VIS	20.52		317.195	318.204	4.2124	0.103	2.72333e-06
1627	VIT	19.2		331.211	332.217	6.568	0.126	0.0443503
1628	VIW	23.69		416.242	417.247	31.7068	0.017	4.8181e-08
1629	VKEVGGGA	25.73		715.386	716.393	8.7781	0.249	0.334681
1630	VKLDVLQTL	31.02		1027.63	514.818	42.6282	0.903	1
1631	VL	15.61		230.163	231.17	8.4096	0.148	2.27494e-06
1632	VLE	24.97		359.206	360.211	6.7417	0.33	0.628402
1633	VLFSPV	16.77		660.385	661.39	35.3156	0.076	0.865553
1634	VLISG	21.93		487.301	488.304	16.13	0.027	0.765922
1635	VLLSG	21.93		487.301	488.304	16.13	0.073	0.860932
1636	VLNI	17.33		457.29	458.294	25.2647	0.035	0.000375607
1637	VLNL	17.33		457.29	458.294	25.2647	0.046	4.17564e-05
1638	VLNP	17.7		441.259	442.262	14.308	0.155	0.41691
1639	VLP	21.23		327.216	328.222	11.1375	0.082	9.53078e-06
1640	VLPDV	18.64		541.311	542.317	13.3564	0.662	0.000817864
1641	VLPVD	19.73		541.311	542.317	13.3564	0.918	0.000710672
1642	VLS	20.52		317.195	318.204	4.2124	0.19	5.50941e-06
1643	VLSVLP	16.74		626.4	627.404	39.0221	0.664	0.363649
1644	VLT	19.2		331.211	332.217	6.568	0.543	0.992129
1645	VLW	23.69		416.242	417.247	31.7068	0.012	1.55176e-07
1646	VNEHFN	16.81		758.335	759.342	16.4271	0.063	1
1647	VP	18.32		214.132	215.139	3.3028	0.916	1.77888e-08
1648	VPE	20		343.174	344.18	10.3656	0.885	0.104819
1649	VPGM	16.1		402.194	403.199	14.8514	0.077	5.05087e-06
1650	VPI	21.48		327.216	328.22	12.6924	0.161	0.00134387
1651	VPL	21.48		327.216	328.22	12.6924	0.883	0.000513668
1652	VPP	17.51		311.185	312.192	7.305	0.106	0.00281305
1653	VPTVDVS	32.27		715.375	716.379	15.4791	0.753	1
1654	VPTVDVSVVD	51.54		1028.54	1029.55	30.4165	0.437	1
1655	VPV	20.25		313.2	314.207	8.5041	0.135	0.10095
1656	VPVP	20.24		410.253	411.26	14.06	0.928	0.0998368
1657	VQAGPSA	15.96		628.318	629.319	10.1185	0.858	0.0222282
1658	VSAG	15.4		332.17	333.173	2.0105	0.873	0.999051
1659	VSAIAIG	18.53		629.375	630.379	28.7399	0.157	2.91556e-06
1660	VSAS	15.89		362.18	363.183	19.5295	0.723	0.998731
1661	VSF	24.04		351.179	352.185	15.2555	0.366	0.000167942
1662	VSGV	25.16		360.201	361.207	8.7368	0.942	0.998305
1663	VSI	26.9		317.195	318.201	12.9674	0.076	0.00965774
1664	VSIP	20.2		414.248	415.25	17.2651	0.163	0.0312888
1665	VSL	26.9		317.195	318.201	12.9674	0.334	0.293323
1666	VSLP	20.2		414.248	415.25	17.2651	0.793	0.992724
1667	VSP	24.12		301.164	302.169	3.3436	0.12	0.145485
1668	VSPTFA	15.71		620.317	621.317	15.563	0.066	1
1669	VSSSLA	18.01		562.296	563.3	8.3441	0.944	0.999997
1670	VSVSD	15.78		505.238	506.246	8.2537	0.809	1
1671	VSY	24.37		367.174	368.179	8.3279	0.948	0.000532789
1672	VTAG	20.66		346.185	347.189	2.6459	0.939	0.999968
1673	VTAPLSL	17.8		699.417	700.419	26.6689	0.789	0.309526
1674	VTDVSA	19.85		590.291	591.296	13.0648	0.865	1
1675	VTI	26.03		331.211	332.216	13.0679	0.041	0.480593
1676	VTL	26.03		331.211	332.216	13.0679	0.319	0.999936
1677	VTLCLLVIP	15.79		969.593	970.594	46.0681	0.445	1.19601e-05
1678	VTVGNVLNPGAGA	17.89		1168.61	585.309	17.8952	0.225	1
1679	VTVP	23.03		414.248	415.251	17.1995	0.198	0.383207
1680	VVI	19.61		329.231	330.237	15.231	0.456	5.84794e-06
1681	VVIA	20.08		400.269	401.272	12.4811	0.132	3.19349e-11
1682	VVIP	27.69		426.284	427.288	21.9141	0.024	1.16778e-08
1683	VVL	19.61		329.231	330.237	15.231	0.668	2.73946e-05
1684	VVLA	20.08		400.269	401.272	12.4811	0.341	8.23446e-11
1685	VVLP	27.69		426.284	427.288	21.9141	0.084	2.35405e-09
1686	VVPP	21.73		410.253	411.258	9.3025	0.156	0.0423148
1687	VVSALF	18.78		634.369	635.373	36.9567	0.036	0.964589
1688	VVT	19.63		317.195	318.201	3.4984	0.476	0.984803
1689	VVY	20.91		379.211	380.215	10.1981	0.474	2.43357e-06
1690	VY	18.49		280.142	281.149	5.1176	0.054	6.08413e-08
1691	VYE	17.13		409.185	410.189	14.0961	0.259	0.999999
1692	VYT	21.5		381.19	382.197	8.7531	0.957	0.999999
1693	VYW	21.89		466.222	467.226	27.0166	0.011	7.13669e-06
1694	WAH	17.39		412.186	413.191	12.6545	0.665	1.84838e-08
1695	WAHA	20.41		483.223	484.227	13.0912	0.824	1.26277e-05
1696	WG	18.42		261.111	262.118	10.1049	0.013	8.76113e-10
1697	WGA	21.48		332.148	333.154	5.8458	0.064	1.17565e-08
1698	WGQNQ	18.68		631.271	632.273	8.1743	0.15	1
1699	WGRI	16.83		530.297	531.307	21.4547	0.012	8.7272e-10
1700	WGRL	16.83		530.297	531.307	21.4547	0.014	1.52777e-07
1701	WH	18.27		341.149	342.152	2.8511	0.183	1.08138e-10
1702	WI	17.3		317.174	318.183	5.4945	0.029	8.53529e-10
1703	WL	17.3		317.174	318.183	5.4945	0.024	1.44446e-08
1704	WNEI	16.67		560.26	561.266	17.4002	0.583	0.416733
1705	WNEL	16.67		560.26	561.266	17.4002	0.288	0.403483
1706	WP	17.22		301.143	302.149	15.4203	0.025	3.29548e-10
1707	WRD	17.8		475.218	476.222	10.7725	0.058	0.999075
1708	WRF	17.77		507.259	508.262	20.5614	0.011	3.83654e-10
1709	WRY	16.19		523.254	524.256	13.4361	0.083	2.12527e-07
1710	WSD	19.07		406.149	407.152	1.6025	0.068	0.998858
1711	WTR	16		461.239	462.247	9.2719	0.892	0.00115504
1712	WV	16.3		303.158	304.164	13.2047	0.011	1.79621e-08
1713	WVDA	16.99		489.222	490.229	7.7823	0.635	0.169421
1714	WVHP	19.08		537.27	538.276	15.5422	0.023	7.31866e-11
1715	WVPFG	16.87		604.301	605.301	13.0935	0.048	5.23699e-06
1716	YAM	16.52		383.151	384.156	11.311	0.938	0.000343352
1717	YDI	21.18		409.185	410.193	15.2616	0.08	2.92536e-05
1718	YDL	21.18		409.185	410.193	15.2616	0.232	0.999672
1719	YF	18.64		328.142	329.15	13.742	0.033	6.77116e-09
1720	YGH	19.45		375.154	376.162	4.7748	0.296	0.000364428
1721	YGP	22.43		335.148	336.155	7.5009	0.034	4.88637e-06
1722	YGTI	15.66		452.227	453.23	22.3042	0.054	0.993888
1723	YGTL	15.66		452.227	453.23	22.3042	0.255	1
1724	YGVD	15.83		452.191	453.198	6.4154	0.139	0.999999
1725	YHK	21.73		446.228	447.237	11.3133	0.302	0.0604395
1726	YI	15.99		294.158	295.164	10.7666	0.028	6.20575e-10
1727	YL	15.99		294.158	295.164	10.7666	0.043	2.6103e-10
1728	YP	19.1		278.127	279.132	5.4101	0.041	2.2272e-10
1729	YPF	26.58		425.195	426.198	23.0964	0.068	1.31517e-09
1730	YPPQPPSDA	25.83		970.44	971.445	8.4553	0.223	0.999419
1731	YSE	20.66		397.149	398.153	3.293	0.943	1
1732	YSIF	27.2		528.258	529.261	34.7226	0.023	2.03189e-07
1733	YSLF	27.2		528.258	529.261	34.7226	0.055	2.28327e-07
1734	YSSIR	17.03		624.323	625.327	13.1146	0.976	0.00904768
1735	YSSLR	17.03		624.323	625.327	13.1146	0.981	0.999639
1736	YSSLVG	15.62		624.312	625.322	13.0498	0.176	0.846413
1737	YV	17.25		280.142	281.149	5.1324	0.056	1.71545e-08
1738	YVF	21.18		427.211	428.22	23.3578	0.026	1.29157e-09
1739	YVSSA	15.06		525.244	526.248	11.1929	0.792	0.999914
1740	YVY	15.36		443.206	444.214	12.4823	0.028	4.67816e-08
1741	YW	16.82		367.153	368.158	16.2464	0.015	2.14003e-11
Note: -10lgP: The confidence score (-10lgP) for peptide-spectrum match (PSM) reliability. ALC (%): Average Local Confidence score (%), indicating the confidence level of the peptide sequence assignment. Mass: Molecular mass (Da) of the identified peptide. m/z: Mass-to-charge ratio of the precursor ion. RT: Retention time (min). Class: Classification as a potential umami peptide. UMPred-FRL-Probab…
