# Supplementary material for: Identification and Sensory Characterization of Umami Peptides During Lager Beer Fermentation
Source: Foods. 2026 May 12;15(10):1694. doi: 10.3390/foods15101694 (PMC13205335; doi:10.3390/foods15101694)
Supplement: Supplementary file 1 [file foods-15-01694-s001.zip › S5. Parameters for the identification and predicted umami intensity of peptides identified in lager beer at day 1 of the brewing process.xlsx]

## Sheet: Tabelle1
Number	Peptide	-10LgP	ALC (%)	Mass	m/z	RT	UMPred-FRL-Probability	ProUmami
1	AAAP	22.35		328.175	329.181	2.978	0.238	0
2	AAAPSVGV	20.94		670.365	671.369	18.617	0.078	0.324
3	AAASVIGLG	21.89		757.433	758.435	27.176	0.063	0.322
4	AAD	18.38		275.112	276.12	9.562	0.982	1
5	AAEF	15.18		436.196	437.201	16.315	0.181	1
6	AAEGSII	17.56		659.349	660.354	20.222	0.063	0.998
7	AAEGSIL	15.43		659.349	660.355	20.271	0.12	1
8	AAEI	20.05		402.211	403.217	9.274	0.156	0.001
9	AAEL	20.05		402.211	403.217	9.274	0.5	1
10	AAF	22.84		307.153	308.159	9.976	0.537	0.001
11	AAGIP	17.63		427.243	428.252	11.4	0.036	0
12	AAGLP	17.63		427.243	428.252	11.4	0.208	0.615
13	AAGP		93.5	356.17	357.177	8.276	0.069	0
14	AAGQY	30.93		508.228	509.232	4.557	0.887	1
15	AAIE	16.75		402.211	403.217	6.387	0.114	0.009
16	AALE	16.75		402.211	403.217	6.387	0.06	1
17	AALTIGM	16.91		675.363	676.365	32.23	0.133	0.538
18	AAQLPSMCRVEPQQCSIFAAGQY	25.45		2495.14	832.719	41.101	0.905	1
19	AASP	20.92		344.17	345.175	2.716	0.04	0.392
20	AATLAG	17.35		544.286	545.288	11.271	0.755	1
21	AATLQ		97.2	544.286	545.291	11.311	0.783	1
22	AAVP	22.08		356.206	357.211	8.469	0.265	0
23	AAY	22.7		323.148	324.153	4.975	0.206	0.003
24	ACVNKH	17.27		670.322	672.333	18.238	0.979	0.998
25	ADAIASI	17.63		659.349	660.355	20.028	0.176	0.998
26	ADALASI	17.63		659.349	660.355	20.028	0.308	1
27	ADII	17.7		430.243	431.246	17.915	0.381	0
28	ADIL	17.7		430.243	431.246	17.915	0.143	0
29	ADLI	17.7		430.243	431.246	17.915	0.763	0
30	ADLL	17.7		430.243	431.246	17.915	0.657	0.81
31	ADVF	22.08		450.211	451.218	17.829	0.35	1
32	AEGF	19.36		422.18	423.188	9.243	0.841	1
33	AEID	17.05		446.201	447.21	6.155	0.477	1
34	AEIKVG	18.83		615.359	616.358	9.57	0.665	0.001
35	AEIV	17.97		430.243	431.247	12.273	0.97	0
36	AELD	17.05		446.201	447.21	6.155	0.205	1
37	AELKVG	20.7		615.359	616.368	9.606	0.819	0.007
38	AELV	17.97		430.243	431.247	12.273	0.915	0.996
39	AEVP	21.1		414.211	415.22	9.799	0.302	0.951
40	AF	18.03		236.116	237.121	7.73	0.083	0
41	AFDP	16.37		448.196	449.204	8.835	0.736	0.494
42	AFPD	19.72		448.196	449.202	8.783	0.251	0.515
43	AFR	16.7		392.217	393.223	6.413	0.692	0
44	AFTPIQ	26.23		675.359	676.361	21.352	0.296	0.996
45	AFTPIQY	34.41		838.423	839.428	33.04	0.145	1
46	AFTPLQ	26.23		675.359	676.361	21.352	0.968	1
47	AFTPLQY	34.41		838.423	839.428	33.04	0.916	1
48	AFTQLP	15.03		675.359	676.364	21.434	0.708	1
49	AGAGAGAH	18.17		610.282	611.287	3.934	0.5	0.908
50	AGAI	19.89		330.19	331.198	7.396	0.086	0
51	AGAIE	20.89		459.233	460.236	4.896	0.89	0.983
52	AGAL	19.89		330.19	331.198	7.396	0.056	0
53	AGALE	20.89		459.233	460.236	4.896	0.871	1
54	AGEQAFHRGG	21.84		1070.49	536.253	10.001	0.599	1
55	AGGI	21.89		316.175	317.179	5.307	0.026	0
56	AGGII	18.17		429.259	430.264	17.975	0.017	0.234
57	AGGIL	18.17		429.259	430.264	17.975	0.017	0.106
58	AGGL	21.89		316.175	317.179	5.307	0.047	0
59	AGGLI	18.17		429.259	430.264	17.975	0.02	0.106
60	AGGLL	18.17		429.259	430.264	17.975	0.028	0.998
61	AGI	24.13		259.153	260.159	7.476	0.023	0
62	AGIP	16.86		356.206	357.211	7.604	0.021	0
63	AGL	24.13		259.153	260.159	7.476	0.03	0
64	AGLP	16.86		356.206	357.211	7.604	0.065	0
65	AGMVFGL	18.41		735.363	736.366	48.547	0.034	0.114
66	AGVI	20.99		358.222	359.227	12.916	0.033	0
67	AGVL	20.99		358.222	359.227	12.916	0.047	0
68	AGVP	15.78		342.19	343.196	3.457	0.374	0
69	AHAW	16.39		483.223	484.229	12.916	0.824	0
70	AHI	19.19		339.191	340.196	3.127	0.627	0
71	AHL	19.19		339.191	340.196	3.127	0.533	0.001
72	AHLPQQP	19.84		789.413	790.411	19.394	0.774	0.862
73	AHPH	20.28		460.218	461.225	3.641	0.622	0
74	AHVF	25.63		472.243	473.248	10.318	0.415	0
75	AI	16.12		202.132	203.138	5.087	0.041	0
76	AIA	17.78		273.169	274.174	5.022	0.181	0
77	AIAE	16.02		402.211	403.217	6.387	0.918	0.001
78	AIAFG	17.11		477.259	478.263	25.484	0.02	0.002
79	AIAG	15.5		330.19	331.196	2.991	0.099	0
80	AIAGSIGIG	25.37		757.433	758.439	27.184	0.703	0.549
81	AIEV	18.18		430.243	431.246	12.522	0.937	0
82	AIF	24.23		349.2	350.206	23.816	0.024	0
83	AIGA	17.72		330.19	331.195	4.823	0.083	0
84	AIGF	17.57		406.222	407.23	22.804	0.035	0
85	AIGGTIGIG	21.35		757.433	758.439	27.184	0.066	0.998
86	AIGV	22.22		358.222	359.228	9.899	0.037	0
87	AII	18.96		315.216	316.22	16.579	0.018	0
88	AIIAG	17.48		443.274	444.279	14.981	0.023	0.065
89	AIII	18.6		428.3	429.306	30.924	0.02	0
90	AIIL	18.6		428.3	429.306	30.924	0.017	0
91	AIIQ	16.81		443.274	444.282	14.938	0.026	0.02
92	AIITG	17.75		473.285	474.289	17.377	0.071	0.998
93	AIL	18.96		315.216	316.22	16.579	0.025	0
94	AILAG	17.48		443.274	444.279	14.981	0.041	0.026
95	AILI	18.6		428.3	429.306	30.924	0.018	0
96	AILL	18.6		428.3	429.306	30.924	0.026	0
97	AILQ	16.81		443.274	444.282	14.938	0.108	0.037
98	AILTG	17.75		473.285	474.289	17.377	0.089	1
99	AIM	20.54		333.172	334.139	11.016	0.186	0
100	AIP	17.97		299.185	300.191	9.895	0.031	0.002
101	AIV	22.68		301.2	302.205	10.839	0.081	0.001
102	AIVM	16.66		432.241	433.243	18.066	0.606	0
103	AKE	21.49		346.185	347.187	5.025	0.96	0.998
104	AKNNY	15.12		608.292	610.262	13.882	0.25	1
105	AKPCKP	16.15		642.352	643.353	20.082	0.507	0.999
106	AKVQPGSSVVVF	16.31		1216.68	609.342	42.178	0.226	0.942
107	AL	16.12		202.132	203.138	5.087	0.463	0
108	ALA	17.78		273.169	274.174	5.022	0.108	0.133
109	ALAASVVG	18.8		686.396	687.401	17.484	0.051	0.974
110	ALAASVVGL	26.43		799.48	800.48	37.269	0.05	0.998
111	ALAE	16.02		402.211	403.217	6.387	0.477	1
112	ALAFG	17.11		477.259	478.263	25.484	0.042	0.007
113	ALAG	15.5		330.19	331.196	2.991	0.094	0
114	ALEISG	17.68		588.312	589.282	14.043	0.441	0.99
115	ALELSG	23.58		588.312	589.282	14.043	0.091	1
116	ALEV	18.18		430.243	431.246	12.522	0.242	1
117	ALF	24.23		349.2	350.206	23.816	0.078	0
118	ALGA	17.72		330.19	331.195	4.823	0.06	0
119	ALGF	17.57		406.222	407.23	22.804	0.075	0
120	ALGTVVG	19.03		615.359	616.364	13.826	0.07	1
121	ALGV	22.22		358.222	359.228	9.899	0.056	0.002
122	ALI	18.96		315.216	316.22	16.579	0.028	0
123	ALIAG	17.48		443.274	444.279	14.981	0.053	0.026
124	ALII	18.6		428.3	429.306	30.924	0.018	0
125	ALIL	18.6		428.3	429.306	30.924	0.027	0
126	ALIQ	16.81		443.274	444.282	14.938	0.048	0.037
127	ALITG	17.75		473.285	474.289	17.377	0.124	1
128	ALL	18.96		315.216	316.22	16.579	0.073	0
129	ALLAG	17.48		443.274	444.279	14.981	0.072	0.009
130	ALLASGLVLG	17.16		912.564	913.567	43.286	0.3	0.965
131	ALLDVRKE	15.09		942.55	472.281	27.424	0.02	1
132	ALLI	18.6		428.3	429.306	30.924	0.028	0
133	ALLL	18.6		428.3	429.306	30.924	0.064	0
134	ALLQ	16.81		443.274	444.282	14.938	0.407	0.078
135	ALLTG	17.75		473.285	474.289	17.377	0.199	1
136	ALM	20.54		333.172	334.139	11.016	0.224	0
137	ALP	17.97		299.185	300.191	9.895	0.379	0
138	ALTAIF	17.94		634.369	635.379	37.073	0.524	1
139	ALTALF	17.94		634.369	635.379	37.073	0.568	1
140	ALV	22.68		301.2	302.205	10.839	0.073	0.001
141	ALVM	16.66		432.241	433.243	18.066	0.087	0
142	AMVV	17.81		418.225	419.231	18.16	0.788	0
143	ANEIP	18.04		542.27	543.272	8.576	0.127	0.67
144	ANELP	18.04		542.27	543.272	8.576	0.51	1
145	ANIP	17.88		413.227	414.232	10.859	0.115	0.292
146	ANKCTP	16.33		632.295	633.3	8.262	0.837	1
147	ANLP	17.88		413.227	414.232	10.859	0.71	0.999
148	APAI	17.08		370.222	371.099	9.743	0.063	0
149	APAL	17.08		370.222	371.099	9.743	0.122	0
150	APF	23		333.169	334.14	12.689	0.061	0
151	APGI	16.45		356.206	357.211	7.103	0.023	0
152	APGL	16.45		356.206	357.211	7.103	0.029	0
153	APIV	17.46		398.253	399.256	13.887	0.057	0
154	APLV	17.46		398.253	399.256	13.887	0.978	0
155	APPP	18.75		422.217	423.219	10.541	0.043	0.985
156	APPQPQP	15.11		775.386	776.388	14.685	0.101	0
157	APVE	23.03		414.211	415.216	3.54	0.07	0.717
158	APVEP	16.15		511.264	512.268	8.991	0.164	1
159	APVVG	20.92		441.259	442.264	8.438	0.354	0.977
160	AQDQAYAR	15.78		921.43	922.431	8.101	0.792	1
161	AQLPSMCRVEPQQCSIF	29.96		1933.88	967.948	40.3	0.945	1
162	AQLPSMCRVEPQQCSIFA	17.65		2004.92	1003.47	40.071	0.937	1
163	AQLPSMCRVEPQQCSIFAAG	19.8		2132.98	1067.5	40.057	0.897	1
164	AQLPSMCRVEPQQCSIFAAGQY	50.12		2424.1	1213.05	40.983	0.91	1
165	ARF	17.46		392.217	393.243	8.735	0.346	0
166	ARGF	16.08		449.239	450.243	3.652	0.089	0
167	ASAVVGI	19.54		615.359	616.365	23.995	0.032	0.003
168	ASAVVGL	19.54		615.359	616.365	23.995	0.048	0.008
169	ASEEQI	20.66		675.308	676.31	9.716	0.885	1
170	ASEEQL	19.92		675.308	676.314	9.667	0.959	1
171	ASEQDSSYISGQILHPN	23.29		1844.85	923.423	29.544	0.372	1
172	ASF	22.28		323.148	324.151	8.535	0.14	0.246
173	ASPT	18.11		374.18	375.185	6.824	0.19	1
174	ASQASQHQ	15.22		855.384	856.392	15.588	0.778	1
175	ATAGKVI	17.78		700.412	701.416	17.654	0.939	0.001
176	ATALQ	17.45		544.286	545.29	11.182	0.61	1
177	ATAV	22.11		360.201	361.205	8.454	0.79	1
178	ATF	25.93		337.164	338.168	9.774	0.068	0.459
179	ATGGVM	19.96		534.247	535.257	9.277	0.973	0.314
180	ATGP	21.51		344.17	345.221	2.818	0.192	1
181	ATID	15.07		418.206	419.213	4.372	0.862	1
182	ATIF	21.09		450.248	451.255	27.33	0.166	0.989
183	ATLD	15.07		418.206	419.213	4.372	0.24	1
184	ATLF	21.09		450.248	451.255	27.33	0.693	1
185	ATTI	17.06		446.238	447.24	16.381	0.694	1
186	ATTL	17.06	95.1	446.238	447.24	16.381	0.774	1
187	ATTSIA	18.88		562.296	563.303	8.331	0.965	1
188	ATTSLA	18.88		562.296	563.303	8.331	0.952	1
189	ATTY	18.33		454.206	455.21	4.995	0.965	1
190	ATV	21.83		289.164	290.171	3.414	0.921	1
191	ATW	16.12		376.175	377.182	12.657	0.424	0
192	AV	15.58		188.116	189.124	6.162	0.563	0
193	AVAGFLTSGALGLGGLSSL	51.96		1689.93	845.967	48.829	0.119	1
194	AVASSGQ	16		618.297	621.31	9.294	0.438	1
195	AVATP	21.47		457.254	458.257	8.09	0.133	1
196	AVATPVF	32.17		703.39	704.394	30.768	0.03	1
197	AVEGI	16.67		487.264	488.268	12.816	0.939	0
198	AVEGL	16.67		487.264	488.268	12.816	0.97	1
199	AVF	20.79		335.185	336.192	22.937	0.095	0
200	AVGF	19.45		392.206	393.21	16.475	0.973	0
201	AVGI	25.71		358.222	359.226	12.548	0.934	0
202	AVGL	25.71		358.222	359.226	12.548	0.878	0
203	AVGP	17.84		342.19	343.196	6.473	0.601	0
204	AVGTF	17.34		493.254	494.255	16.026	0.191	1
205	AVHWSPDGT	18.73		968.435	485.228	19.609	0.215	1
206	AVI	21.15		301.2	302.205	11.353	0.063	0
207	AVIE	18.79		430.243	431.247	9.643	0.929	0
208	AVL	21.15		301.2	302.205	11.353	0.042	0
209	AVLE	18.79		430.243	431.247	9.643	0.25	0.981
210	AVM	18.58		319.157	320.161	8.914	0.246	0
211	AVNGAY	15.18		593.281	594.285	21.386	0.823	1
212	AVTGF	24.85		493.254	494.257	16.2	0.153	1
213	AVVD	23.7		402.211	403.251	9.419	0.494	1
214	AVY	22.03		351.179	352.185	8.618	0.052	0.001
215	AY	17.99		252.111	253.117	3.06	0.064	0
216	AYNTIL	15.08		693.37	694.373	28.323	0.448	1
217	AYNTLI	15.08		693.37	694.373	28.323	0.745	1
218	AYNTLL	15.08		693.37	694.373	28.323	0.924	1
219	AYV	17.61		351.179	352.146	8.817	0.125	0
220	CCCAGS	18.91		542.129	543.13	1.313	0.582	1
221	CCMY	17.09		518.133	519.139	6.091	0.685	0
222	CCNCYT	15.18		704.184	705.182	1.313	0.59	1
223	CHVG	15.62		414.169	415.172	6.365	0.455	0.001
224	CPLKR		92	615.353	616.358	9.57	0.743	0.045
225	CPRT	18.66		475.221	476.223	9.76	0.518	0.712
226	CRAH	15.5		485.217	486.246	5.445	0.146	0.002
227	CSGNPVTVV	15.54		874.422	875.422	35.457	0.857	1
228	CVF	18.92		367.157	368.159	15.616	0.953	0
229	CVVI	21.24		473.243	474.249	12.566	0.972	0
230	DAF	23.77		351.143	352.15	9.927	0.189	1
231	DAGI	20.41		374.18	375.188	6.502	0.248	0.001
232	DAGL	20.41		374.18	375.188	6.502	0.209	1
233	DAGVIVD	18.88		687.344	688.352	14.97	0.857	1
234	DAGVLVD	20.5		687.344	688.352	14.97	0.909	1
235	DAHQQPE	20.46		823.346	824.389	23.857	0.09	1
236	DAI	17.07		317.159	318.161	5.308	0.561	0.211
237	DAL	17.07		317.159	318.161	5.308	0.522	1
238	DAP	15.85		301.127	302.133	2.002	0.205	0
239	DAVC	15.84		406.152	407.158	8.538	0.426	1
240	DAVP	21.5		400.196	401.199	8.31	0.215	0.727
241	DDGCCNP	22.64		721.192	722.203	8.841	0.582	1
242	DEW	15.82		448.159	449.165	12.869	0.917	0.129
243	DF	19.81		280.106	281.111	8.141	0.922	0
244	DFPVT	21.78		577.275	578.278	19.036	0.892	1
245	DFVA	16.12		450.211	451.219	14.161	0.079	0.994
246	DGI	22.86		303.143	304.181	7.1	0.178	0.307
247	DGIV	19.6		402.211	403.22	12.71	0.155	0.001
248	DGL	22.86		303.143	304.181	7.1	0.14	1
249	DGLV	19.6		402.211	403.22	12.71	0.228	1
250	DGVF	21.98		436.196	437.202	16.197	0.123	1
251	DGVI	21.87		402.211	403.219	13.675	0.146	0.001
252	DGVL	21.87		402.211	403.219	13.675	0.136	1
253	DIEHT	15.75		613.271	614.312	8.129	0.218	1
254	DIF	22.43		393.19	394.194	16.406	0.048	0
255	DII	16.55		359.206	360.211	20.475	0.132	0
256	DIID	19.49		474.233	475.231	12.422	0.539	1
257	DIIG	15.54		416.227	417.234	17.067	0.021	0.018
258	DIIP	23.02		456.258	457.261	23.963	0.025	0.006
259	DIIR	15.1		515.307	516.311	11.247	0.062	0.057
260	DIL	16.55		359.206	360.211	20.475	0.131	0
261	DILD	19.49		474.233	475.231	12.422	0.808	1
262	DILG	15.54		416.227	417.234	17.067	0.051	0.008
263	DILP	23.02		456.258	457.261	23.963	0.158	0.006
264	DILR	15.1		515.307	516.311	11.247	0.977	0.102
265	DINIF	15.19		620.317	621.313	31.751	0.285	1
266	DINLF	15.19		620.317	621.313	31.751	0.064	1
267	DIP	20.65		343.174	344.178	10.345	0.164	0.055
268	DIR	18.22		402.223	403.225	3.369	0.865	0
269	DISGA	15.05		461.212	462.219	3.354	0.742	0.163
270	DISGQ	16.46		518.234	520.259	9.777	0.603	1
271	DISVS	17.5		519.254	520.261	9.718	0.151	1
272	DISVSA	16.24		590.291	591.297	13.097	0.37	1
273	DIVTP	18.42		543.29	544.293	16.201	0.518	0.999
274	DKPID	15.1		586.296	587.243	10.814	0.574	1
275	DKPLD	15.1		586.296	587.243	10.814	0.302	1
276	DLEHT	15.75		613.271	614.312	8.129	0.112	1
277	DLF	22.43		393.19	394.194	16.406	0.082	0.882
278	DLGMP	15.31		531.236	532.27	16.119	0.102	0.999
279	DLI	16.55		359.206	360.211	20.475	0.158	0
280	DLID	19.49		474.233	475.231	12.422	0.13	1
281	DLIG	15.54		416.227	417.234	17.067	0.596	0.008
282	DLIP	23.02		456.258	457.261	23.963	0.905	0.006
283	DLIR	15.1		515.307	516.311	11.247	0.22	0.102
284	DLL	16.55		359.206	360.211	20.475	0.081	0
285	DLLD	19.49		474.233	475.231	12.422	0.136	1
286	DLLG	15.54		416.227	417.234	17.067	0.61	0.001
287	DLLP	23.02		456.258	457.261	23.963	0.959	0.021
288	DLLR	15.1		515.307	516.311	11.247	0.061	0.373
289	DLNIF	15.19		620.317	621.313	31.751	0.18	1
290	DLNLF	15.19		620.317	621.313	31.751	0.059	1
291	DLP	20.65		343.174	344.178	10.345	0.118	0.364
292	DLR	18.22		402.223	403.225	3.369	0.17	0.898
293	DLSGA	15.05		461.212	462.219	3.354	0.103	0.997
294	DLSGQ	16.46		518.234	520.259	9.777	0.116	1
295	DLSHEYVTINGD	16.9		1362.59	682.304	32.422	0.325	1
296	DLSV	15.77		432.222	433.229	14.104	0.696	1
297	DLSVS	17.5		519.254	520.261	9.718	0.322	1
298	DLSVSA	16.24		590.291	591.297	13.097	0.526	1
299	DLVPGGL		90.6	669.37	670.375	27.767	0.153	0.753
300	DLVPNLT	18.78		770.417	771.426	23.716	0.036	1
301	DLVTP	18.42		543.29	544.293	16.201	0.171	0.916
302	DNF	17.65		394.149	395.19	8.191	0.54	1
303	DNIM	18.46		491.205	492.21	14.205	0.179	0.033
304	DNIQGITKPAI	28.14		1168.64	585.328	25.795	0.092	1
305	DNLM	18.46		491.205	492.21	14.205	0.261	0.999
306	DPDAAVVN	17.02		799.371	800.375	11.528	0.829	1
307	DPVP	15.43		426.211	427.29	17.666	0.557	1
308	DQHI	15.05		511.239	512.264	8.89	0.685	0
309	DQHL	15.05		511.239	512.264	8.89	0.489	0
310	DQIP	16.63		471.233	472.237	8.195	0.093	0.002
311	DQLP	16.63		471.233	472.237	8.195	0.193	0.166
312	DRH	16.4		426.198	427.207	9.385	0.415	1
313	DRKILGNSI	15.72		1014.58	1015.57	38.117	0.947	0.974
314	DSIP	15.91		430.206	431.213	10.23	0.213	0.101
315	DSLP	15.91		430.206	431.213	10.23	0.131	0.344
316	DTFD	16.78		496.181	497.186	6.525	0.828	1
317	DTII	16.58		460.253	461.255	10.317	0.182	1
318	DTIL	16.58		460.253	461.255	10.317	0.359	1
319	DTIP	21.21		444.222	445.226	12.643	0.275	0.999
320	DTLI	16.58		460.253	461.255	10.317	0.213	1
321	DTLL	16.58		460.253	461.255	10.317	0.426	1
322	DTLP	21.21		444.222	445.226	12.643	0.161	1
323	DTRGVV	15.5		645.345	646.348	15.503	0.979	1
324	DTVP	22.28		430.206	431.213	8.507	0.031	1
325	DVEI	17.61		474.233	475.238	11.582	0.431	1
326	DVEL	17.61		474.233	475.238	11.582	0.719	1
327	DVF	15.1		379.174	380.178	16.554	0.545	0.999
328	DVGS	18.17		376.159	377.195	6.152	0.863	1
329	DVI	20.76		345.19	346.194	12.476	0.423	0
330	DVIA	17.08		416.227	417.231	9.864	0.309	0
331	DVIE	19.97		474.233	475.238	9.346	0.02	1
332	DVL	20.76		345.19	346.194	12.476	0.352	0.806
333	DVLA	17.08		416.227	417.231	9.864	0.081	0.999
334	DVLE	19.97		474.233	475.238	9.346	0.388	1
335	DVP	22		329.159	330.164	8.945	0.383	0.268
336	DVVF	21.16		478.243	479.251	24.964	0.525	0.114
337	DVVV	21.57		430.243	431.249	12.451	0.875	0.971
338	DVVVA	18.4		501.28	502.287	11.938	0.847	0.994
339	DVW	15.38		418.185	419.194	19.294	0.43	0.552
340	DVY	22.95		395.169	396.176	8.391	0.118	1
341	DVYN	16.32		509.212	510.22	5.957	0.015	1
342	DVYNV	23.94		608.281	609.292	15.535	0.296	1
343	DVYNVA	22.11		679.318	680.322	14.817	0.873	1
344	DW	21.07		319.117	320.16	10.792	0.788	0
345	DYAF	21.54		514.206	515.211	17.509	0.21	1
346	DYNIQ	25.02		651.286	652.294	10.96	0.835	1
347	DYNLQ	25.02		651.286	652.294	10.96	0.81	1
348	DYP	16.79		393.154	394.157	5.559	0.139	0.993
349	EAAAA	15.88		431.202	432.203	6.086	0.544	1
350	EAEI	17.59		460.217	461.22	6.121	0.355	1
351	EAEL	17.59		460.217	461.22	6.121	0.902	1
352	EAF	21.27		365.159	366.164	9.742	0.939	1
353	EAGCASV	15.91		617.248	618.264	1.648	0.758	1
354	EAGGGFGG	18.14		632.255	633.262	11.467	0.069	0.979
355	EAGI	19.34		388.196	389.202	3.064	0.557	0.026
356	EAGL	19.34		388.196	389.202	3.064	0.972	0.874
357	EAGLQ	15.07		498.244	499.249	8.801	0.616	1
358	EAI	22.34		331.174	332.18	8.186	0.67	0.013
359	EAL	22.34		331.174	332.18	8.186	0.718	0.003
360	EANDGNS	15.46		705.257	706.265	5.182	0.092	1
361	EAP	18.69		315.143	316.148	2.896	0.788	0.846
362	EAV	20.71		317.159	318.165	3.039	0.978	1
363	EAY	24.46		381.154	382.191	8.75	0.379	1
364	ECR	15.74		406.164	407.164	1.63	0.841	1
365	EDK	17.07		390.175	391.192	3.482	0.978	1
366	EENSN	15.89		591.214	592.212	2.758	0.663	1
367	EEVI	16.62		488.248	489.25	14.007	0.826	0.97
368	EEVL	16.62		488.248	489.25	14.007	0.903	0.997
369	EF	22.55		294.122	295.127	9.77	0.828	0
370	EFG	20.36		351.143	352.146	8.817	0.563	0.655
371	EFI	19.09		407.206	408.211	23.961	0.02	0
372	EFL	19.09		407.206	408.211	23.961	0.099	0
373	EFSI	15.16		494.238	495.247	17.54	0.152	0.998
374	EFSL	15.16		494.238	495.247	17.54	0.861	1
375	EFT	19.32		395.169	396.178	9.43	0.727	1
376	EGAI	15.16		388.196	389.201	8.734	0.42	0.026
377	EGAL	15.16		388.196	389.201	8.734	0.943	0.852
378	EGAW	20.55		461.191	462.205	11.64	0.94	0.095
379	EGAY	17.63		438.175	439.18	4.3	0.963	1
380	EGGI	15.15		374.18	375.184	4.216	0.115	0.691
381	EGGL	15.15		374.18	375.184	4.216	0.773	0.961
382	EGI	20.78		317.159	318.161	8.171	0.136	0.713
383	EGIA	19.5		388.196	389.2	6.203	0.506	0.004
384	EGL	20.78		317.159	318.161	8.171	0.369	0.849
385	EGLA	19.5		388.196	389.2	6.203	0.967	0.996
386	EI	22.74		260.137	261.143	8.337	0.2	0
387	EIA	23.39		331.174	332.182	7.068	0.665	0.001
388	EIAAGLE	16.3		683.349	684.349	28.292	0.968	0.999
389	EIAQIE	20.34		683.349	684.354	28.231	0.833	1
390	EIE	18.46		389.18	390.181	7.347	0.892	0.999
391	EIFQ	18.19		535.264	536.251	9.914	0.04	0.999
392	EIG	25.86		317.159	318.166	6.28	0.205	0.041
393	EIGA	21.1		388.196	389.203	3.161	0.581	0.004
394	EII	22.79		373.221	374.225	16.474	0.039	0
395	EIII	15.14		486.305	487.31	30.926	0.021	0
396	EIIL	15.14		486.305	487.31	30.926	0.02	0
397	EIL	22.79		373.221	374.225	16.474	0.057	0
398	EILI	15.14		486.305	487.31	30.926	0.021	0
399	EILL	15.14		486.305	487.31	30.926	0.021	0
400	EIQ	25.14		388.196	389.2	4.911	0.851	0.987
401	EIR	19.45		416.238	417.243	3.198	0.916	0.13
402	EIS	22.69		347.169	348.173	4.72	0.828	0.001
403	EISES	15.76		545.233	546.238	10.129	0.305	1
404	EISESE	17.18		674.276	675.284	11.441	0.49	1
405	EIT	20.62		361.185	362.191	8.39	0.898	1
406	EIV	19.81		359.206	360.208	10.312	0.907	0
407	EIVM	19.4		490.246	491.249	19.555	0.857	0.002
408	EIVQQ	20.1		615.323	616.324	8.51	0.841	1
409	EIVR	22.47		515.307	516.313	11.215	0.015	0.282
410	EIW	15.87		446.217	447.223	28.781	0.027	0
411	EIY	22.2		423.201	424.208	12.27	0.089	0
412	EIYE	15.08		552.243	553.25	10.525	0.854	1
413	EKP	20.32		372.201	373.199	8.173	0.185	0.978
414	EKVPVISQL	17.34		1012.58	1013.59	43.549	0.878	0.942
415	EL	22.74		260.137	261.143	8.337	0.948	0.401
416	ELA	23.39		331.174	332.182	7.068	0.699	0.008
417	ELAAGLE	16.3		683.349	684.349	28.292	0.848	1
418	ELAQLE	20.34		683.349	684.354	28.231	0.614	1
419	ELE	18.46		389.18	390.181	7.347	0.972	1
420	ELFQ	18.19		535.264	536.251	9.914	0.051	1
421	ELG	25.86		317.159	318.166	6.28	0.401	0.896
422	ELGA	21.1		388.196	389.203	3.161	0.386	0.933
423	ELI	22.79		373.221	374.225	16.474	0.32	0
424	ELII	15.14		486.305	487.31	30.926	0.512	0
425	ELIL	15.14		486.305	487.31	30.926	0.849	0
426	ELL	22.79		373.221	374.225	16.474	0.094	0
427	ELLI	15.14		486.305	487.31	30.926	0.08	0
428	ELLL	15.14		486.305	487.31	30.926	0.434	0
429	ELNP		93.6	453.222	454.226	14.506	0.408	0.038
430	ELPQFE	24.27		743.349	744.355	38.16	0.577	1
431	ELQ	25.14		388.196	389.2	4.911	0.728	1
432	ELR	19.45		416.238	417.243	3.198	0.834	0.798
433	ELS	22.69		347.169	348.173	4.72	0.958	0.342
434	ELSES	15.76		545.233	546.238	10.129	0.859	1
435	ELSESE	15.63		674.276	675.284	11.441	0.907	1
436	ELT	20.62		361.185	362.191	8.39	0.914	1
437	ELV	19.81		359.206	360.208	10.312	0.961	0
438	ELVM	19.4		490.246	491.249	19.555	0.882	0.015
439	ELVQQ	20.1		615.323	616.324	8.51	0.732	1
440	ELVR	22.47		515.307	516.313	11.215	0.737	0.798
441	ELW	15.87		446.217	447.223	28.781	0.293	0.014
442	ELY	22.2		423.201	424.208	12.27	0.237	0
443	ELYE	15.08		552.243	553.25	10.525	0.385	1
444	EM	17.56		278.094	279.153	3.346	0.962	0.952
445	EMQ	18.82		406.152	407.159	3.186	0.973	0.996
446	ENF	16.71		408.165	409.207	8.458	0.553	1
447	ENM	20.61		392.137	393.144	3.026	0.949	0.999
448	EPEY	17.27		536.212	537.217	4.541	0.759	0.693
449	EPFPQ	15.15		598.275	599.283	20.095	0.07	1
450	EPFPQQPP		91.6	920.439	921.446	26.623	0.156	0.305
451	EPGI	15.66		414.211	415.22	4.281	0.02	0.955
452	EPGL	15.66		414.211	415.22	4.281	0.131	0.998
453	EPI	16.09		357.19	358.16	9.996	0.21	0
454	EPL	16.09		357.19	358.16	9.996	0.869	0.593
455	EPLPQQP	17.9		789.402	790.411	19.394	0.257	0.996
456	EPPQ	15.21		469.217	470.258	15.481	0.877	1
457	EPQIS	15.01		572.281	573.284	4.35	0.602	0.895
458	EPQLS	15.01		572.281	573.284	4.35	0.828	1
459	EPQPQQ	15.99		707.324	708.331	6.916	0.951	1
460	EPQPYP		93.6	711.323	712.328	17.639	0.112	0.374
461	EPQSI	16.42		572.281	573.284	4.35	0.459	1
462	EPQSL	16.42		572.281	573.284	4.35	0.728	1
463	EPSI	17.34		444.222	445.227	4.341	0.427	0.518
464	EPSL	17.34		444.222	445.227	4.341	0.985	0.973
465	EPTSGSS	15.31		663.271	664.277	15	0.144	1
466	EPVP	15.15		440.227	441.186	4.694	0.419	0.778
467	EPWIAGEP	17.33		897.423	898.443	28.087	0.386	0.207
468	EQCGSQSSG	19.83		863.308	864.315	1.841	0.269	1
469	EQILG	15.2		540.291	541.298	23.365	0.136	0.742
470	EQLIG	15.2		540.291	541.298	23.365	0.181	0.742
471	EQLLG	15.2		540.291	541.298	23.365	0.043	0.97
472	EQNGFGVGA	24.64		859.382	860.384	28.311	0.245	1
473	EQPPYP	17.78		711.323	712.329	17.447	0.102	0.374
474	EQQPIP	15.08		692.349	693.358	17.51	0.183	0.018
475	EQQPLP	15.08		692.349	693.358	17.51	0.265	1
476	EQQPP	30.81		579.265	580.275	7.512	0.877	1
477	EQQPPI	19.59		692.349	693.355	17.396	0.229	0.146
478	EQW	18.96		461.191	462.197	11.675	0.143	0.99
479	EQYQ	17.42		566.234	567.235	2.067	0.16	1
480	ERF	16.34		450.223	451.228	6.12	0.5	1
481	ESMPMPLE	24.35		932.398	933.403	33.202	0.188	0.999
482	ESPSHA	16.16		626.266	627.275	6.072	0.571	1
483	ESR	17.6		390.186	391.192	3.482	0.976	1
484	ESVI	16.66		446.238	447.24	13.867	0.35	0.037
485	ESVL	16.66		446.238	447.24	13.867	0.483	0.998
486	ESW	22.91		420.165	421.173	11.475	0.541	0.902
487	ETAP	15.02		416.191	417.243	3.198	0.204	1
488	ETF	20.01		395.169	396.174	9.832	0.891	1
489	EV	21.71		246.122	247.129	3.379	0.966	0.67
490	EVA	22.6		317.159	318.201	3.227	0.94	1
491	EVCCAGS	18.22		648.212	649.22	1.417	0.651	1
492	EVF	17.85		393.19	394.2	14.173	0.93	0.999
493	EVG	22.16		303.143	304.146	2.635	0.97	1
494	EVGA	19.37		374.18	375.184	2.966	0.87	1
495	EVGI	20.14		416.227	417.234	14.2	0.296	0.383
496	EVGL	20.14		416.227	417.234	14.2	0.299	0.913
497	EVHTPT	15.8		682.329	683.335	14.297	0.338	1
498	EVI	20.52		359.206	360.209	11.384	0.523	0
499	EVL	20.52		359.206	360.209	11.384	0.132	0
500	EVM	16.03		377.162	378.166	8.782	0.976	0.213
501	EVPQPQP	16.01		775.386	776.388	14.685	0.132	0.26
502	EVQ	22.36		374.18	375.231	2.833	0.956	1
503	EVQP	16.37		471.233	472.237	4.343	0.223	0.119
504	EVVD	16.63		460.217	461.223	6.337	0.915	1
505	EW	23.97		333.132	334.139	11.016	0.067	0
506	EYST	15.37		498.196	499.198	2.677	0.671	1
507	EYW	16.12		496.196	497.2	23.931	0.336	0
508	FACI	20.77		452.209	453.214	13.845	0.569	0
509	FACL	20.77		452.209	453.214	13.845	0.726	0
510	FAGP	16.61		390.19	391.192	10.251	0.026	0
511	FAP	18.28		333.169	334.138	12.641	0.041	0
512	FAPT	20.9		434.217	435.195	13.075	0.239	0.002
513	FAR	22.44		392.217	393.22	5.478	0.526	0
514	FATPLQ		95.4	675.359	676.366	21.49	0.966	1
515	FCR	17.97		424.189	425.195	8.574	0.879	0
516	FCT	18.62		369.136	370.139	6.235	0.907	1
517	FDASNY	15.29		715.281	716.285	11.203	0.418	1
518	FDPVT	17.73		577.275	578.278	19.036	0.748	1
519	FE	19.53		294.122	295.127	4.325	0.829	0
520	FGA	20.96		293.138	294.145	3.281	0.027	0
521	FGAP	15.3		432.201	433.208	9.981	0.024	0
522	FGETA	22.21		523.228	524.233	9.73	0.072	1
523	FGGP	26.7		376.175	377.179	9.323	0.046	0
524	FGIGP	16.55		489.259	490.268	27.17	0.057	0
525	FGLGP	16.55		489.259	490.268	27.17	0.064	0
526	FGN	15.4		336.143	337.149	3.04	0.04	0.015
527	FGP	24.24		319.153	320.124	11.165	0.065	0
528	FGR	17		378.202	379.206	3.283	0.043	0
529	FGSV	17.19		408.201	409.208	14.12	0.356	0.026
530	FGW	22.11		408.18	409.188	7.832	0.026	0
531	FGY	21.27		385.164	386.171	14.977	0.042	0
532	FHAK	15.73		501.27	502.277	13.51	0.508	0
533	FI	16.29		278.163	279.168	14.561	0.034	0
534	FIG	15.46		335.185	336.19	11.206	0.037	0
535	FIGG	19.22		392.206	393.21	18.532	0.041	0
536	FIPTT	19.3		577.311	578.309	21.784	0.208	1
537	FIR	18.6		434.264	435.195	13.075	0.016	0
538	FISP	18.14		462.248	463.254	20.546	0.056	0
539	FISPV	18.7		561.316	562.317	29.442	0.09	0
540	FISVP	22.93		561.316	562.319	29.044	0.458	0
541	FISVPLV	36.36		773.469	774.473	44.08	0.831	0.108
542	FKT	19.13		394.222	395.231	14.515	0.164	0
543	FL	16.29		278.163	279.168	14.561	0.043	0
544	FLG	15.46		335.185	336.19	11.206	0.038	0
545	FLGG	19.22		392.206	393.21	18.532	0.049	0
546	FLR	18.6		434.264	435.195	13.075	0.015	0
547	FLSP	18.14		462.248	463.254	20.546	0.303	0.012
548	FLSPV	18.7		561.316	562.317	29.442	0.404	0.006
549	FLSVP	22.93		561.316	562.319	29.044	0.872	0.592
550	FMI	15.31		409.204	410.21	36.333	0.025	0
551	FML	15.31		409.204	410.21	36.333	0.051	0
552	FMS	22.08		383.152	384.158	9.959	0.953	0.015
553	FN	20.17		279.122	280.129	2.783	0.107	0
554	FNG	19.58		336.143	337.149	3.04	0.05	0
555	FNGY	18.37		499.207	500.23	3.164	0.061	1
556	FNP	26.38		376.175	377.179	9.502	0.31	0
557	FNVP	20.63		475.243	476.209	14.564	0.938	0.763
558	FP	16.74		262.132	263.138	10.773	0.069	0
559	FPGAAGPP	15.83		712.354	713.362	14.298	0.029	0.001
560	FPITT	15.57		577.311	578.313	22.076	0.07	1
561	FPLTT	15.57		577.311	578.313	22.076	0.22	1
562	FPP	30.31		359.185	360.192	12.549	0.069	0
563	FPQT	15.38		491.238	492.244	13.731	0.447	1
564	FPTIT	22.16		577.311	578.312	21.895	0.093	1
565	FPTLT	22.16		577.311	578.312	21.895	0.355	1
566	FPVG	25.72		418.222	419.224	16.25	0.519	0
567	FQ	22.16		293.138	294.145	3.33	0.019	0
568	FQP	23.08		390.19	391.192	10.251	0.025	0
569	FR	21.16		321.18	322.187	3.253	0.038	0
570	FRA	19.68		392.217	393.22	6.266	0.704	0
571	FRE	16.35		450.223	451.228	6.089	0.558	0.999
572	FRG	17.27		378.202	379.208	3.431	0.056	0
573	FRI	19.47		434.264	435.199	12.756	0.03	0
574	FRL	19.47		434.264	435.199	12.756	0.031	0
575	FRW	15.67		507.259	508.273	20.636	0.01	0
576	FSA	23.49		323.148	324.157	8.634	0.2	0.001
577	FSGTR	17.79		566.281	567.281	6.528	0.952	1
578	FSI	24.07		365.195	366.199	27.23	0.023	0
579	FSIP	22.53		462.248	463.256	20.06	0.033	0
580	FSL	24.07		365.195	366.199	27.23	0.077	0.003
581	FSLP	22.53		462.248	463.256	20.06	0.206	0.019
582	FSP	26.32		349.164	350.17	10.127	0.379	0.056
583	FSPVIVP	23.47		757.437	758.44	40.843	0.102	0
584	FSPVLVP	23.47		757.437	758.44	40.843	0.162	0.021
585	FSV	22.97		351.179	352.184	14.43	0.156	0
586	FT	20.85		266.127	267.133	7.81	0.078	0.004
587	FTM	20.81		397.167	398.172	17.913	0.931	0
588	FTP	20.42		363.179	364.182	10.679	0.278	0
589	FTY	27.59		429.19	430.193	16.213	0.055	0.836
590	FV	16.55		264.147	265.154	9.383	0.066	0
591	FVF	18.44		411.216	412.219	35.434	0.032	0
592	FVPT	16.33		462.248	463.254	24.354	0.977	0
593	FVT	22.75		365.195	366.164	9.742	0.14	1
594	FVTDP	18.67		577.275	578.282	6.637	0.684	1
595	FVTP	21.29		462.248	463.252	16.231	0.883	0
596	FW	16.37		351.158	352.164	25.026	0.036	0
597	FWV	17.07		450.227	451.233	10.233	0.014	0
598	FY	22.66		328.142	329.147	13.861	0.03	0
599	GAGAY	21.46		437.191	438.198	3.5	0.193	0.998
600	GAGI	25.26		316.175	317.18	5.339	0.036	0
601	GAGII	20.31		429.259	430.264	15.935	0.014	0.234
602	GAGIL	20.31		429.259	430.264	15.935	0.019	0.106
603	GAGIY	17.91		479.238	480.244	12.482	0.019	0.041
604	GAGL	25.26		316.175	317.18	5.339	0.049	0
605	GAGLI	20.31		429.259	430.264	15.935	0.016	0.106
606	GAGLL	20.31		429.259	430.264	15.935	0.023	0.998
607	GAGLY	17.91		479.238	480.244	12.482	0.023	0.899
608	GAI	21.39		259.153	260.157	6.645	0.05	0
609	GAII	15		372.237	373.24	15.593	0.023	0
610	GAIL	15		372.237	373.24	15.593	0.039	0
611	GAL	21.39		259.153	260.157	6.645	0.105	0.002
612	GALI	15		372.237	373.24	15.593	0.048	0
613	GALL	15		372.237	373.24	15.593	0.097	0
614	GCI	20.91		291.125	292.13	5.275	0.042	0
615	GCL	20.91		291.125	292.13	5.275	0.152	0.001
616	GDGIY	15.18		523.228	524.233	11.151	0.891	0.999
617	GDGLY	15.18		523.228	524.233	11.151	0.575	0.972
618	GDI	18.36		303.143	304.179	7.202	0.945	0
619	GDL	18.36		303.143	304.179	7.202	0.445	1
620	GDPGQPP	16.23		666.297	667.306	13.064	0.088	0.993
621	GEGI	19.02		374.18	375.185	6.023	0.877	0.671
622	GEGL	19.02		374.18	375.185	6.023	0.377	1
623	GF	18.33		222.1	223.106	7.489	0.052	0
624	GFAA	24.75		364.175	365.18	15.205	0.195	0
625	GFP	18.71		319.153	320.161	13.922	0.063	0
626	GFSV	17.18		408.201	409.208	14.12	0.086	1
627	GFSYSGK	17.57		744.344	373.18	9.626	0.335	0.028
628	GGES	15.78		348.128	349.137	5.579	0.229	1
629	GGGGI	25.08		359.181	360.186	6.182	0.055	0.001
630	GGGGL	25.08		359.181	360.186	6.182	0.078	0.007
631	GGI	18.15		245.138	246.144	6.08	0.038	0
632	GGIGVSQP	24.45		713.371	714.376	8.904	0.097	0.997
633	GGKCQI	18.83		604.3	605.298	11.574	0.813	0
634	GGKTPTW	15.18		745.376	746.378	23.406	0.396	0.113
635	GGL	18.15		245.138	246.144	6.08	0.064	0
636	GGTIVNS	19.21		646.329	647.334	8.625	0.823	1
637	GGW	24		318.133	319.137	10.84	0.025	0
638	GHSGAVY	15.32		689.313	690.33	19.892	0.635	0.054
639	GHW	18.98		398.17	399.174	6.006	0.309	0
640	GHY	25.43		375.154	376.162	2.101	0.41	0
641	GI	16.66		188.116	189.122	5.086	0.027	0
642	GIAF	15.6		406.222	407.225	22.335	0.03	0
643	GIF	18.89		335.185	336.192	22.873	0.035	0
644	GIGP	23.63		342.19	343.196	5.438	0.029	0
645	GIMKHESP	16.44		897.438	898.441	28.133	0.541	0.891
646	GIY	18.48		351.179	352.182	10.678	0.026	0
647	GL	16.66		188.116	189.122	5.086	0.054	0
648	GLAF	15.6		406.222	407.225	22.335	0.053	0
649	GLF	18.89		335.185	336.192	22.873	0.046	0
650	GLFIIAVACVISL	16.93		1418.77	710.385	47.809	0.439	0.943
651	GLGISSL	16.4		645.37	646.377	31.361	0.265	0.322
652	GLGP	23.63		342.19	343.196	5.438	0.041	0.001
653	GLHSN	17.54		526.25	527.242	25.451	0.205	0.898
654	GLY	18.48		351.179	352.182	10.678	0.048	0
655	GNF	16.73		336.143	337.152	2.927	0.101	0.035
656	GNGGVH	21.31		539.245	540.265	11.924	0.201	0.135
657	GPALV	18.1		455.274	456.28	16.278	0.039	0.027
658	GPPH	17.78		406.196	407.236	9.883	0.03	0
659	GPSVGVG	17.94		571.297	572.258	9.966	0.157	0.324
660	GPV	17		271.153	272.161	3.462	0.034	0.001
661	GQII	20.42		429.259	430.235	17.958	0.022	0.347
662	GQIL	20.42		429.259	430.235	17.958	0.016	0.188
663	GQIP	20.08		413.227	414.233	11.194	0.027	0.002
664	GQLI	20.42		429.259	430.235	17.958	0.017	0.347
665	GQLL	20.42		429.259	430.235	17.958	0.018	0.358
666	GQLP	20.08		413.227	414.233	11.194	0.091	0.008
667	GRYP	17.25		491.249	492.253	9.664	0.041	0
668	GSAIG	18.12		403.207	404.212	5.411	0.813	0.006
669	GSALG	18.12		403.207	404.212	5.411	0.113	0.997
670	GSGSGCGSGSG	17.75		810.269	811.27	1.571	0.48	1
671	GSHVESS	23.81		701.298	702.296	6.914	0.629	0.998
672	GSI	22.08		275.148	276.153	4.954	0.945	0
673	GSL	22.08		275.148	276.153	4.954	0.94	0.006
674	GSNNPSG	22.43		631.256	632.266	16.222	0.389	1
675	GTGI	16.61		346.185	347.188	4.957	0.067	0.933
676	GTGL	16.61		346.185	347.188	4.957	0.049	1
677	GTGLVNS	21.08		646.329	647.334	8.663	0.955	1
678	GTI	21.38		289.164	290.171	6.262	0.23	0.102
679	GTL	21.38		289.164	290.171	6.262	0.258	1
680	GTPP	16.43		370.185	371.101	2.899	0.552	0.379
681	GVAE	17.82		374.18	375.188	5.925	0.158	1
682	GVAPGP	21.86		496.265	497.269	8.795	0.04	0.35
683	GVAPGPIW	23.18		795.428	796.437	39.055	0.031	0.481
684	GVAPGPIWTPLIP	18.1		1316.75	659.381	48.394	0.044	0.999
685	GVCF	15.65		424.178	425.187	12.596	0.908	0
686	GVGI	15.13		344.206	345.207	14.155	0.747	0
687	GVGL	15.13		344.206	345.207	14.155	0.895	0
688	GVGP	24.85		328.175	329.181	6.201	0.453	0
689	GVGPATA	15.84		571.297	572.302	9.985	0.152	1
690	GVGPSVG		95	571.297	572.299	10.241	0.157	0
691	GVIT	19.35		388.232	389.237	9.881	0.057	1
692	GVLT	19.35		388.232	389.237	9.881	0.335	1
693	GVP	22.97		271.153	272.16	6.245	0.55	0
694	GVSI	19.52		374.217	375.185	6.023	0.047	0.056
695	GVSL	19.52		374.217	375.185	6.023	0.136	0.057
696	GVSPGGV	19.44		571.297	572.3	10.181	0.095	0
697	GVST	16.76		362.18	363.183	17.535	0.731	1
698	GVVT	18.68		374.217	375.223	6.138	0.952	1
699	GW	16.97		261.111	262.116	10.375	0.013	0
700	GWNPFF	16.85		766.344	767.349	32.598	0.053	0.583
701	GWQ	16.37		389.17	390.178	10.026	0.139	0
702	GY	17.95		238.095	239.103	2.894	0.038	0
703	GYH	17.51		375.154	376.162	4.735	0.37	0
704	HAAPMFA	18.75		743.343	744.382	13.819	0.362	0.98
705	HAGM	17.38		414.169	415.173	3.351	0.609	0.548
706	HAQQQ	30.41		610.282	611.282	2.76	0.191	1
707	HAQQQLG	19.21		780.388	781.376	11.54	0.552	0.995
708	HATSPQ	15.46		639.298	640.302	14.908	0.876	1
709	HAVF	21.61		472.243	473.248	10.318	0.339	0
710	HAWA	15.09		483.223	484.227	13.898	0.853	0.002
711	HCD	17		373.106	374.108	3.318	0.945	0.999
712	HCKKLQGLYAP	16.62		1255.66	628.831	29.675	0.074	0.03
713	HF	17		302.138	303.143	6.263	0.048	0
714	HGPF	16.49		456.212	457.178	10.027	0.042	0
715	HGW	15.6		398.17	399.174	6.006	0.309	0
716	HGY	16.01		375.154	376.162	2.101	0.369	0.001
717	HHE	17.29		421.171	422.175	4.768	0.605	1
718	HIKK	15		524.343	525.348	53.808	0.282	0
719	HLKK	15		524.343	525.348	53.808	0.521	0
720	HMGPGSSIINT	21.45		1112.53	557.259	19.27	0.185	0.891
721	HMP	21.03		383.163	385.217	3.144	0.263	0
722	HMVP	16.04		482.231	483.236	9.646	0.331	0
723	HNF	19.58		416.181	417.185	6.14	0.566	0
724	HP	17.62		252.122	253.124	5.403	0.037	0.025
725	HPIC	15.13		468.216	469.225	16.117	0.107	0
726	HPLC	15.13		468.216	469.225	16.117	0.485	0
727	HPLMT	16.89		597.294	599.351	15.36	0.112	0.842
728	HPQ	17.96		380.181	381.185	3.498	0.409	0.001
729	HSIP	15.38		452.238	453.241	7.173	0.018	0.03
730	HSLP	15.38		452.238	453.241	7.173	0.242	0.981
731	HSTI	16.48		456.233	457.227	17.052	0.328	0.001
732	HSTL	16.48		456.233	457.227	17.052	0.429	0.978
733	HTI	15.3		369.201	370.208	3.27	0.164	0.007
734	HTL	15.3		369.201	370.208	3.27	0.434	0.639
735	HVI	16.93		367.222	368.225	8.864	0.448	0
736	HVILGKYPL	17.45		1038.62	1039.62	57.106	0.016	0.002
737	HVL	16.93		367.222	368.225	8.864	0.661	0
738	HW	17.47		341.149	342.149	6.363	0.215	0
739	HY	16.44		318.133	319.137	10.247	0.362	0
740	IAA	18.4		273.169	274.175	4.279	0.332	0
741	IAAE	20.1		402.211	403.22	6.053	0.212	0.994
742	IAAGI	16.1		443.274	444.28	15.282	0.022	0.302
743	IAAGL	16.1		443.274	444.28	15.282	0.027	0.004
744	IAAI	18.54		386.253	387.26	14.271	0.751	0
745	IAAL	18.54		386.253	387.26	14.271	0.935	0
746	IAEF	16.52		478.243	479.25	20.169	0.099	0
747	IAEISG	22.88		588.312	589.317	14.219	0.152	0.012
748	IAELSG	22.88		588.312	589.317	14.219	0.191	0.15
749	IAF	25.78		349.2	350.206	23.687	0.026	0
750	IAFQ	16.84		477.259	478.261	25.522	0.026	0.003
751	IAGA	22.77		330.19	331.197	2.192	0.091	0
752	IAGAI	23.05		443.274	444.278	14.399	0.045	0.302
753	IAGAIE	15.83		572.317	573.32	11.843	0.108	0.004
754	IAGAL	23.05		443.274	444.278	14.399	0.117	0.018
755	IAGALE	17.97		572.317	573.32	11.843	0.108	0.62
756	IAGE	19.9		388.196	389.204	3.481	0.22	0.987
757	IAGF	19.15		406.222	407.226	21.509	0.033	0
758	IAGI	19.24		372.237	373.244	8.635	0.027	0
759	IAGL	19.24		372.237	373.244	8.635	0.032	0
760	IAGP	27.94		356.206	357.212	8.327	0.022	0
761	IAGTVVAV	15.81		728.443	729.449	33.513	0.129	1
762	IAGVTVG	20.16		615.359	616.363	13.868	0.051	1
763	IAGY	21.76		422.217	423.221	10.704	0.051	0.05
764	IAHGGVLPNIN	41.43		1103.61	552.805	24.759	0.482	0.976
765	IAI	21.24		315.216	316.22	20.203	0.022	0
766	IAIAG	22.39		443.274	444.28	15.236	0.026	0.065
767	IAID	20.75		430.243	431.249	13.659	0.089	0
768	IAISI	28.85		515.332	516.34	37.022	0.057	0.087
769	IAISL	28.85		515.332	516.34	37.022	0.124	0.087
770	IAL	21.24		315.216	316.22	20.203	0.028	0
771	IALAG	22.39		443.274	444.28	15.236	0.043	0.001
772	IALD	20.75		430.243	431.249	13.659	0.203	0.005
773	IALSI	28.85		515.332	516.34	37.022	0.281	0.087
774	IALSL	28.85		515.332	516.34	37.022	0.645	0.294
775	IAN	22.03		316.175	317.18	2.297	0.308	0
776	IANAP	15.09		484.265	485.272	6.485	0.106	0.032
777	IAP	24.19		299.185	300.189	9.723	0.032	0
778	IASI	19.87		402.248	403.226	14.866	0.366	0.345
779	IASL	19.87		402.248	403.226	14.866	0.593	0.069
780	IATD	19.08		418.206	419.211	4.993	0.833	1
781	IAV	19.13		301.2	302.205	9.944	0.074	0.006
782	IAVM	24.53		432.241	433.243	17.943	0.173	0
783	ICEQI	16.89		604.289	605.298	11.574	0.253	0.999
784	ICEQL	16.89		604.289	605.298	11.574	0.125	1
785	ICGV	25.05		390.194	391.2	11.797	0.092	0
786	ICPH	16.36		468.216	469.223	8.983	0.113	0
787	ICPI	16.31		444.241	445.117	6.154	0.187	0
788	ICPL	16.31		444.241	445.117	6.154	0.735	0
789	ICPP	16.16		428.209	429.213	10.315	0.231	0
790	ICVSP	17.41		517.257	519.138	6.17	0.745	0.92
791	IDGI	20.79		416.227	417.232	22.841	0.884	0.28
792	IDGL	20.79		416.227	417.232	22.841	0.627	0.092
793	IDI	17.79		359.206	360.213	20.589	0.17	0
794	IDKER	15.56		659.36	660.368	8.348	0.599	1
795	IDL	17.79		359.206	360.213	20.589	0.17	0
796	IDSVSA	15.6		590.291	591.296	12.82	0.391	1
797	IDVTP	17.51		543.29	544.293	16.201	0.249	0.999
798	IDVVD	16.5		559.285	560.292	15.553	0.933	1
799	IE	15.62		260.137	261.142	2.454	0.185	0.335
800	IEEAVE	16.59		688.328	689.308	8.494	0.607	1
801	IEF	21.18		407.206	408.208	24.52	0.023	0
802	IEGP	19.65		414.211	415.219	8.278	0.024	0.426
803	IEI	17.77		373.221	374.23	15.564	0.047	0
804	IEKVPVISQL	23.44		1125.66	1126.68	47.595	0.116	1
805	IEL	17.77		373.221	374.23	15.564	0.223	0
806	IEV	20.64		359.206	360.198	12.783	0.586	0
807	IEY	22.95		423.201	424.21	11.554	0.099	0
808	IF	18.73		278.163	279.168	16.18	0.043	0
809	IFA	16.12		349.2	350.205	24.486	0.026	0
810	IFG	19.29		335.185	336.19	11.224	0.055	0
811	IFI	19.06		391.247	392.252	33.587	0.038	0
812	IFL	19.06		391.247	392.252	33.587	0.044	0
813	IFP	17.68		375.216	376.22	24.371	0.065	0
814	IFPTT	15.33		577.311	578.312	22.022	0.087	1
815	IFR	16.45		434.264	435.269	12.915	0.015	0
816	IFSP	23.91		462.248	463.254	20.546	0.053	0
817	IFSPV	16.64		561.316	562.319	29.42	0.089	0
818	IFSPVLV	18.43		773.469	774.472	44.024	0.08	0.108
819	IFSPVLVP	27.75		870.522	871.527	44.764	0.063	0.108
820	IFSPVLVPAA	35.13		1012.6	1013.59	43.429	0.179	0.651
821	IFSPVLVPAAI	43.8		1125.68	1126.68	47.595	0.164	0.016
822	IFSPVLVPAAL	43.8		1125.68	1126.68	47.595	0.212	0.016
823	IFSVPLV	18.51		773.469	774.475	44.047	0.838	0.108
824	IFT	21.42		379.211	380.216	23.589	0.051	0.203
825	IGA	19.22		259.153	260.195	2.148	0.025	0
826	IGAP	19.82		356.206	357.213	7.521	0.021	0
827	IGATP	20.76		457.254	458.257	8.09	0.345	0.004
828	IGF	25.37		335.185	336.191	20.511	0.054	0
829	IGGA	16.15		316.175	317.18	2.817	0.032	0
830	IGGDL	16.92		473.249	474.256	17.538	0.253	0.979
831	IGGF	26.9		392.206	393.21	21.497	0.051	0
832	IGGGA	24.86		373.196	374.205	2.965	0.087	0.068
833	IGGI	22.97		358.222	359.227	15.499	0.037	0
834	IGGL	22.97		358.222	359.227	15.499	0.054	0
835	IGGLSSL	19.95		645.37	646.372	31.488	0.241	0.841
836	IGGP	25.27		342.19	343.196	6.181	0.036	0
837	IGHG	15.81		382.196	383.205	19.558	0.021	0.002
838	IGI	21.18		301.2	302.206	17.777	0.03	0
839	IGIE	18.59		430.243	431.247	9.643	0.023	0.014
840	IGL	21.18		301.2	302.206	17.777	0.032	0
841	IGLE	18.59		430.243	431.247	9.643	0.042	0.031
842	IGP	19.77		285.169	286.178	9.24	0.058	0.001
843	IGR	22.08		344.217	345.221	2.818	0.113	0
844	IGTGF	23		493.254	494.257	16.362	0.033	1
845	IGTP	21.98		386.217	387.223	8.4	0.227	0
846	IGW	23.83		374.195	375.199	23.943	0.02	0
847	IGY	25.04		351.179	352.185	11.167	0.028	0
848	IGYG	18.62		408.201	409.206	10.518	0.026	0
849	IHCP	16.96		468.216	469.224	8.936	0.298	0
850	IHW	15.37		454.233	455.235	1.232	0.015	0
851	IIA	17.18		315.216	316.219	8.969	0.021	0
852	IID	18.52		359.206	360.21	9.829	0.135	0
853	IIE	24.05		373.221	374.224	10.176	0.034	0
854	IIEP	22.94		470.274	471.276	14.552	0.029	0.013
855	IIF	20.03		391.247	392.254	30.923	0.037	0
856	IIG	18.73		301.2	302.204	9.828	0.03	0
857	IIIP	24.79		454.316	455.324	34.455	0.038	0
858	IILP	24.79		454.316	455.324	34.455	0.021	0
859	IIM	17.96		375.219	376.224	17.066	0.022	0
860	IIN	17.68		358.222	359.225	5.035	0.081	0
861	IIP	22.33		341.231	342.237	14.069	0.035	0.006
862	IIPQQPQQP	26.64		1047.57	524.789	14.01	0.119	1
863	IIQ	25.06		372.237	373.241	6.022	0.016	0
864	IIQP	19.43		469.29	470.298	12.711	0.026	0.002
865	IIQPQQPAQLE	20.6		1263.68	632.839	22.246	0.233	1
866	IIR	21.24		400.28	401.284	9.746	0.022	0
867	IIS	20.38		331.211	332.189	6.996	0.023	0
868	IIT	15.67		345.226	346.23	8.863	0.042	0
869	IIV	18.28		343.247	344.252	17.373	0.026	0
870	IIY	20.65		407.242	408.248	20.524	0.031	0
871	ILA	17.18		315.216	316.219	8.969	0.021	0
872	ILD	18.52		359.206	360.21	9.829	0.072	0
873	ILE	24.05		373.221	374.224	10.176	0.058	0
874	ILEP	22.94		470.274	471.276	14.552	0.018	0.003
875	ILF	20.03		391.247	392.254	30.923	0.038	0
876	ILG	18.73		301.2	302.204	9.828	0.024	0
877	ILIP	24.79		454.316	455.324	34.455	0.034	0
878	ILLP	24.79		454.316	455.324	34.455	0.029	0
879	ILM	17.96		375.219	376.224	17.066	0.026	0
880	ILN	17.68		358.222	359.225	5.035	0.025	0
881	ILP	22.33		341.231	342.237	14.069	0.02	0
882	ILQ	25.06		372.237	373.241	6.022	0.026	0
883	ILQP	19.43		469.29	470.298	12.711	0.022	0
884	ILR	21.24		400.28	401.284	9.746	0.013	0
885	ILS	20.38		331.211	332.189	6.996	0.13	0
886	ILT	15.67		345.226	346.23	8.863	0.073	0
887	ILV	18.28		343.247	344.252	17.373	0.307	0
888	ILY	20.65		407.242	408.248	20.524	0.033	0
889	IMLGQEKL	19.15		930.521	931.466	43.953	0.284	0.999
890	IMP	26.3		359.188	360.199	12.851	0.031	0
891	IMPP	17		456.241	457.248	13.996	0.041	0
892	IMY	17.4		425.198	426.204	15.025	0.019	0
893	INF	26.58		392.206	393.212	20.542	0.152	0
894	INI	20.99		358.222	359.229	11.795	0.166	0
895	INL	20.99		358.222	359.229	11.795	0.217	0
896	INP	21.72		342.19	343.194	5.496	0.805	0
897	INW	22.52		431.217	433.229	15.17	0.083	0
898	IP	18.98		228.147	229.152	1.997	0.043	0
899	IPAVG	23.53		455.274	456.279	15.578	0.5	0.022
900	IPCH	20.9		468.216	469.22	8.837	0.383	0
901	IPF	25.04		375.216	376.223	24.554	0.069	0
902	IPGGII	17.54		568.358	569.364	38.427	0.054	0.005
903	IPGGIL	21.58		568.358	569.361	38.446	0.054	0.005
904	IPGGLL	21.58		568.358	569.361	38.446	0.064	0.005
905	IPGI	17.44		398.253	399.236	9.673	0.059	0
906	IPGL	17.44		398.253	399.236	9.673	0.063	0
907	IPI	21.73		341.231	342.238	18.485	0.043	0.006
908	IPL	21.73		341.231	342.238	18.485	0.026	0
909	IPLSGE	15.55		614.328	615.331	14.568	0.917	0.242
910	IPQ	23.42		356.206	357.211	5.442	0.077	0
911	IPQQP	22.42		581.317	582.321	8.917	0.099	0.42
912	IPSNP	29.16		526.275	527.279	8.938	0.154	0.026
913	IPTP	26.05		426.248	427.253	12.767	0.117	0.001
914	IPV	22.98		327.216	328.222	13.503	0.021	0.01
915	IPVD	15.42		442.243	443.243	10.712	0.821	0.033
916	IPVG	19.1		384.237	385.246	11.635	0.429	0
917	IPY	25.58		391.211	392.213	13.362	0.022	0.002
918	IQ	22.23		259.153	260.193	2.096	0.019	0
919	IQA	20.17		330.19	331.195	4.81	0.108	0
920	IQF	18.26		406.222	407.23	22.594	0.018	0
921	IQI	20.72		372.237	373.243	20.009	0.021	0
922	IQL	20.72		372.237	373.243	20.009	0.029	0
923	IQQP	18.01		484.265	485.226	7.586	0.309	0.605
924	IQR	18.68		415.254	416.261	2.883	0.324	0
925	IQSPVS	22.4		629.338	630.342	10.286	0.09	0.761
926	IQW	17.12		445.233	446.234	24.42	0.014	0
927	IQY	23.43		422.217	423.221	10.767	0.016	0
928	IR	18.68		287.196	288.202	2.13	0.067	0
929	IRI	20.5		400.28	401.285	9.661	0.062	0
930	IRL	20.5		400.28	401.285	9.661	0.042	0
931	IS	17.5		218.127	219.133	6.145	0.112	0
932	ISA	24.82		289.164	290.169	4.875	0.205	0.001
933	ISD	16.04		333.154	334.155	2.713	0.836	0.819
934	ISEI	21.9		460.253	461.259	13.555	0.815	0.045
935	ISEL	21.9		460.253	461.259	13.555	0.212	0.045
936	ISF	26.59		365.195	366.199	21.809	0.025	0
937	ISGA	18.76		346.185	347.191	2.874	0.055	0.001
938	ISGALAG	16.25		587.328	588.336	19.518	0.048	0
939	ISGT	19.16		376.196	377.202	2.834	0.106	1
940	ISGVVGGQ	22.44		715.386	716.387	8.811	0.065	0.124
941	ISI	22.6		331.211	332.216	20.428	0.029	0.002
942	ISID	19.97		446.238	447.21	6.155	0.143	0.001
943	ISIE	27.9		460.253	461.26	13.479	0.171	0.045
944	ISL	22.6		331.211	332.216	20.428	0.057	0
945	ISLD	19.97		446.238	447.21	6.155	0.102	0.006
946	ISLE	27.9		460.253	461.26	13.479	0.623	0.757
947	ISLTY	16.66		595.322	596.33	24.024	0.236	1
948	ISM	16.06		349.167	350.172	10.932	0.51	0
949	ISNGGPD	15.85		658.292	659.295	5.529	0.525	1
950	ISP	26.02		315.179	316.187	9.593	0.287	0.003
951	ISPSF	17.08		549.28	550.287	22.789	0.048	0.998
952	ISQ	22.35		346.185	347.19	2.77	0.108	0.306
953	ISQVGI	21.79		615.359	616.361	23.934	0.769	0.155
954	ISR	23.07		374.228	375.231	2.833	0.743	0
955	ISV	19.39		317.195	318.202	11.416	0.031	0.107
956	ISVAG	16.16		445.254	446.256	8.539	0.131	0.008
957	ISVGI	22.64		487.301	488.303	21.811	0.915	0.633
958	ISVGL	22.64		487.301	488.303	21.811	0.865	0.401
959	ISVP	21.67		414.248	415.255	17.21	0.967	0.41
960	ISVS	18.25		404.227	405.229	8.192	0.283	0.002
961	ISY	26.9		381.19	382.195	10.923	0.125	0
962	IT	16.16		232.142	233.149	6.312	0.272	0
963	ITAAGI	15.65		544.322	545.326	19.578	0.091	0
964	ITAIG	17.6		473.285	474.29	17.488	0.095	0.004
965	ITALG	17.6		473.285	474.29	17.488	0.179	1
966	ITAVA	15.99		473.285	474.256	17.538	0.252	0.999
967	ITDDV	15.51		561.265	562.268	19.964	0.931	1
968	ITDI	24.71		460.253	461.257	14.982	0.234	1
969	ITDL	24.71		460.253	461.257	14.982	0.12	1
970	ITDM	16.98		478.21	479.214	9.663	0.6	0.051
971	ITF	27.59		379.211	380.216	22.134	0.14	0.033
972	ITFP	16.59		476.264	477.269	30.895	0.053	0
973	ITFPI	15.24		589.348	590.355	43.468	0.045	0.024
974	ITFPL	20.32		589.348	590.355	43.468	0.061	0.039
975	ITGF	16.03		436.232	437.234	22.983	0.042	0.035
976	ITGI	28.84		402.248	403.254	15.207	0.042	0.006
977	ITGL	28.84		402.248	403.254	15.207	0.046	0.082
978	ITGP	28.09		386.217	387.222	8.19	0.024	0.026
979	ITI	23.07		345.226	346.232	19.484	0.049	0
980	ITID	15.28		460.253	461.257	12.993	0.221	1
981	ITIG	24.97		402.248	403.254	15.145	0.043	0.006
982	ITIGM	20.7		533.288	534.294	28.234	0.064	0.034
983	ITL	23.07		345.226	346.232	19.484	0.221	0.02
984	ITLD	15.28		460.253	461.257	12.993	0.088	1
985	ITLG	24.97		402.248	403.254	15.145	0.118	0.046
986	ITLGM	23.86		533.288	534.294	28.239	0.122	0
987	ITMDPGALFLPVQL	23.68		1513.82	757.913	50.435	0.646	0.854
988	ITMP	17.11		460.236	461.242	17.438	0.291	0
989	ITNAP	23.27		514.275	515.281	12.772	0.554	1
990	ITNPPP	17.18		637.344	638.35	14.221	0.046	0.155
991	ITP	24.93		329.195	330.199	8.185	0.179	0
992	ITSE	17.42		448.217	449.221	6.055	0.089	1
993	ITSP	21.76		416.227	417.232	13.815	0.712	0
994	ITTE	15.9		462.233	463.235	3.467	0.726	1
995	ITV	20.49		331.211	332.182	7.068	0.114	0.481
996	ITVA	22.78		402.248	403.254	15.06	0.176	0.99
997	ITW	26.4		418.222	419.228	26.811	0.021	0
998	IVA	20.29		301.2	302.206	9.878	0.075	0.001
999	IVADIGGQ	19.25		771.413	772.396	15.229	0.083	1
1000	IVAGG	15.57		415.243	416.25	4.083	0.081	0.029
1001	IVAP	22.43		398.253	399.258	9.581	0.626	0
1002	IVATPLL	30.13		725.469	726.475	39.72	0.862	0
1003	IVD	19.99		345.19	346.197	4.472	0.317	0
1004	IVE	24.94		359.206	360.209	5.375	0.065	0
1005	IVF	22.31		377.231	378.236	25.432	0.034	0
1006	IVFSP	27.23		561.316	562.322	27.359	0.063	0.02
1007	IVFSPV	31.16		660.385	661.387	35.376	0.076	0.632
1008	IVFSPVI	35.04		773.469	774.476	43.947	0.065	0.108
1009	IVG	20.83		287.185	288.191	5.451	0.802	0
1010	IVGA	16.36		358.222	359.229	3.128	0.955	0
1011	IVGG	21.07		344.206	345.215	3.365	0.757	0
1012	IVGI	29.75		400.269	401.274	24.878	0.268	0
1013	IVGL	29.75		400.269	401.274	24.878	0.436	0
1014	IVI	21.27		343.247	344.253	23.72	0.028	0
1015	IVISG	21.02		487.301	488.303	16.199	0.03	0.894
1016	IVL	21.27		343.247	344.253	23.72	0.016	0
1017	IVLSG	21.02		487.301	488.303	16.199	0.05	0.766
1018	IVLSGL	18.65		600.385	601.393	38.581	0.036	0.428
1019	IVM	23.61		361.204	362.208	13.812	0.384	0
1020	IVP	23.01		327.216	328.221	9.772	0.098	0.008
1021	IVQ	21.66		358.222	359.229	3.23	0.142	0
1022	IVQG	19.2		415.243	416.25	4.083	0.045	0.025
1023	IVS	20		317.195	318.202	4.169	0.104	0
1024	IVSAG	15.05		445.254	446.256	8.539	0.093	0
1025	IVSLGL	19.03		600.385	601.31	38.566	0.048	0.428
1026	IVT	24.06		331.211	332.131	6.481	0.08	0.044
1027	IVTGGDSGIGR	17.42		1030.54	516.271	10.811	0.439	1
1028	IVV	17.04		329.231	330.237	14.039	0.425	0
1029	IVW	21.33		416.242	417.248	31.668	0.018	0
1030	IVY	24.24		393.226	394.233	12.865	0.03	0
1031	IW	17.52		317.174	318.178	17.86	0.035	0
1032	IWH	23.87		454.233	455.234	1.227	0.013	0
1033	IY	17.98		294.158	295.163	8.715	0.028	0
1034	IYP	22.58		391.211	392.18	13.521	0.03	0
1035	IYS	15.29		381.19	382.196	6.282	0.035	0
1036	IYSG	20.83		438.211	439.218	8.062	0.021	0.005
1037	IYSS	16.55		468.222	469.224	8.936	0.061	0.119
1038	IYT	15.3		395.206	396.174	9.832	0.066	0.008
1039	KACGP	25.25		473.218	474.228	9.85	0.971	0.001
1040	KATPVF		98.2	703.39	704.393	30.722	0.123	1
1041	KCPG	17.56		403.189	404.198	3.285	0.972	0
1042	KCTQ	15.37		478.221	479.226	4.407	0.961	1
1043	KDRIGLGGI	29.77		927.55	928.545	41.425	0.26	0.549
1044	KDSVVE	17.39		675.344	676.252	9.004	0.827	1
1045	KDVG	16.38		417.222	418.225	8.027	0.908	0.927
1046	KEI	22.39		388.232	389.238	17.519	0.474	0.039
1047	KEISCFQG	16.03		910.422	911.415	26.803	0.936	1
1048	KEL	22.39		388.232	389.238	17.519	0.923	0.985
1049	KEVVGGGA	19.27		715.386	716.387	8.811	0.252	0
1050	KFH	21.21		430.233	431.208	8.379	0.182	0
1051	KFV	19.91		392.242	393.221	8.683	0.078	0
1052	KKIH	15.9		524.343	525.351	51.005	0.309	0
1053	KKLH	15.9		524.343	525.351	51.005	0.507	0
1054	KMAH	19.52		485.242	486.246	5.445	0.313	0.003
1055	KMCH	17.46		517.214	518.223	14.813	0.858	0
1056	KMP	17.59		374.199	375.205	24.703	0.164	0
1057	KMT	18.19		378.194	379.197	15.448	0.909	0.943
1058	KNGWP	17.17		600.302	601.305	13.542	0.042	1
1059	KNLSVTLP	17.64		870.518	871.528	44.717	0.433	0.998
1060	KNMHAF	17.08		746.353	747.338	21.469	0.592	1
1061	KNPC	16.27		460.21	461.219	9.692	0.795	0.978
1062	KNT	15.77		361.196	362.207	17.422	0.645	1
1063	KQNAGV	16.24		615.334	616.363	13.868	0.596	1
1064	KQPAVE	17.57		670.365	671.365	17.818	0.819	0.862
1065	KSC	17.96		336.147	337.152	6.929	0.969	0.008
1066	KTDP	16.71		459.233	460.24	8.393	0.095	1
1067	KTGF		91.6	493.254	494.258	16.302	0.5	0.03
1068	KTTTT	15.6		550.296	276.155	6.246	0.894	1
1069	KVF	22.3		392.242	393.244	8.834	0.095	0
1070	LAA	18.4		273.169	274.175	4.279	0.077	0.004
1071	LAAE	20.1		402.211	403.22	6.053	0.207	1
1072	LAAGI	16.1		443.274	444.28	15.282	0.029	0.001
1073	LAAGL	16.1		443.274	444.28	15.282	0.065	0.479
1074	LAAI	18.54		386.253	387.26	14.271	0.863	0
1075	LAAL	18.54		386.253	387.26	14.271	0.988	0
1076	LAASAVVGL	24.41		799.48	800.488	37.247	0.072	0.841
1077	LAASVVGL	19.74		728.443	729.449	33.516	0.136	0.095
1078	LAEF	16.52		478.243	479.25	20.169	0.085	0.02
1079	LAEISG	22.88		588.312	589.317	14.219	0.345	0.016
1080	LAELSG	22.88		588.312	589.317	14.219	0.106	1
1081	LAF	25.78		349.2	350.206	23.687	0.045	0
1082	LAFQ	16.84		477.259	478.261	25.522	0.04	0.834
1083	LAGA	22.77		330.19	331.197	2.192	0.095	0
1084	LAGAI	23.05		443.274	444.278	14.399	0.065	0.001
1085	LAGAIE	19.55		572.317	573.32	11.843	0.115	0.139
1086	LAGAL	23.05		443.274	444.278	14.399	0.186	0.027
1087	LAGALE	19.55		572.317	573.32	11.843	0.115	1
1088	LAGE	19.9		388.196	389.204	3.481	0.119	1
1089	LAGF	19.15		406.222	407.226	21.509	0.057	0
1090	LAGI	19.24		372.237	373.244	8.635	0.031	0
1091	LAGL	19.24		372.237	373.244	8.635	0.055	0
1092	LAGP	27.94		356.206	357.212	8.327	0.027	0
1093	LAGY	21.76		422.217	423.221	10.704	0.131	0.003
1094	LAI	21.24		315.216	316.22	20.203	0.023	0
1095	LAIAG	22.39		443.274	444.28	15.236	0.038	0
1096	LAIAVVASG	18.01		799.48	800.487	32.561	0.061	0
1097	LAIAVVASGI	28.88		912.564	913.567	43.314	0.204	0.986
1098	LAID	20.75		430.243	431.249	13.659	0.129	0
1099	LAISI	28.85		515.332	516.34	37.022	0.078	0.087
1100	LAISL	28.85		515.332	516.34	37.022	0.306	0.087
1101	LAL	21.24		315.216	316.22	20.203	0.09	0
1102	LALAASVVG	30.76		799.48	800.488	32.538	0.05	0.841
1103	LALAASVVGL	34.91		912.564	913.565	43.299	0.391	0.997
1104	LALAG	22.39		443.274	444.28	15.236	0.104	0.561
1105	LALD	20.75		430.243	431.249	13.659	0.328	0.006
1106	LALSI	28.85		515.332	516.34	37.022	0.453	0.199
1107	LALSL	28.85		515.332	516.34	37.022	0.848	0.984
1108	LAN	22.03		316.175	317.18	2.297	0.203	0
1109	LANAP	15.09		484.265	485.272	6.485	0.155	0.554
1110	LAP	24.19		299.185	300.189	9.723	0.038	0
1111	LASCLAF	18.21		722.355	723.365	21.799	0.735	0.002
1112	LASGAI	17.32		530.306	531.311	13.899	0.211	0.023
1113	LASI	19.87		402.248	403.226	14.866	0.399	0.003
1114	LASL	19.87		402.248	403.226	14.866	0.797	0.737
1115	LASQLGLGGLSSL		95.2	1214.69	608.347	44.302	0.531	1
1116	LATD	19.08		418.206	419.211	4.993	0.725	1
1117	LAV	19.13		301.2	302.205	9.944	0.04	0.021
1118	LAVATPVFL	39.87		929.559	930.561	45.258	0.832	1
1119	LAVM	24.53		432.241	433.243	17.943	0.687	0
1120	LCEQI	16.89		604.289	605.298	11.574	0.13	1
1121	LCEQL	16.89		604.289	605.298	11.574	0.207	1
1122	LCFFGP	16.08		682.315	683.318	11.872	0.12	0
1123	LCGV	25.05		390.194	391.2	11.797	0.513	0.001
1124	LCPH	16.36		468.216	469.223	8.983	0.211	0
1125	LCPI	16.31		444.241	445.117	6.154	0.356	0
1126	LCPL	16.31		444.241	445.117	6.154	0.857	0
1127	LCPP	16.16		428.209	429.213	10.315	0.459	0
1128	LCVSP	17.41		517.257	519.138	6.17	0.863	0.999
1129	LDGI	20.79		416.227	417.232	22.841	0.854	0.086
1130	LDGL	20.79		416.227	417.232	22.841	0.796	0.999
1131	LDI	17.79		359.206	360.213	20.589	0.091	0
1132	LDKER	15.56		659.36	660.368	8.348	0.859	1
1133	LDL	17.79		359.206	360.213	20.589	0.267	0
1134	LDMLES	15.68		706.321	707.334	17.445	0.657	0.999
1135	LDSVSA	15.6		590.291	591.296	12.82	0.579	1
1136	LDVAES	15.36		632.302	633.31	11.172	0.683	1
1137	LDVATD	17.54		632.302	633.31	11.172	0.965	1
1138	LDVLNPT	21.33		770.417	771.42	23.627	0.308	1
1139	LDVNPLT	23.98		770.417	771.339	23.387	0.15	1
1140	LDVTP	17.51		543.29	544.293	16.201	0.704	1
1141	LDVVD	16.5		559.285	560.292	15.553	0.965	1
1142	LE	15.62		260.137	261.142	2.454	0.53	0
1143	LEALSG	26.15		588.312	589.317	14.061	0.149	1
1144	LEF	21.18		407.206	408.208	24.52	0.095	0
1145	LEGP	19.65		414.211	415.219	8.278	0.14	1
1146	LEI	17.77		373.221	374.23	15.564	0.071	0
1147	LEL	17.77		373.221	374.23	15.564	0.672	0
1148	LEV	20.64		359.206	360.198	12.783	0.171	0
1149	LEY	22.95		423.201	424.21	11.554	0.645	0.784
1150	LF	18.73		278.163	279.168	16.18	0.044	0
1151	LFA	16.12		349.2	350.205	24.486	0.049	0
1152	LFG	19.29		335.185	336.19	11.224	0.047	0
1153	LFI	19.06		391.247	392.252	33.587	0.042	0
1154	LFL	19.06		391.247	392.252	33.587	0.044	0
1155	LFP	17.68		375.216	376.22	24.371	0.066	0
1156	LFPTT	15.33		577.311	578.312	22.022	0.155	1
1157	LFR	16.45		434.264	435.269	12.915	0.014	0
1158	LFSP	23.91		462.248	463.254	20.546	0.152	0
1159	LFSPV	16.64		561.316	562.319	29.42	0.149	0.045
1160	LFSPVIV	18.43		773.469	774.472	44.024	0.079	0.108
1161	LFSPVIVP	27.75		870.522	871.527	44.764	0.064	0.108
1162	LFSPVLV	18.43		773.469	774.472	44.024	0.108	0.835
1163	LFSPVLVP	27.75		870.522	871.527	44.764	0.084	0.108
1164	LFSPVLVPAA	35.13		1012.6	1013.59	43.429	0.16	0.651
1165	LFSPVLVPAAI	38.9		1125.68	1126.68	47.595	0.176	0.016
1166	LFSPVLVPAAIAVT	30.65		1396.83	699.424	49.215	0.457	1
1167	LFSPVLVPAAL	38.9		1125.68	1126.68	47.595	0.207	0.016
1168	LFT	21.42		379.211	380.216	23.589	0.128	0.986
1169	LGA	19.22		259.153	260.195	2.148	0.056	0.004
1170	LGAP	19.82		356.206	357.213	7.521	0.034	0
1171	LGATP	20.76		457.254	458.257	8.09	0.316	0.001
1172	LGF	25.37		335.185	336.191	20.511	0.048	0
1173	LGGA	16.15		316.175	317.18	2.817	0.046	0
1174	LGGDI	16.92		473.249	474.256	17.538	0.044	0.002
1175	LGGDL	16.92		473.249	474.256	17.538	0.197	1
1176	LGGF	26.9		392.206	393.21	21.497	0.057	0
1177	LGGGA	24.86		373.196	374.205	2.965	0.045	0.966
1178	LGGI	22.97		358.222	359.227	15.499	0.045	0
1179	LGGL	22.97		358.222	359.227	15.499	0.065	0
1180	LGGLSSL	19.95		645.37	646.372	31.488	0.484	0.995
1181	LGGP	25.27		342.19	343.196	6.181	0.045	0
1182	LGHG	15.81		382.196	383.205	19.558	0.062	0.452
1183	LGI	21.18		301.2	302.206	17.777	0.024	0
1184	LGIE	18.59		430.243	431.247	9.643	0.04	0.001
1185	LGIEY	15.91		593.306	594.285	21.386	0.013	0
1186	LGL	21.18		301.2	302.206	17.777	0.042	0
1187	LGLE	18.59		430.243	431.247	9.643	0.074	0.754
1188	LGLEY	15.91		593.306	594.285	21.386	0.02	1
1189	LGP	19.77		285.169	286.178	9.24	0.055	0.384
1190	LGR	22.08		344.217	345.221	2.818	0.186	0
1191	LGTGF	23		493.254	494.257	16.362	0.052	1
1192	LGTP	21.98		386.217	387.223	8.4	0.466	0
1193	LGVSVA	16.77		544.322	545.328	12.855	0.148	1
1194	LGW	23.83		374.195	375.199	23.943	0.019	0
1195	LGY	25.04		351.179	352.185	11.167	0.045	0
1196	LGYG	18.62		408.201	409.206	10.518	0.03	0
1197	LHCP	16.96		468.216	469.224	8.936	0.398	0
1198	LHW	15.37		454.233	455.235	1.232	0.019	0
1199	LIA	17.18		315.216	316.219	8.969	0.021	0
1200	LICGH	15.59		541.268	542.315	13.044	0.049	0.055
1201	LID	18.52		359.206	360.21	9.829	0.137	0
1202	LIE	24.05		373.221	374.224	10.176	0.065	0
1203	LIEP	22.94		470.274	471.276	14.552	0.018	0.003
1204	LIF	20.03		391.247	392.254	30.923	0.038	0
1205	LIFSPVLV	32.87		886.553	887.555	48.337	0.046	0.108
1206	LIFSPVLVPAA	17		1125.68	1126.68	47.251	0.132	0.98
1207	LIG	18.73		301.2	302.204	9.828	0.022	0
1208	LIIP	24.79		454.316	455.324	34.455	0.037	0
1209	LILP	24.79		454.316	455.324	34.455	0.021	0
1210	LIM	17.96		375.219	376.224	17.066	0.023	0
1211	LIN	17.68		358.222	359.225	5.035	0.202	0
1212	LIP	22.33		341.231	342.237	14.069	0.03	0
1213	LIQ	25.06		372.237	373.241	6.022	0.019	0
1214	LIQP	19.43		469.29	470.298	12.711	0.021	0
1215	LIR	21.24		400.28	401.284	9.746	0.015	0
1216	LIS	20.38		331.211	332.189	6.996	0.045	0
1217	LIT	15.67		345.226	346.23	8.863	0.071	0
1218	LIV	18.28		343.247	344.252	17.373	0.014	0
1219	LIY	20.65		407.242	408.248	20.524	0.03	0
1220	LLA	17.18		315.216	316.219	8.969	0.043	0
1221	LLAASAVVGL	22.45		912.564	913.568	43.352	0.193	0.997
1222	LLD	18.52		359.206	360.21	9.829	0.085	0
1223	LLE	24.05		373.221	374.224	10.176	0.073	0
1224	LLEP	22.94		470.274	471.276	14.552	0.028	0.01
1225	LLF	20.03		391.247	392.254	30.923	0.055	0
1226	LLFSPVLV	30.39		886.553	887.555	48.337	0.046	0.108
1227	LLFSPVLVPAA	15.72		1125.68	1126.68	47.251	0.114	0.98
1228	LLG	18.73		301.2	302.204	9.828	0.043	0
1229	LLGAIAHKL	19.51		934.596	935.599	56.145	0.459	0.003
1230	LLIP	24.79		454.316	455.324	34.455	0.05	0
1231	LLISMVIV	22.99		886.556	887.555	48.337	0.04	0.454
1232	LLLP	24.79		454.316	455.324	34.455	0.041	0
1233	LLM	17.96		375.219	376.224	17.066	0.045	0
1234	LLN	17.68		358.222	359.225	5.035	0.042	0
1235	LLP	22.33		341.231	342.237	14.069	0.029	0
1236	LLQ	25.06		372.237	373.241	6.022	0.034	0
1237	LLQGASFVAAGVSVT	15.77		1418.78	710.389	47.862	0.473	1
1238	LLQLHAKL	16.07		934.596	935.602	56.176	0.143	0.381
1239	LLQP	19.43		469.29	470.298	12.711	0.041	0
1240	LLR	21.24		400.28	401.284	9.746	0.027	0
1241	LLS	20.38		331.211	332.189	6.996	0.295	0
1242	LLT	15.67		345.226	346.23	8.863	0.155	0.288
1243	LLV	18.28		343.247	344.252	17.373	0.452	0
1244	LLY	20.65		407.242	408.248	20.524	0.049	0
1245	LMP	26.3		359.188	360.199	12.851	0.055	0
1246	LMPP	17		456.241	457.248	13.996	0.039	0
1247	LMY	17.4		425.198	426.204	15.025	0.048	0
1248	LNF	26.58		392.206	393.212	20.542	0.06	0
1249	LNI	20.99		358.222	359.229	11.795	0.038	0
1250	LNL	20.99		358.222	359.229	11.795	0.082	0
1251	LNP	21.72		342.19	343.194	5.496	0.875	0.011
1252	LNPGP	17.24		496.265	497.268	8.72	0.034	1
1253	LNW	22.52		431.217	433.229	15.17	0.027	0
1254	LP	18.98		228.147	229.152	1.997	0.03	0
1255	LPAVG	23.53		455.274	456.279	15.578	0.918	0.979
1256	LPCH	20.9		468.216	469.22	8.837	0.679	0
1257	LPF	25.04		375.216	376.223	24.554	0.067	0
1258	LPGGIL	17.54		568.358	569.364	38.427	0.04	0.001
1259	LPGGLL	17.54		568.358	569.364	38.427	0.057	0.005
1260	LPGI	17.44		398.253	399.236	9.673	0.037	0
1261	LPGL	17.44		398.253	399.236	9.673	0.049	0
1262	LPI	21.73		341.231	342.238	18.485	0.027	0
1263	LPL	21.73		341.231	342.238	18.485	0.03	0
1264	LPLSGE	15.55		614.328	615.331	14.568	0.916	0.993
1265	LPQ	23.42		356.206	357.211	5.442	0.803	0
1266	LPQQP	22.42		581.317	582.321	8.917	0.453	0.999
1267	LPSNP	29.16		526.275	527.279	8.938	0.875	0.998
1268	LPTP	26.05		426.248	427.253	12.767	0.77	0.032
1269	LPV	22.98		327.216	328.222	13.503	0.186	0.005
1270	LPVD	15.42		442.243	443.243	10.712	0.57	0.982
1271	LPVG	19.1		384.237	385.246	11.635	0.774	0.001
1272	LPY	25.58		391.211	392.213	13.362	0.039	0.026
1273	LQ	22.23		259.153	260.193	2.096	0.281	0
1274	LQA	20.17		330.19	331.195	4.81	0.286	0.001
1275	LQF	18.26		406.222	407.23	22.594	0.036	0
1276	LQFSLQGRTALW	17.23		1418.77	710.385	47.809	0.512	1
1277	LQI	20.72		372.237	373.243	20.009	0.038	0
1278	LQL	20.72		372.237	373.243	20.009	0.068	0
1279	LQPQNPSQQQPQ	23.96		1391.68	696.842	8.754	0.452	1
1280	LQQP	18.01		484.265	485.226	7.586	0.347	0.578
1281	LQR	18.68		415.254	416.261	2.883	0.744	0
1282	LQSPVS	19.71		629.338	630.342	10.286	0.076	1
1283	LQW	17.12		445.233	446.234	24.42	0.03	0
1284	LQY	23.43		422.217	423.221	10.767	0.059	0.002
1285	LR	18.68		287.196	288.202	2.13	0.641	0
1286	LRI	20.5		400.28	401.285	9.661	0.031	0
1287	LRL	20.5		400.28	401.285	9.661	0.079	0
1288	LS	17.5		218.127	219.133	6.145	0.831	0
1289	LSA	24.82		289.164	290.169	4.875	0.5	0.183
1290	LSD	16.04		333.154	334.155	2.713	0.751	1
1291	LSEI	21.9		460.253	461.259	13.555	0.056	0.218
1292	LSEL	21.9		460.253	461.259	13.555	0.293	1
1293	LSF	26.59		365.195	366.199	21.809	0.196	0
1294	LSGA	18.76		346.185	347.191	2.874	0.034	0.707
1295	LSGAIAG	16.25		587.328	588.336	19.518	0.085	0
1296	LSGAIQ	17.81		587.328	588.331	19.422	0.441	0.001
1297	LSGALQ	17.81		587.328	588.331	19.422	0.913	1
1298	LSGT	19.16		376.196	377.202	2.834	0.236	1
1299	LSI	22.6		331.211	332.216	20.428	0.146	0
1300	LSID	19.97		446.238	447.21	6.155	0.147	0.001
1301	LSIE	27.9		460.253	461.26	13.479	0.375	0.218
1302	LSITY	16.66		595.322	596.33	24.024	0.385	1
1303	LSL	22.6		331.211	332.216	20.428	0.5	0.186
1304	LSLD	19.97		446.238	447.21	6.155	0.062	1
1305	LSLE	27.9		460.253	461.26	13.479	0.165	1
1306	LSLTY	16.66		595.322	596.33	24.024	0.766	1
1307	LSM	16.06		349.167	350.172	10.932	0.651	0.008
1308	LSP	26.02		315.179	316.187	9.593	0.901	0.147
1309	LSPSF	17.08		549.28	550.287	22.789	0.251	0.999
1310	LSQ	22.35		346.185	347.19	2.77	0.164	0.002
1311	LSR	23.07		374.228	375.231	2.833	0.699	0
1312	LSSVSVS	17.49		677.36	678.364	14.258	0.435	0.999
1313	LSV	19.39		317.195	318.202	11.416	0.029	0.569
1314	LSVAG	16.16		445.254	446.256	8.539	0.067	0.991
1315	LSVGI	22.64		487.301	488.303	21.811	0.943	0.401
1316	LSVGL	22.64		487.301	488.303	21.811	0.867	1
1317	LSVP	21.67		414.248	415.255	17.21	0.975	0.993
1318	LSVS	18.25		404.227	405.229	8.192	0.235	0.999
1319	LSY	26.9		381.19	382.195	10.923	0.788	0.002
1320	LT	16.16		232.142	233.149	6.312	0.469	0
1321	LTALG	17.6		473.285	474.29	17.488	0.371	1
1322	LTAVA	15.99		473.285	474.256	17.538	0.396	1
1323	LTDDV	15.51		561.265	562.268	19.964	0.938	1
1324	LTDI	24.71		460.253	461.257	14.982	0.366	1
1325	LTDL	24.71		460.253	461.257	14.982	0.134	1
1326	LTDM	16.98		478.21	479.214	9.663	0.69	1
1327	LTF	27.59		379.211	380.216	22.134	0.373	0.916
1328	LTFP	16.59		476.264	477.269	30.895	0.103	0
1329	LTFPI	20.32		589.348	590.355	43.468	0.053	0.024
1330	LTFPL	20.32		589.348	590.355	43.468	0.114	0
1331	LTGF	16.03		436.232	437.234	22.983	0.052	1
1332	LTGI	28.84		402.248	403.254	15.207	0.044	0.352
1333	LTGL	28.84		402.248	403.254	15.207	0.108	1
1334	LTGP	28.09		386.217	387.222	8.19	0.043	0.025
1335	LTI	23.07		345.226	346.232	19.484	0.082	0
1336	LTID	15.28		460.253	461.257	12.993	0.413	1
1337	LTIG	24.97		402.248	403.254	15.145	0.045	0.046
1338	LTIGM	23.86		533.288	534.294	28.239	0.044	0
1339	LTL	23.07		345.226	346.232	19.484	0.575	0.986
1340	LTLD	15.28		460.253	461.257	12.993	0.067	1
1341	LTLG	24.97		402.248	403.254	15.145	0.341	0.999
1342	LTLGM	23.86	90.1	533.288	534.294	28.239	0.114	0.029
1343	LTMP	17.11		460.236	461.242	17.438	0.304	0.011
1344	LTNAP	23.27		514.275	515.281	12.772	0.307	1
1345	LTP	24.93		329.195	330.199	8.185	0.392	0
1346	LTSE	17.42		448.217	449.221	6.055	0.457	1
1347	LTSP	21.76		416.227	417.232	13.815	0.792	0
1348	LTTE	15.9		462.233	463.235	3.467	0.69	1
1349	LTV	20.49		331.211	332.182	7.068	0.584	1
1350	LTVA	22.78		402.248	403.254	15.06	0.108	0.999
1351	LTVATPVL	20.52		812.501	813.512	38.822	0.113	1
1352	LTW	26.4		418.222	419.228	26.811	0.033	0
1353	LVA	20.29		301.2	302.206	9.878	0.164	0.016
1354	LVAGG	15.57		415.243	416.25	4.083	0.066	0.064
1355	LVAP	22.43		398.253	399.258	9.581	0.977	0
1356	LVATPLL	24.27	98.5	725.469	726.475	39.72	0.96	0
1357	LVD	19.99		345.19	346.197	4.472	0.944	0.806
1358	LVE	24.94		359.206	360.209	5.375	0.952	0
1359	LVF	22.31		377.231	378.236	25.432	0.436	0
1360	LVFSP	27.23		561.316	562.322	27.359	0.145	0.165
1361	LVFSPV	17.16		660.385	661.387	35.376	0.134	0.943
1362	LVG	20.83		287.185	288.191	5.451	0.541	1
1363	LVGA	16.36		358.222	359.229	3.128	0.911	0
1364	LVGG	21.07		344.206	345.215	3.365	0.869	0
1365	LVGI	29.75		400.269	401.274	24.878	0.731	0
1366	LVGL	29.75		400.269	401.274	24.878	0.915	0
1367	LVI	21.27		343.247	344.253	23.72	0.235	0
1368	LVISG	21.02		487.301	488.303	16.199	0.029	0.766
1369	LVISGI	18.65		600.385	601.393	38.581	0.027	0.658
1370	LVISGL	18.65		600.385	601.393	38.581	0.025	0.658
1371	LVL	21.27		343.247	344.253	23.72	0.634	0
1372	LVLSG	21.02		487.301	488.303	16.199	0.059	0.766
1373	LVLSGL	18.65		600.385	601.393	38.581	0.069	0.428
1374	LVM	23.61		361.204	362.208	13.812	0.419	0
1375	LVP	23.01		327.216	328.221	9.772	0.938	0
1376	LVPNPT	15.79		639.359	640.365	15.146	0.749	0.078
1377	LVQ	21.66		358.222	359.229	3.23	0.262	0
1378	LVQG	19.2		415.243	416.25	4.083	0.446	0.145
1379	LVS	20		317.195	318.202	4.169	0.036	0.002
1380	LVSAG	15.05		445.254	446.256	8.539	0.104	0.016
1381	LVSIGI	15.15		600.385	601.393	38.581	0.029	0.658
1382	LVSIGL	15.15		600.385	601.393	38.581	0.025	0.658
1383	LVSLGI	15.15		600.385	601.393	38.581	0.078	0.956
1384	LVSLGL	19.03		600.385	601.31	38.566	0.102	0.893
1385	LVT	24.06		331.211	332.131	6.481	0.125	0.992
1386	LVV	17.04		329.231	330.237	14.039	0.546	0
1387	LVW	21.33		416.242	417.248	31.668	0.352	0
1388	LVY	24.24		393.226	394.233	12.865	0.761	0.004
1389	LW	17.52		317.174	318.178	17.86	0.035	0
1390	LWH	23.87		454.233	455.234	1.227	0.016	0
1391	LY	17.98		294.158	295.163	8.715	0.042	0
1392	LYP	22.58		391.211	392.18	13.521	0.026	0
1393	LYS	15.29		381.19	382.196	6.282	0.134	0.097
1394	LYSG	20.83		438.211	439.218	8.062	0.047	0.002
1395	LYSS	16.55		468.222	469.224	8.936	0.181	0.857
1396	LYT	15.3		395.206	396.174	9.832	0.17	1
1397	MAGI	23.01		390.194	391.197	14.678	0.047	0
1398	MAGL	23.01		390.194	391.197	14.678	0.191	0
1399	MAH	21.45		357.147	358.156	10.073	0.259	0.005
1400	MAIVG	18.22		489.262	490.27	10.252	0.058	0
1401	MALVG	18.22		489.262	490.27	10.252	0.174	0.006
1402	MASLGF	15.83		624.294	625.297	27.914	0.152	1
1403	MAVTGF		94.4	624.294	625.298	27.926	0.921	1
1404	MDVVY	17.01		625.278	626.285	22.788	0.22	0.006
1405	MGAI	21.81		390.194	391.198	15.932	0.058	0
1406	MGAL	21.81		390.194	391.198	15.932	0.092	0
1407	MGI	19.38		319.157	320.16	10.792	0.056	0
1408	MGL	19.38		319.157	320.16	10.792	0.13	0
1409	MGPV	17.95		402.194	403.254	15.06	0.104	0
1410	MGV	26.44		305.141	306.144	9.308	0.749	0.004
1411	MIIT	25.17		476.267	477.275	20.01	0.169	0
1412	MILT	25.17		476.267	477.275	20.01	0.166	0
1413	MIPP	18.67		456.241	457.248	13.996	0.044	0
1414	MLIT	25.17		476.267	477.275	20.01	0.18	0
1415	MLLT	25.17		476.267	477.275	20.01	0.277	0
1416	MLPP	18.67		456.241	457.248	13.996	0.064	0
1417	MP	20.81		246.104	247.11	4.906	0.105	0
1418	MPGRV	15.52		558.295	559.305	20.592	0.86	0.043
1419	MPI	19.8		359.188	360.192	11.373	0.025	0
1420	MPIP	19.23		456.241	457.241	13.846	0.039	0
1421	MPL	19.8		359.188	360.192	11.373	0.276	0
1422	MPLP	19.23		456.241	457.241	13.846	0.5	0
1423	MRA	15.51		376.189	377.195	6.152	0.97	0
1424	MSF	19.51		383.152	384.156	11.065	0.959	0.076
1425	MSP	21.76		333.136	334.14	14.593	0.161	0.011
1426	MSTI	15.32		450.215	451.221	20.671	0.929	0
1427	MSTL	15.32		450.215	451.221	20.671	0.815	0.667
1428	MT	17.53		250.099	251.15	2.913	0.732	0
1429	MTKI	16.26		491.278	492.287	15.096	0.849	0
1430	MTKL	16.26		491.278	492.287	15.096	0.51	0
1431	MTP	15.8		347.152	348.156	5.358	0.701	0.027
1432	MV	15.81		248.12	249.125	5.305	0.712	0
1433	MVSP	17.78		432.204	433.207	7.697	0.831	0.283
1434	MY	17.17		312.114	313.12	7.41	0.311	0
1435	NAGGVAP	20.28		584.292	585.263	23.108	0.05	0.693
1436	NAGVIVN	21		687.344	688.352	14.97	0.846	1
1437	NAHE	18.76		469.192	470.195	6.844	0.018	0.098
1438	NASIS	16.14		490.239	492.21	14.205	0.705	0.979
1439	NASLS	16.14		490.239	492.21	14.205	0.345	1
1440	NATV	18.74		403.207	404.212	3.397	0.56	1
1441	NDIY	20.67		523.228	524.233	11.151	0.931	1
1442	NDLY	20.67		523.228	524.233	11.151	0.032	1
1443	NFGS	15.5		423.175	424.178	1.991	0.417	1
1444	NGI	26.91		302.159	303.167	6.133	0.11	0
1445	NGIG	19.63		359.181	360.186	6.067	0.023	0.387
1446	NGL	26.91		302.159	303.167	6.133	0.052	0
1447	NGLG	19.63		359.181	360.186	6.067	0.031	0.999
1448	NGVI	22.66		401.227	402.232	11.67	0.027	0.002
1449	NGVL	22.66		401.227	402.232	11.67	0.089	0.002
1450	NGW	17.68		375.154	376.16	4.631	0.104	0
1451	NI	22.39		245.138	246.142	6.016	0.135	0
1452	NIC	18.7		348.147	349.155	6.881	0.942	0
1453	NII	27.47		358.222	359.227	19.689	0.013	0
1454	NIL	27.47		358.222	359.227	19.689	0.025	0
1455	NIR	15.91		401.239	402.241	2.066	0.99	0
1456	NIY	18.32		408.201	409.207	10.795	0.037	0.129
1457	NKHGH	17.04		591.288	593.279	14.468	0.799	0.979
1458	NL	22.39		245.138	246.142	6.016	0.406	0.684
1459	NLC	18.7		348.147	349.155	6.881	0.942	0
1460	NLI	27.47		358.222	359.227	19.689	0.022	0
1461	NLL	27.47		358.222	359.227	19.689	0.038	0
1462	NLR	15.91		401.239	402.241	2.066	0.57	0
1463	NLY	18.32		408.201	409.207	10.795	0.022	0.019
1464	NNPNQPQ	24.77		810.362	811.358	13.338	0.823	1
1465	NNSSSK	17.36		635.288	636.29	12.742	0.933	1
1466	NNSYI	16.16		609.276	610.277	9.696	0.926	1
1467	NNSYL	16.16		609.276	610.277	9.696	0.912	1
1468	NNVE	16.76		474.207	475.212	5.799	0.472	1
1469	NQNHA	23.63		582.251	584.267	4.366	0.244	1
1470	NQVIVD	16.23		687.344	688.35	15.03	0.528	1
1471	NQVNSY	18.86		723.319	724.326	8.658	0.194	1
1472	NRF	16.47		435.223	437.202	16.197	0.943	0.025
1473	NRM	20.02		419.195	420.199	13.013	0.429	0
1474	NSVVGPTASSGPP	17.25		1168.57	585.295	19.364	0.837	1
1475	NTCANAH	18.76		730.27	731.27	4.463	0.543	1
1476	NTGF	16.93		437.191	438.193	8.311	0.208	1
1477	NTRGVV	18.74		645.345	646.348	15.503	0.92	1
1478	NVF	16.83		378.19	379.194	15.155	0.098	0.905
1479	NVG	21.45		288.143	289.15	5.659	0.092	0.739
1480	NVY	19.97		394.185	395.19	8.191	0.98	1
1481	NVYP	16.41		491.238	492.245	10.75	0.05	0.854
1482	NW	21.82		318.133	319.137	10.206	0.112	0
1483	NY	17.52		295.117	296.102	2.816	0.412	1
1484	NYGSF	15.94		586.239	587.241	3.588	0.37	1
1485	PAAI	19.53		370.222	371.1	9.755	0.94	0
1486	PAAL	19.53		370.222	371.1	9.755	0.954	0
1487	PAFR	18.41		489.27	490.273	10.236	0.082	0
1488	PAGFYYIGVRNET	15.3		1486.71	744.355	38.16	0.531	1
1489	PAGV	18.44		342.19	343.195	3.335	0.07	0.001
1490	PAGY	19.77		406.185	407.191	8.488	0.157	0.15
1491	PAIV	21.06		398.253	399.256	13.875	0.105	0
1492	PALV	21.06		398.253	399.256	13.875	0.973	0
1493	PAPGPG	16.94		494.249	495.252	8.347	0.042	0.173
1494	PCPQLPQQPPP	16.56		1200.6	601.299	38.684	0.092	1
1495	PDPIP	17.77		537.28	538.284	22.287	0.07	0.397
1496	PDPLP	17.77		537.28	538.284	22.287	0.876	0.999
1497	PEAVP	15.9		511.264	512.262	8.901	0.103	1
1498	PEEPF	17.65		617.27	618.257	4.424	0.745	0.01
1499	PEF	23.4		391.174	392.179	4.079	0.626	0
1500	PEGI	16.96		414.211	415.217	4.296	0.843	0.779
1501	PEGL	16.96		414.211	415.217	4.296	0.289	0.996
1502	PEI	16.49		357.19	358.156	10.073	0.5	0.872
1503	PEL	16.49		357.19	358.156	10.073	0.364	0.988
1504	PEQQGNP	17.13		768.34	770.373	4.413	0.593	1
1505	PETHVP	18.46		678.334	679.336	13.818	0.301	1
1506	PETI	16.07		458.238	459.242	4.474	0.767	0.001
1507	PETL	16.07		458.238	459.242	4.474	0.255	1
1508	PFIGSG	15.13		576.291	577.294	18.47	0.057	0
1509	PFITT	19.69		577.311	578.313	22.076	0.086	1
1510	PFLGSG	15.13		576.291	577.294	18.47	0.125	0.181
1511	PFLGSGIAGL	29.58		930.518	931.466	43.953	0.102	0.743
1512	PFLGSGLAGL	29.58		930.518	931.466	43.953	0.134	0.994
1513	PFLTT	19.69		577.311	578.313	22.076	0.142	1
1514	PFP	20.26		359.185	360.189	16.299	0.077	0
1515	PGAI	19.59		356.206	357.177	9.725	0.023	0
1516	PGAIV	16.51		455.274	456.28	16.278	0.05	0.036
1517	PGAL	19.59		356.206	357.177	9.725	0.046	0
1518	PGALV	16.51		455.274	456.28	16.278	0.153	0.002
1519	PGGAI	15.52		413.227	414.194	6.036	0.027	0.002
1520	PGGAL	15.52		413.227	414.194	6.036	0.035	0.188
1521	PGGH	16.19		366.165	367.169	2.1	0.033	0
1522	PGGMPP	19.59		554.252	555.252	17.44	0.023	0.072
1523	PGHP	17.86		406.196	407.153	8.935	0.019	0
1524	PGIEP	16.14		511.264	512.269	8.937	0.016	0.84
1525	PGIW	17.28		471.248	472.255	29.106	0.053	0
1526	PGLW	17.28		471.248	472.255	29.106	0.058	0
1527	PGSF	16.91		406.185	407.19	17.843	0.506	0.29
1528	PHETP	15.03		579.265	580.271	6.415	0.433	0.993
1529	PHGF	15.75		456.212	457.213	18.168	0.021	0
1530	PHWI	16		551.286	552.233	26.092	0.026	0
1531	PHWL	16		551.286	552.233	26.092	0.027	0
1532	PI	16.01		228.147	229.154	6.393	0.052	0
1533	PIGA	17.99		356.206	357.211	3.512	0.022	0
1534	PII	18.66		341.231	342.237	19.546	0.042	0.001
1535	PIIP	21.79		438.284	439.29	26.612	0.045	0
1536	PIL	18.66		341.231	342.237	19.546	0.034	0
1537	PILP	21.79		438.284	439.29	26.612	0.029	0
1538	PILSGE	17.15		614.328	615.331	14.568	0.807	0.024
1539	PIPEHTPP	16.43		886.455	887.462	22.456	0.077	1
1540	PIQ	17.25		356.206	357.211	3.512	0.023	0
1541	PIV	22.26		327.216	328.222	13.582	0.023	0.018
1542	PIY	22.36		391.211	392.213	12.534	0.026	0
1543	PKSV	16.87		429.259	430.17	18.248	0.122	0.064
1544	PL	16.01		228.147	229.154	6.393	0.031	0
1545	PLGA	17.99		356.206	357.211	3.512	0.316	0
1546	PLI	18.66		341.231	342.237	19.546	0.024	0
1547	PLIP	21.79		438.284	439.29	26.612	0.029	0
1548	PLISGE	17.15		614.328	615.331	14.568	0.894	0.024
1549	PLL	18.66		341.231	342.237	19.546	0.035	0
1550	PLLP	21.79		438.284	439.29	26.612	0.037	0
1551	PLLSGE	17.15		614.328	615.331	14.568	0.889	0.212
1552	PLQ	17.25		356.206	357.211	3.512	0.416	0
1553	PLV	22.26		327.216	328.222	13.582	0.914	0.01
1554	PLY	22.36		391.211	392.213	12.534	0.021	0
1555	PMAPPSPLGGV	15.91		1021.53	511.77	17.888	0.05	0.862
1556	PMAPRPRTP	15.29		1021.55	511.776	17.717	0.167	1
1557	PMFT	19.56		494.22	495.218	8.36	0.298	0
1558	PMLCA	15.64		533.234	534.242	8.95	0.907	0
1559	PNAMH	20.71		568.243	569.247	5.958	0.476	0.979
1560	PNDQPP	16.28		666.297	667.306	13.064	0.651	1
1561	PNPSG	17.7		470.213	471.219	1.211	0.191	0.997
1562	PPELNP	20.92		665.338	666.344	6.453	0.21	0.999
1563	PPEVLE	17.05		682.354	683.351	6.687	0.85	0.834
1564	PPPG	15.65		366.19	367.199	9.368	0.062	0
1565	PPPM	16.27		440.209	441.216	13.972	0.03	0
1566	PPPPQ	18.76		534.28	536.163	14.058	0.039	1
1567	PPPVHDSE	24.03		876.398	439.203	4.895	0.31	1
1568	PQF	22.34		390.19	391.194	11.147	0.095	0
1569	PQPQQQQFPQPQQPQ	15.84		2029.95	1016.5	33.123	0.33	1
1570	PQQAPPQQIPP	15.36		1200.61	601.31	38.566	0.059	0.976
1571	PQQPFLQPQQPFPQQPQQP	21.06		2257.13	1129.57	34.13	0.129	1
1572	PQQPQQPFLQPQQPFPQQPQQ	23.39		2513.24	838.753	31.421	0.227	1
1573	PQQPQQPQQPFPQPQQP	18		1998.94	1000.48	37.463	0.374	1
1574	PQTYMVA	15.47		808.379	810.343	27.352	0.561	1
1575	PRVI	15.52		483.317	484.216	9.998	0.037	0
1576	PRVL	15.52		483.317	484.216	9.998	0.036	0
1577	PSAY	15.6		436.196	437.202	16.277	0.152	0.951
1578	PSDSQW	17.75		718.292	719.295	17.885	0.544	1
1579	PSGQVQWP	17.03		897.434	898.443	28.087	0.087	0.214
1580	PSII	27.75		428.264	429.268	21.415	0.036	0.002
1581	PSIL	27.75		428.264	429.268	21.415	0.055	0.004
1582	PSIP	15.99		412.232	413.239	14.765	0.037	0.001
1583	PSLI	27.75		428.264	429.268	21.415	0.055	0.002
1584	PSLL	27.75		428.264	429.268	21.415	0.096	0
1585	PSLP	15.99		412.232	413.239	14.765	0.313	0.517
1586	PSPG	16.05		356.17	357.177	9.725	0.12	0.027
1587	PSVIT	23.65		515.296	516.3	23.193	0.507	0.189
1588	PSVLT	23.65		515.296	516.3	23.193	0.23	0.022
1589	PSVP	15.07		398.217	399.223	9.312	0.967	0.976
1590	PSVVNGV	17.38		670.365	671.372	18.095	0.391	0.552
1591	PTF	23.23		363.179	364.182	13.938	0.472	0
1592	PTILP	21.13		539.332	540.339	29.026	0.097	0
1593	PTLIP	21.13		539.332	540.339	29.026	0.071	0
1594	PTLLP	21.13		539.332	540.339	29.026	0.478	0.005
1595	PTLPGWLPNPLF	28.9		1350.73	676.375	50.167	0.042	1
1596	PTSVT	16.37		503.259	504.265	8.03	0.256	1
1597	PTVDVSV	20.38		715.375	716.382	15.455	0.395	1
1598	PTVDVVS	15.14		715.375	716.382	15.455	0.738	1
1599	PTVSF	19.27		549.28	550.288	22.806	0.102	0.999
1600	PTVVGG	15.34		528.291	530.277	9.552	0.027	0.162
1601	PTY	21.5		379.174	380.145	8.667	0.051	0
1602	PVF	25.65		361.2	362.203	17.892	0.032	0
1603	PVG	18.52		271.153	272.16	6.149	0.943	0
1604	PVGYP	16.69		531.269	532.27	16.119	0.091	0.005
1605	PVI	21.46		327.216	328.22	14.005	0.019	0.018
1606	PVIF	20.97		474.284	475.293	34.849	0.034	0
1607	PVIVP	22.32		523.337	524.34	27.283	0.03	0
1608	PVL	21.46		327.216	328.22	14.005	0.028	0.002
1609	PVLF	20.97		474.284	475.293	34.849	0.042	0
1610	PVLVP	22.32		523.337	524.34	27.283	0.036	0
1611	PVLVPAA	15.33		665.411	666.418	25.326	0.111	0.101
1612	PVLVPLIPIS	16.36		1046.67	524.341	26.862	0.036	0.966
1613	PVVP	29.23		410.253	411.257	13.912	0.896	0
1614	PW	17.85		301.143	302.149	11.681	0.025	0
1615	PYG	15.03		335.148	336.19	11.224	0.016	0
1616	PYP	24.73		375.179	376.188	8.506	0.016	0
1617	PYT	18.9		379.174	380.18	8.637	0.174	0.002
1618	PYVD	19.97		492.222	493.23	8.885	0.615	0.376
1619	QAF	18.57		364.175	365.181	8.915	0.082	0.001
1620	QAGETVVN	26.01		799.371	800.375	11.528	0.587	1
1621	QAGGGGFG	22.05		632.255	633.263	11.49	0.045	0.174
1622	QAIAP	18.39		498.28	499.284	10.331	0.543	0
1623	QALAP	18.39		498.28	499.284	10.331	0.319	0.884
1624	QDKEP	16.43		615.286	616.266	12.616	0.826	1
1625	QEI	16.93		388.196	389.198	8.752	0.819	0.999
1626	QEL	16.93		388.196	389.198	8.752	0.768	1
1627	QEM	15.81		406.152	407.157	2.005	0.931	1
1628	QEVP	19.36		471.233	472.238	8.312	0.16	0.166
1629	QFPQPQQPQQPFPQQP	16.45		1901.91	951.959	35.71	0.217	1
1630	QFPQPQQPQQPFPQQPQQ	24.08		2158.02	1080.02	31.924	0.316	1
1631	QFRW	17.06		635.318	637.291	7.895	0.032	0.339
1632	QFSFGGSP	17.34		808.339	809.348	38.955	0.816	0.962
1633	QGAY	23.8		437.191	438.198	3.5	0.125	0.197
1634	QGF	24.31		350.159	351.166	8.586	0.051	0
1635	QGGVGGSY	19.75		723.319	724.324	8.626	0.259	1
1636	QGI	22.42		316.175	317.18	5.386	0.141	0
1637	QGII	22.25		429.259	430.171	18.015	0.022	0.234
1638	QGIL	22.25		429.259	430.171	18.015	0.015	0.106
1639	QGIY	23.36		479.238	480.244	12.482	0.017	0.021
1640	QGL	22.42		316.175	317.18	5.386	0.13	0
1641	QGLI	22.25		429.259	430.171	18.015	0.018	0.106
1642	QGLL	22.25		429.259	430.171	18.015	0.02	0.988
1643	QGLY	23.36		479.238	480.244	12.482	0.021	0.969
1644	QGMPIQ	22.85		655.3	656.309	20.437	0.09	0.155
1645	QGQQGY	15.69		662.266	663.274	8.626	0.294	1
1646	QGVEAVNAVLECN	17.85		1345.62	673.818	22.416	0.97	1
1647	QGW	22.52		389.17	390.175	10.346	0.115	0
1648	QGY	22.11		366.154	367.161	3.305	0.171	0.964
1649	QI	21.22		259.153	260.157	4.79	0.025	0
1650	QIEQI	21.49		629.338	630.341	14.72	0.21	1
1651	QIEQL	21.49		629.338	630.341	14.72	0.205	1
1652	QIEQP	22.3		613.307	614.312	8.129	0.419	1
1653	QII	17.58		372.237	373.243	20.073	0.017	0
1654	QIIP	20.11		469.29	470.298	12.769	0.031	0
1655	QIL	17.58		372.237	373.243	20.073	0.021	0
1656	QILP	20.11		469.29	470.298	12.769	0.022	0
1657	QINP	20.33		453.222	454.226	14.384	0.732	0.001
1658	QIP	20.44		356.206	357.213	7.493	0.024	0
1659	QISESE	18.97		674.276	675.28	11.444	0.533	1
1660	QL	21.22		259.153	260.157	4.79	0.15	1
1661	QLEGAP	16.42		613.307	614.312	8.129	0.224	0.614
1662	QLEQI	21.49		629.338	630.341	14.72	0.253	1
1663	QLEQL	21.49		629.338	630.341	14.72	0.51	1
1664	QLEQP	22.3		613.307	614.312	8.129	0.623	1
1665	QLI	17.58		372.237	373.243	20.073	0.024	0
1666	QLIP	20.11		469.29	470.298	12.769	0.024	0
1667	QLL	17.58		372.237	373.243	20.073	0.024	0
1668	QLLP	20.11		469.29	470.298	12.769	0.04	0
1669	QLNP	20.33		453.222	454.226	14.384	0.236	0.126
1670	QLP	20.44		356.206	357.213	7.493	0.19	0
1671	QLPQFE	16.23		743.349	744.355	38.16	0.158	1
1672	QLSESE	18.97		674.276	675.28	11.444	0.901	1
1673	QPASSQP	18.07		713.334	714.376	8.904	0.056	1
1674	QPFPQPQP	20.33		920.439	921.446	26.623	0.049	0.206
1675	QPFPQPQQ	23.88		951.445	952.449	21.487	0.189	1
1676	QPFPQPQQPQQP	15.97		1401.67	701.838	25.931	0.327	1
1677	QPFPQQPQQPFPQPQ	19.94		1773.85	887.931	36.889	0.12	1
1678	QPGAYPGAPPQ	15.78		1064.49	533.256	17.126	0.023	0.475
1679	QPGQGQQPG	19.72		878.388	879.392	8.528	0.187	1
1680	QPH	15.54		363.154	364.162	2.226	0.147	0
1681	QPHQLA	21.64		675.334	676.291	10.489	0.355	0.551
1682	QPIP	16.21		436.232	437.239	20.668	0.031	0
1683	QPIPQQ	18.62		692.349	693.359	13.665	0.33	0.005
1684	QPK	17.49		354.19	355.196	2.193	0.171	0
1685	QPLP	16.21		436.232	437.239	20.668	0.195	0.12
1686	QPLPQQP	22.39		789.402	790.408	19.526	0.578	0.708
1687	QPLPQQPP	19.43		886.455	887.461	22.62	0.253	0.862
1688	QPLQPQP	25.19		789.402	790.407	19.427	0.658	0.042
1689	QPLQPQPQ	18.99		934.487	935.496	10.017	0.351	1
1690	QPNPNPQPQPLPQPQPQPQPQ	15.97		2354.18	1178.1	36.328	0.319	1
1691	QPQFPQQPP	28.49		1048.5	1049.51	25.538	0.111	1
1692	QPQLPFPQQPQQPFPQPQQ	25.31		2257.13	1129.55	34.169	0.125	1
1693	QPQLPFPQQPQQPFPQPQQP	44.42		2354.18	1178.1	36.428	0.07	1
1694	QPQLQQQAQQPQQQPQQ	15.32		2030.98	1016.5	33.123	0.293	1
1695	QPQPQPQPQPQPLPQPQPQPQP	19.45		2481.23	828.076	35.062	0.35	1
1696	QPQPQQ	25.79		707.324	708.331	6.916	0.707	1
1697	QPQPYP	19.88		711.323	712.328	17.639	0.031	0.99
1698	QPQQP	25.14		579.265	580.271	8.332	0.604	0.894
1699	QPQQPFPQPQQP	37.04		1401.67	701.839	26.029	0.327	1
1700	QPQQQLG	16.53		780.377	781.382	11.479	0.295	1
1701	QPR	16.82		382.197	383.204	2.437	0.249	0
1702	QPSQSY	30.86		708.308	709.269	7.056	0.111	1
1703	QPVSVPALPQGY	16.85		1255.64	629.29	30.126	0.918	1
1704	QPY	20.64		406.185	407.192	6.204	0.217	0.004
1705	QPYGQQ	15.42		719.324	721.314	3.098	0.189	1
1706	QQCCQQLPQIP	32.45		1265.55	633.781	40.757	0.624	1
1707	QQCCQQLPQIPEQ	18.44		1650.71	826.36	34.618	0.823	1
1708	QQLPGATQPNLNGQGAP	18.2		1674.79	838.4	34.217	0.128	1
1709	QQPFPQLQQPQQPLPQPQQ	17.95		2257.1	1129.55	34.078	0.3	1
1710	QQPLFRF	20.24		934.502	935.496	10.017	0.263	0
1711	QQPLPQQP	20.97		934.487	935.483	9.925	0.358	1
1712	QQPP	18.32		451.207	452.212	8.344	0.429	0.998
1713	QQPQLPFPQQPQQ	18.04		1562.78	782.398	20.194	0.201	1
1714	QQPQQ	18.64		610.271	611.274	2.789	0.351	1
1715	QQPQQLG	27.88		780.377	781.376	11.54	0.295	1
1716	QQPQQPFP	21.66		951.445	952.444	25.57	0.192	1
1717	QQPQQPFPQPQQP	21.36		1529.73	765.872	24.867	0.356	1
1718	QQPQRYQQSPPQQ	15.5		1612.76	807.384	23.648	0.493	1
1719	QQPYPPQQP	19.65		1064.49	1065.5	17.139	0.246	1
1720	QQPYPQPQP	19.02		1064.49	1065.49	17.09	0.284	1
1721	QQQHA	21.03		610.282	611.287	3.934	0.154	0.132
1722	QQQIPQ	16.36		723.355	724.353	9.571	0.635	1
1723	QQQLPQ	16.36		723.355	724.353	9.571	0.61	1
1724	QQQLPQQPP	20.16		1045.52	1046.52	16.514	0.357	1
1725	QQQPFPPQQP	17.05		1176.56	589.284	24.221	0.262	1
1726	QQQPILPQQPP	18.66		1255.66	628.835	29.396	0.194	1
1727	QQQPIP	16.01		692.349	693.355	17.493	0.338	0.001
1728	QQQPLP	20.04		692.349	693.355	17.493	0.451	0.866
1729	QQQPLPQQP	25.52		1045.52	1046.52	16.514	0.332	1
1730	QQQPQ	19.48		610.271	611.279	2.805	0.351	1
1731	QQQPYP	31.8		742.329	743.329	13.789	0.309	1
1732	QQQPYPQQP	20.82		1095.5	548.756	13.751	0.36	1
1733	QQQQPVLPPQQ	23.63		1272.65	637.33	22.823	0.298	1
1734	QQQQVPPQQLP	17.55		1272.65	637.329	22.862	0.314	1
1735	QQYYPGLSN	34.18		1051.46	1052.47	25.848	0.126	1
1736	QQYYPGLSNESESETSE	39.7		1929.78	965.89	26.915	0.093	1
1737	QSIVNS	16.08		646.329	647.334	8.56	0.888	1
1738	QSLVNS	16.08		646.329	647.334	8.56	0.881	1
1739	QSTSQW	19.24		718.292	719.299	17.953	0.42	1
1740	QSTSQWQ	28.35		846.351	847.353	13.773	0.394	1
1741	QTI	16.43		343.174	344.181	13.425	0.078	1
1742	QTL	16.43		343.174	344.181	13.425	0.174	1
1743	QVHPDIGISSKA	17.2		1233.63	617.824	22.204	0.208	0.976
1744	QVI	24.49		358.222	359.228	12.707	0.139	0
1745	QVL	24.49		358.222	359.228	12.707	0.5	0
1746	QVP	17.75		342.19	343.197	3.303	0.47	0
1747	QVV	15.54		344.206	345.21	8.372	0.792	0
1748	QYYPGLSN	30.92		923.403	924.405	27.894	0.101	1
1749	RAAE	16.02		445.229	446.231	8.424	0.738	1
1750	RAVD	18.98		459.244	461.244	9.372	0.696	1
1751	RCI	16.64		390.205	391.209	8.078	0.899	0
1752	RCL	16.64		390.205	391.209	8.078	0.643	0
1753	RDI	21.98		402.223	403.226	14.866	0.555	0.037
1754	RDL	21.98		402.223	403.226	14.866	0.432	1
1755	REGQ	15.29		488.234	489.236	3.483	0.188	1
1756	RFA	15.16		392.217	393.221	6.648	0.578	0
1757	RFC	17.8		424.189	425.191	8.639	0.899	0
1758	RFGF	18.81		525.27	525.778	20.517	0.034	0
1759	RGAD	15.46		417.197	418.212	17.505	0.814	1
1760	RGI	20		344.217	345.221	3.495	0.104	0
1761	RGL	20		344.217	345.221	3.495	0.189	0
1762	RGY	23.3		394.197	395.231	14.515	0.088	0.007
1763	RIVP	23.21		483.317	484.32	10.179	0.376	0
1764	RLVP	23.21		483.317	484.32	10.179	0.939	0
1765	RMA	18.66		376.189	377.195	6.152	0.926	0
1766	RMVF	19.5		551.289	552.29	25.335	0.655	0
1767	RQFF	15.66		596.307	299.159	15.383	0.014	0.007
1768	RRAEGRAIRM	15.84		1214.68	608.35	44.273	0.824	0.549
1769	RSAPP	15.47		526.286	527.287	9.129	0.24	0.997
1770	RSP	20.62		358.197	359.202	8.374	0.43	0
1771	RSW	24.08		447.223	448.208	11.512	0.849	0.001
1772	RT	18.67		275.159	276.166	5.522	0.194	0.999
1773	RVC	16.17		376.189	377.19	4.845	0.947	0
1774	RVIP	16.38		483.317	484.322	10.029	0.024	0
1775	RVLP	16.38		483.317	484.322	10.029	0.09	0
1776	RW	18.3		360.191	361.202	6.164	0.065	0
1777	SAAF	17.83		394.185	395.188	8.248	0.037	0.913
1778	SAGIVNS	19.29		646.329	647.334	8.625	0.957	1
1779	SAGLVNS	26.9		646.329	647.334	8.625	0.952	1
1780	SAGW	19.43		419.181	420.184	10.729	0.391	0.224
1781	SAIF	15.3		436.232	437.239	25.449	0.396	0
1782	SAIP	16.09		386.217	387.177	8.62	0.467	0.04
1783	SALF	15.3		436.232	437.239	25.449	0.759	0
1784	SALP	16.09		386.217	387.177	8.62	0.924	0.982
1785	SAPP	16.88		370.185	371.19	3.035	0.334	0.037
1786	SATQT	16.24		506.234	508.242	8.949	0.932	1
1787	SCSCGFC	19.22		704.184	705.182	1.313	0.778	1
1788	SDF	16.52		367.138	368.143	6.234	0.198	1
1789	SDI	26.31		333.154	334.161	6.427	0.888	0.914
1790	SDL	26.31		333.154	334.161	6.427	0.37	1
1791	SEQDSSYISGQILHPN	41.21		1773.82	887.909	29.416	0.227	1
1792	SERQPP	16.49		712.35	713.355	13.943	0.735	0.494
1793	SERVLS	15.74		689.371	690.367	8.709	0.858	1
1794	SF	18.98		252.111	253.118	6.762	0.174	1
1795	SFD	21.5		367.138	368.143	6.234	0.535	1
1796	SFIP	17.44		462.248	463.251	20.186	0.032	0
1797	SFLP	17.44		462.248	463.251	20.186	0.143	0
1798	SFP	22.48		349.164	350.171	13.874	0.055	0
1799	SFPY	17.57		512.227	513.227	2.87	0.041	0.034
1800	SFVP	21.22		448.232	449.238	13.926	0.961	0.002
1801	SGAIG	16.89		403.207	404.212	5.411	0.072	0.014
1802	SGALG	16.89		403.207	404.212	5.411	0.051	1
1803	SGAQGAHPVG	33.3		921.43	922.431	8.101	0.065	0.862
1804	SGGW	16.39		405.165	406.172	10.856	0.032	0.01
1805	SGI	22.36		275.148	276.153	6.199	0.043	0.002
1806	SGILLAG	17.31		629.375	630.379	28.89	0.035	0
1807	SGL	22.36		275.148	276.153	6.199	0.1	0.023
1808	SGLALAASVVGL	37.02		1056.62	1057.62	44.213	0.065	0.961
1809	SGLILAG	17.31		629.375	630.379	28.89	0.043	0
1810	SGLTY	15.95		539.259	540.273	14.042	0.088	1
1811	SGTAHHAG	15.96		736.325	738.238	8.676	0.489	1
1812	SGW	22.97		348.143	349.149	11	0.098	0
1813	SHFFST	15.75		724.318	725.323	14.947	0.914	0
1814	SHIP	22.42		452.238	453.14	7.135	0.016	0.071
1815	SHLP	22.42		452.238	453.14	7.135	0.109	0.992
1816	SHRAA	15.03		540.277	542.275	8.824	0.751	0.994
1817	SI	16.98		218.127	219.132	4.324	0.155	0
1818	SICNPV	16.41		631.3	632.305	20.414	0.725	0.359
1819	SIDEF	15.17		609.265	610.272	14.044	0.755	1
1820	SIF	18.08		365.195	366.199	22.349	0.019	0
1821	SIFD	16.45		480.222	481.22	11.876	0.558	1
1822	SIFPP	15.04		559.301	560.298	22.119	0.062	0
1823	SIGA	20.23		346.185	347.19	2.82	0.055	0
1824	SIGAY	16.76		509.249	510.253	12.795	0.042	0.016
1825	SIGV	17.11		374.217	375.188	6.502	0.046	0.069
1826	SIII	18.5		444.295	445.296	30.312	0.031	0
1827	SIIL	18.5		444.295	445.296	30.312	0.031	0
1828	SILI	18.5		444.295	445.296	30.312	0.032	0
1829	SILL	18.5		444.295	445.296	30.312	0.054	0
1830	SINHG	17.81		526.25	527.249	8.49	0.472	0.549
1831	SIP	23.16		315.179	316.219	8.969	0.057	0
1832	SIQVGL	18.33		615.359	616.365	23.995	0.464	0
1833	SISP	17.19		402.211	403.216	13.364	0.406	0
1834	SIV	21.71		317.195	318.201	10.359	0.105	0
1835	SIVGI	26.4		487.301	488.303	21.811	0.382	0.177
1836	SIVGL	26.4		487.301	488.303	21.811	0.256	0.077
1837	SIVP	22.67		414.248	415.314	17.083	0.835	0.036
1838	SIVVNVG	19.52		686.396	687.401	17.333	0.306	0.979
1839	SIW	22.16		404.206	405.211	27.642	0.014	0
1840	SIWP	21.3		501.259	502.266	26.825	0.023	0.002
1841	SKVH	22.53		469.265	470.271	1.024	0.737	0.356
1842	SL	16.98		218.127	219.132	4.324	0.651	0
1843	SLDEF	15.17		609.265	610.272	14.044	0.859	1
1844	SLF	18.08		365.195	366.199	22.349	0.072	0
1845	SLFD	16.45		480.222	481.22	11.876	0.812	1
1846	SLFPP	15.04		559.301	560.298	22.119	0.083	0
1847	SLGA	20.23		346.185	347.19	2.82	0.05	0.537
1848	SLGAY	16.76		509.249	510.253	12.795	0.132	0.77
1849	SLGV	17.11		374.217	375.188	6.502	0.163	0.992
1850	SLII	18.5		444.295	445.296	30.312	0.032	0
1851	SLIL	18.5		444.295	445.296	30.312	0.059	0
1852	SLLI	18.5		444.295	445.296	30.312	0.058	0
1853	SLLL	18.5		444.295	445.296	30.312	0.112	0
1854	SLNHG	17.81		526.25	527.249	8.49	0.239	0.898
1855	SLP	23.16		315.179	316.219	8.969	0.714	0.022
1856	SLSP	17.19		402.211	403.216	13.364	0.795	0.017
1857	SLV	21.71		317.195	318.201	10.359	0.037	0
1858	SLVGI	26.4		487.301	488.303	21.811	0.693	0.483
1859	SLVGL	26.4		487.301	488.303	21.811	0.509	0.639
1860	SLVP	22.67		414.248	415.314	17.083	0.979	0.299
1861	SLVVNVG	19.52		686.396	687.401	17.333	0.519	1
1862	SLW	22.16		404.206	405.211	27.642	0.038	0
1863	SLWP	21.3		501.259	502.266	26.825	0.042	0.001
1864	SNAT	15.16		391.17	392.177	14.02	0.777	1
1865	SPGP	17.13		356.17	357.175	8.614	0.087	0.001
1866	SPI	19.63		315.179	316.184	8.799	0.25	0
1867	SPIP	25.21		412.232	413.237	14.668	0.102	0.001
1868	SPIV	21.45		414.248	415.251	14.596	0.486	0.007
1869	SPL	19.63		315.179	316.184	8.799	0.946	0.002
1870	SPLP	25.21		412.232	413.237	14.668	0.829	0.135
1871	SPLV	21.45		414.248	415.251	14.596	0.976	0.086
1872	SPSI	26		402.211	403.218	13.602	0.334	0.013
1873	SPSL	26		402.211	403.218	13.602	0.686	0.012
1874	SPTIQ	20.3		544.286	545.291	11.311	0.173	1
1875	SPTMI	15.13		547.268	548.221	10.347	0.167	0.886
1876	SPV	18.64		301.164	302.171	3.225	0.152	0.011
1877	SPVIT	18.24		515.296	516.298	23.18	0.235	0.062
1878	SPVLT	18.24		515.296	516.298	23.18	0.293	0.999
1879	SQIVSN	22.26		646.329	647.328	8.477	0.878	1
1880	SQLVSN	22.26		646.329	647.328	8.477	0.906	1
1881	SQW	22.85		419.181	420.184	10.729	0.319	0.418
1882	SRP	15.61		358.197	359.202	8.374	0.682	0
1883	SRVLFLGPV	17.29		986.591	987.584	48.076	0.07	0.002
1884	SRW	22.12		447.223	448.222	11.338	0.867	0
1885	SSI	22.76		305.159	306.164	5.287	0.148	0.002
1886	SSL	22.76		305.159	306.164	5.287	0.376	0.436
1887	SSPPNYL	17.48		777.355	778.36	28.384	0.312	0.999
1888	SSPS	15.44		376.159	377.166	5.934	0.453	0.989
1889	SSSFA	17.92		497.212	499.284	10.331	0.808	1
1890	SSSR	17.62		435.208	436.212	12.946	0.774	1
1891	STAI	23.7		390.211	391.216	6.185	0.477	1
1892	STAL	23.7		390.211	391.216	6.185	0.637	1
1893	STI	24.97		319.174	320.179	6.515	0.279	0.984
1894	STIA	22.89		390.211	391.215	5.84	0.738	1
1895	STL	24.97		319.174	320.179	6.515	0.442	1
1896	STLA	22.89		390.211	391.215	5.84	0.745	1
1897	SVAP	19.92		372.201	373.206	8.15	0.046	0.843
1898	SVAVVGGQ	16.22		715.386	716.388	8.673	0.103	1
1899	SVGI	19.56		374.217	375.222	11.829	0.936	0.159
1900	SVGL	19.56		374.217	375.222	11.829	0.51	0.227
1901	SVGV	24.42		360.201	361.206	8.749	0.09	0.999
1902	SVI	21.79		317.195	318.2	10.744	0.043	0
1903	SVIG	20.09		374.217	375.222	6.034	0.402	0.029
1904	SVII	20.44		430.279	431.285	25.433	0.636	0.003
1905	SVIIP	23.08		527.332	528.336	28.369	0.385	0.084
1906	SVIL	20.44		430.279	431.285	25.433	0.713	0
1907	SVILP	23.08		527.332	528.336	28.369	0.879	0.084
1908	SVIRLPRSK	18.78		1054.66	528.336	28.369	0.669	0.976
1909	SVIVLPAGHPATF	25.43		1307.72	654.867	39.249	0.075	0.976
1910	SVIVLPAGHPATFVAGNEGNLAL	32.54		2246.21	1124.1	43.222	0.082	1
1911	SVL	21.79		317.195	318.2	10.744	0.055	0
1912	SVLG	20.09		374.217	375.222	6.034	0.141	0
1913	SVLI	20.44		430.279	431.285	25.433	0.592	0
1914	SVLIP	23.08		527.332	528.336	28.369	0.568	0.084
1915	SVLL	20.44		430.279	431.285	25.433	0.567	0
1916	SVLLP	23.08		527.332	528.336	28.369	0.962	0.084
1917	SVSSIVS	16.41		677.36	678.362	14.372	0.606	0.77
1918	SVSY	21.29		454.206	455.21	4.848	0.457	0.967
1919	SVVD	18.63		418.206	419.21	4.928	0.82	1
1920	SVVDV	19.71		517.275	518.278	9.933	0.68	1
1921	SVVVD	18.93		517.275	518.277	10.078	0.853	1
1922	SVW	24.29		390.19	391.193	17.762	0.5	0
1923	SVY	20.32		367.174	368.178	8.306	0.832	0.019
1924	SW	18.27		291.122	292.128	9.844	0.234	0
1925	SWD	20.9		406.149	407.153	8.935	0.061	1
1926	SY	18.53		268.106	269.112	2.975	0.487	0.508
1927	SYEESMPMP	19.37		1069.41	1070.41	29.636	0.718	1
1928	SYEESMPMPLE	47.55		1311.54	656.772	38.234	0.716	1
1929	SYQDISVSA	24.86		968.445	969.442	19.448	0.257	1
1930	SYQDVY	19.02		773.323	774.327	14.613	0.867	1
1931	SYTM	17.36		500.194	501.204	4.861	0.614	0.944
1932	TAATTTTTNPNAGMPP	20.16		1544.71	773.332	26.507	0.916	1
1933	TAEP	21.4		416.191	417.197	2.884	0.317	1
1934	TAFI	17.38		450.248	451.25	27.245	0.173	0.247
1935	TAFL	17.38		450.248	451.25	27.245	0.385	1
1936	TAGGVM	16.18		534.247	535.255	9.269	0.971	0.327
1937	TAGP	17.43		344.17	345.172	2.09	0.175	0.001
1938	TAIF	20.93		450.248	451.253	24.735	0.283	0.247
1939	TALF	20.93		450.248	451.253	24.735	0.64	1
1940	TAPE	16.97		416.191	417.194	2.737	0.09	1
1941	TAPVV	15.76		485.285	486.289	10.731	0.85	0.007
1942	TASVSGS	16.19		607.281	608.286	5.056	0.721	1
1943	TASYGH	18.87		634.271	635.33	21.374	0.493	0.843
1944	TATSIA	25.87		562.296	563.303	8.331	0.964	1
1945	TATSLA	20.58		562.296	563.3	8.384	0.951	1
1946	TATSLAL	15.52		675.38	676.382	24.611	0.601	1
1947	TCAK	17.14		421.2	422.209	4.894	0.936	0.456
1948	TCSFLPGSN	16.22		923.393	924.405	27.92	0.343	1
1949	TDEAQLVNSLFD	18.24		1350.63	676.314	9.667	0.226	1
1950	TDI	24.39		347.169	348.176	7.492	0.939	1
1951	TDL	24.39		347.169	348.176	7.492	0.383	1
1952	TDR	16.77		390.186	391.2	11.797	0.978	1
1953	TDVI	16.22		446.238	447.242	13.831	0.096	1
1954	TDVL	16.22		446.238	447.242	13.831	0.074	1
1955	TEI	23.47		361.185	362.189	8.188	0.908	1
1956	TEL	23.47		361.185	362.189	8.188	0.961	1
1957	TEVT	18.43		448.217	449.202	8.783	0.95	1
1958	TFDV	17.31		480.222	481.23	11.196	0.235	1
1959	TFGP	19.29		420.201	421.21	10.008	0.032	0.006
1960	TFLPT	17.35		577.311	578.317	21.979	0.832	1
1961	TGDAP	17.67		459.197	460.201	9.526	0.44	1
1962	TGF	25.75		323.148	324.153	9.564	0.042	1
1963	TGIP	15.84		386.217	387.222	9.757	0.024	0.17
1964	TGLITPIV	16.64		812.501	813.507	38.78	0.094	1
1965	TGLP	15.84		386.217	387.222	9.757	0.141	0.024
1966	TGPT	18.94		374.18	375.223	6.165	0.874	1
1967	THI	18.51		369.201	370.208	3.27	0.114	0.016
1968	THL	18.51		369.201	370.208	3.27	0.55	0.053
1969	TI	16.7		232.142	233.149	4.356	0.334	0.001
1970	TIC	19.05		335.152	336.158	6.328	0.94	0.473
1971	TIE	25.18		361.185	362.192	3.449	0.909	1
1972	TIF	24.59		379.211	380.216	21.104	0.051	0.059
1973	TIFP	17.15		476.264	477.269	30.895	0.051	0
1974	TIFPI	20.98		589.348	590.354	43.631	0.055	0
1975	TIFPL	20.98		589.348	590.354	43.631	0.054	0
1976	TII	17.07		345.226	346.229	16.246	0.042	0
1977	TIIGM	24.9		533.288	534.295	28.001	0.056	0.09
1978	TIIPAP	18.06		610.369	611.367	27.063	0.041	0.582
1979	TIL	17.07		345.226	346.229	16.246	0.073	0
1980	TINAP	21.37		514.275	515.279	12.682	0.767	1
1981	TIP	23.77		329.195	330.201	9.813	0.059	0.001
1982	TISEI	19.41		561.301	562.319	29.044	0.05	1
1983	TISEL	19.41		561.301	562.319	29.044	0.1	1
1984	TISTM	20.95		551.263	552.269	11.684	0.961	1
1985	TIVA	16.48		402.248	403.252	10.842	0.236	0.998
1986	TIW	15.84		418.222	419.227	23.379	0.021	0
1987	TL	16.7		232.142	233.149	4.356	0.641	0.004
1988	TLC	19.05		335.152	336.158	6.328	0.823	1
1989	TLCLLVIP	19.35		870.525	871.529	44.794	0.562	0
1990	TLE	25.18		361.185	362.192	3.449	0.813	1
1991	TLF	24.59		379.211	380.216	21.104	0.302	0.443
1992	TLFP	17.15		476.264	477.269	30.895	0.115	0
1993	TLFPI	20.98		589.348	590.354	43.631	0.063	0
1994	TLFPL	20.98	90.4	589.348	590.354	43.631	0.123	0
1995	TLI	17.07		345.226	346.229	16.246	0.184	0
1996	TLIGM	24.9		533.288	534.295	28.001	0.098	0
1997	TLL	17.07		345.226	346.229	16.246	0.379	0.111
1998	TLLGM	24.9		533.288	534.295	28.001	0.128	0.001
1999	TLNAP	15.14		514.275	515.279	12.682	0.323	1
[truncated: 397 more rows]
