# Supplementary material for: Identification and Sensory Characterization of Umami Peptides During Lager Beer Fermentation
Source: Foods. 2026 May 12;15(10):1694. doi: 10.3390/foods15101694 (PMC13205335; doi:10.3390/foods15101694)
Supplement: Supplementary file 1 [file foods-15-01694-s001.zip › S6. Parameters for the identification and predicted umami intensity of peptides identified in lager beer at day 3 of the brewing process.xlsx]

## Sheet: Tabelle1
Number	Peptide	-10LgP	ALC (%)	Mass	m/z	RT	UMPred-FRL-Probability	ProUmami
1	AATLQ		94.8	544.286	545.288	11.251	0.783	1
2	KATPVFL		97.3	816.475	817.475	42.083	0.528	1
3	KLLF		94.5	561.353	562.355	46.012	0.033	0
4	AATIQ	19.49		544.286	545.291	11.29	0.957	1
5	AATLGA		90.6	544.286	545.288	11.251	0.473	1
6	ADAGAAF	19.35		663.286	664.284	18.747	0.713	1
7	AEQTF	24.71	97.4	636.276	637.273	17.385	0.244	1
8	AERGSY		96.1	723.319	724.322	8.589	0.531	1
9	AGEQAF	23.21		663.286	664.284	18.747	0.541	1
10	AGEQAFH	31.13		800.345	801.341	12.028	0.791	0.132
11	AGEQAFHRGG	21.87		1070.49	536.256	9.991	0.599	1
12	AGMVFGL	19.78		735.363	736.361	48.569	0.034	0.114
13	AHF	15.05		415.186	416.193	13.75	0.647	0
14	ASGVFGTPISEK	18.68		1233.62	617.816	34.052	0.543	1
15	ASLQ		95.1	459.233	460.236	12.637	0.339	1
16	ATTI	15.07		446.238	447.241	16.073	0.694	1
17	ATTL	15.07		446.238	447.241	16.073	0.774	1
18	AVFHPT	18.81		712.354	713.358	14.002	0.064	1
19	CPQLPQQPP	19.2		1048.5	1049.49	25.461	0.24	0.946
20	DHRK	15.65		596.303	299.158	16.217	0.147	0.999
21	GKILVYSIF	16.52		1080.62	541.318	43.883	0.033	0.082
22	KATPVF		95.6	703.39	704.392	30.352	0.123	1
23	KTFGLASGALGLGVASSL		92.3	1689.93	845.965	48.847	0.119	1
24	KTFGLASGALGLVGASSL		93	1689.93	845.966	48.792	0.078	1
25	KTGF		95.9	493.254	494.257	16.062	0.5	0.03
26	MDGSKA	15.1		649.274	650.283	7.458	0.789	1
27	NPNIPP	16.18		692.349	693.346	17.11	0.045	0.014
28	RVPVR	16.17		667.413	668.414	47.309	0.051	0.085
29	SGAQGAHPVG	38.72		921.43	922.432	8.116	0.065	0.862
30	SSPNAFH	21.38		800.345	801.341	12.028	0.091	0.994
31	VPT	15.95		357.19	358.197	9.443	0.106	0
32	DLQNLRGSNIGMF	27.78		1464.7	733.351	40.617	0.074	1
33	EKVPVISQL	16.16		1012.58	1013.59	43.518	0.878	0.942
34	EQPFASGH	16.86		872.367	873.407	23.375	0.081	1
35	FGGVNGGGN	15.17		778.325	779.331	8.772	0.038	1
36	GAGQGPQPQQ	18.38		967.436	968.464	12.927	0.167	1
37	GQPAQNPQAG	21.17		967.436	968.464	12.927	0.093	1
38	GRIRRELEQQAATLIQTI	17.6		2096.17	699.734	44.937	0.954	1
39	HMGPGSSIINT	17.99		1113.51	557.765	19.162	0.185	0.891
40	IEKVPVISQL	21.15		1125.66	1126.68	47.611	0.116	1
41	IIQPQQPAQLE	19.91		1264.67	633.341	22.053	0.233	1
42	LNFNLSERQ	16.18		1120.55	561.282	39.469	0.093	1
43	LQSLTLVPAA	19.26		1012.58	1013.59	43.497	0.544	1
44	LQPQNPSQQQPQ	15.96		1392.66	696.84	8.734	0.452	1
45	LSVLQAKQEQ	17.44		1143.61	572.81	26.92	0.113	1
46	NKSIESELSAYGVPA	15.26		1564.76	783.39	26.129	0.3	1
47	NANICP	15.79		631.264	633.311	7.941	0.888	0.991
48	PAAENLLAPLQQ	17.52		1264.67	633.341	22.053	0.056	1
49	PQQQVPQPQQPQQP	18.07		1627.8	815.39	27.311	0.376	1
50	PTSNESLPQQTNRR	15.12		1627.79	814.9	27.459	0.067	1
51	QPVSVPALPQGY	18.02		1255.64	628.83	30.222	0.918	1
52	SDPAQPQPQP	16.92		1064.48	1065.49	17.019	0.388	1
53	TNQPSQM	18.98		805.328	806.318	22.738	0.858	1
54	VFTGGKCSNIP	17.35		1122.54	562.279	15.414	0.75	1
55	VKGNLGGLAVSVT	19.03		1214.69	608.347	44.276	0.353	1
56	VMSYPTLPGWLPNPLF	18.98		1831.92	916.962	51.675	0.074	1
57	YVFDLNNNANQLEPR	25.37		1806.85	904.428	36.756	0.66	1
58	GYAISSNAN	15.87		897.372	898.371	15.784	0.5	1
59	PQIQILITHP	20.38		1047.56	525.289	13.784	0.023	0.997
60	PQPQQPQP	19.19		920.424	921.44	26.327	0.3	0.065
61	PQPQQQQPQP	28.71		1176.54	589.281	23.449	0.441	1
62	PQQQPQQQQPP	24.01		1176.54	589.279	24.174	0.481	1
63	PQPQQPPQLQPQPQ	21.75		1611.79	806.901	35.178	0.296	1
64	PQQPQQPQQPFPQPQ	21.6		1773.83	887.922	36.867	0.314	1
65	PQQPQQPQQPFPQPQQP	32.16		1998.94	1000.48	37.422	0.374	1
66	PQQPLPQPQQPQQP	19.53		1611.79	806.9	35.124	0.343	1
67	PQQQPQQQPP	20.51		1176.54	589.274	24.064	0.462	1
68	QPQPQQPQ	23.92		951.43	952.448	21.058	0.525	1
69	QPQPQQQQP	16.77		1079.49	1080.49	19.107	0.574	1
70	QPQQQAQPQPQ	17.52		1278.58	640.299	29.763	0.608	1
71	QQPPLQPQPLQPQPQ	19.44		1724.87	863.436	36.462	0.352	1
72	PQQQPQQQPPLQ	16.91		1418.67	710.343	35.581	0.344	1
73	QQHEQSIPIEQQQ	16.94		1594.71	798.355	17.437	0.85	1
74	CILVN	15.63		559.291	560.296	8.24	0.894	0.699
75	CLLVN	15.63		559.291	560.296	8.24	0.934	0.023
76	GSGSGCGSGSG	24.79		810.269	811.266	1.838	0.48	1
77	GSGSGSGCGSG	19.07		810.269	811.268	1.948	0.48	1
78	HCCGVPQ	18.24		741.281	742.33	4.973	0.896	0.862
79	LCLGVGS	19.37		646.323	647.326	8.409	0.179	0.067
80	LICALGLNSI	22.31		1014.57	1015.56	38.153	0.712	0.322
81	LSSCFTWGALLGFP	21.67		1496.72	749.339	16.64	0.523	0.149
82	PFLGICLGL	15.8		930.512	931.512	43.946	0.064	0
83	SCCSFCG	19.25		704.184	705.183	1.305	0.758	1
84	SVCNN	16.39		534.198	535.205	28.296	0.584	1
85	AAQLPSMCRVEPQQCSIFAAGQY	31.85		2495.14	1248.57	41.058	0.905	1
86	ACISCAEELER	21.31		1220.52	611.262	17.753	0.782	1
87	AQLPSMCRVEPQQCSIF	28.98		1933.88	967.942	40.082	0.945	1
88	AQLPSMCRVEPQQCSIFA	21.13		2004.92	1003.46	40.039	0.937	1
89	AQLPSMCRVEPQQCSIFAAGQY	41.86		2424.1	809.663	41.05	0.91	1
90	CAQGSYC	30.01		728.226	729.235	2.287	0.661	1
91	GLFIICAVACVISL	18.84		1418.77	710.386	47.857	0.526	0.999
92	NLALETLPAMCNVYIPPYCTIAPVG	15.49		2660.3	888.106	49.9	0.636	1
93	NLALQTLPAMCNVYIPPYCSTT	17.98		2410.14	1206.06	47.061	0.78	1
94	WCLCLCCCC	16.89		1046.3	1047.29	1.372	0.79	0.972
95	FMKGTPQQP	22.27		1048.5	1049.5	26.504	0.983	0.997
96	IADLMLSHGANVT	16.42		1356.67	679.344	37.019	0.323	0.932
97	SMYITPPDAG	16.67		1066.46	534.235	10.103	0.248	1
98	TVAAHLYM	16.91		920.443	921.454	31.316	0.242	0.116
99	VTMIEANASDSQVVPV	16.35		1674.81	559.274	24.677	0.608	1
100	EAGGGGF	20.9		575.234	576.237	12.821	0.089	0.991
101	EGAGGGSSSG	19.19		746.283	747.291	10.516	0.286	1
102	EGY	15.53		349.127	350.131	8.37	0.667	1
103	EHAPLQ	19.74		675.334	676.335	21.377	0.134	0.552
104	EIAAGLE	16.12		683.349	684.347	28.177	0.968	0.999
105	EIACL	16.56		529.257	530.325	17.287	0.934	0.004
106	EIPP	15.95		436.232	437.201	17.235	0.019	0
107	EKGGGGGGGP	16.5		753.341	754.321	28.864	0.205	0.562
108	ELAAGLE	16.12		683.349	684.347	28.177	0.848	1
109	ELACL	16.56		529.257	530.325	17.287	0.426	0.94
110	ELPP	15.95		436.232	437.201	17.235	0.315	0
111	ELSESEM	20.69		805.316	806.318	22.738	0.747	1
112	ELSESEMR	25.61		961.418	962.411	16.702	0.814	1
113	EPHQ	16.17		491.213	492.219	2.359	0.688	1
114	EPI	15.76		339.179	340.185	15.149	0.21	0
115	EPL	15.76		339.179	340.185	15.149	0.869	0.593
116	EPQPYP		90.3	711.323	712.325	17.586	0.112	0.374
117	EPQQLAQMEALRTL		95.9	1608.83	805.42	42.85	0.862	1
118	EPQQQVPVEVMR		97.4	1420.71	711.359	28.202	0.858	1
119	EPY	16.23		389.159	390.164	10.714	0.977	0.014
120	EQGGGF	21.79		575.234	576.237	12.821	0.116	1
121	EQILG	17.81		540.291	541.294	23.756	0.136	0.742
122	EQINP	17.15		581.281	582.286	13.102	0.325	1
123	EQLIG	17.81		540.291	541.294	23.756	0.181	0.742
124	EQLLG	17.81		540.291	541.294	23.756	0.043	0.97
125	EQLNP	17.15		581.281	582.286	13.102	0.607	1
126	EQPEP	16.64		580.249	581.253	4.196	0.58	1
127	EQPFP	22.13		598.275	599.259	25.082	0.27	1
128	EQPPYP	17.24		711.323	712.323	17.389	0.102	0.374
129	EQQPIP	21.52		692.349	693.348	17.42	0.183	0.018
130	EQQPLP	21.52		692.349	693.348	17.42	0.265	1
131	EVCCAGS	27.05		648.212	649.213	1.697	0.651	1
132	QFPQPQQPQQP	17.78		1304.62	653.315	22.018	0.344	1
133	QFPQPQQPQQPFPQQPQQ	26.06		2158.02	1080.01	31.927	0.316	1
134	QGMPIQ	18.48		655.3	656.301	20.215	0.09	0.155
135	QINP	18.77		453.222	454.234	14.139	0.732	0.001
136	QLAGALE	20.52		683.349	684.347	28.177	0.563	1
137	QLNP	18.77		453.222	454.234	14.139	0.236	0.126
138	QLSESEM	25.38		805.316	806.318	22.738	0.407	1
139	QLSESEMR	32.99		961.418	962.411	16.702	0.522	1
140	QPF	16.41		373.164	374.168	21.307	0.038	0
141	QPFPP	21.62		567.269	568.221	27.381	0.063	0
142	QPFPQPQP	19.88		920.439	921.439	25.989	0.049	0.206
143	QPFPQQPQ	26.9		951.445	952.448	21.058	0.189	1
144	QPGAYPGAPPQ	19		1064.49	1065.49	17.019	0.023	0.475
145	QPGQGQGQP	21.93		878.388	879.393	8.426	0.199	1
146	QPGQGQQPG	25.42		878.388	879.393	8.459	0.187	1
147	QPH	15.72		363.154	364.161	2.419	0.147	0
148	QPHQIAQL	17.72		916.477	917.464	25.908	0.297	0.014
149	QPHQIAQLE	22.57		1045.52	1046.51	24.037	0.287	0.999
150	QPII	16.15		452.264	453.267	32.113	0.03	0
151	QPIL	16.15		452.264	453.267	32.113	0.023	0
152	QPLI	16.15		452.264	453.267	32.113	0.03	0
153	QPLL	16.15		452.264	453.267	32.113	0.069	0
154	QPLPQQPP	15.92		886.455	887.454	22.659	0.253	0.862
155	QPLQPQ	19.16		692.349	693.347	13.709	0.325	0.365
156	QPQFLQQNNIQFST	20.57		1674.8	838.394	31.095	0.112	1
157	QPQFPQQPP	21.08		1048.5	525.252	25.392	0.111	1
158	QPQPFPPQQ	19.36		1048.5	1049.5	26.556	0.096	1
159	QPQPQQ	19.88		707.324	708.323	6.96	0.707	1
160	QPQPYP	21.35		711.323	712.327	17.551	0.031	0.99
161	QPQQP	20.06		579.265	580.266	8.261	0.604	0.894
162	QPQQPFPQQPQQP	20.44		1529.73	765.863	23.569	0.356	1
163	QPQQPQ	21.37		707.324	708.334	6.678	0.707	1
164	QPR	15.12		382.197	383.202	2.443	0.249	0
165	QQANVSNQQP	21.33		1095.49	1096.49	12.879	0.829	1
166	QQGQGY	17.59		662.266	663.272	8.523	0.294	1
167	QQLGGP	17.46		581.281	582.286	13.102	0.05	0.002
168	QQPAQLEVIR	27.41		1163.63	582.813	29.584	0.892	1
169	QQPFP	15.98		598.275	599.259	25.082	0.025	1
170	QQPFPPQQP	28.27		1048.5	1049.5	26.504	0.097	0.89
171	QQPFPQQP	17.92		951.445	952.444	22.788	0.192	1
172	QQPQIP	21.08		692.349	693.348	17.42	0.383	0.01
173	QQPQLP	21.08		692.349	693.348	17.42	0.38	0.26
174	QQPQP	21.87		579.265	580.266	8.148	0.604	0.268
175	QQPQQQLG	17.82		780.377	781.379	11.395	0.472	1
176	QQQPYPQPQP	17.34		1064.49	1065.49	17.019	0.353	1
177	QQQPYPQQQP	18.98		1095.5	1096.49	12.879	0.384	1
178	QQQPFPPQQP	21.3		1176.56	589.279	24.174	0.262	1
179	QQQPILPQQPP	17.79		1255.66	628.829	30.088	0.194	1
180	QQQPYP	29.48		742.329	743.332	13.791	0.309	1
181	QQYYPGLSN	40.56		1051.46	1052.45	25.703	0.126	1
182	QVHPDIGISSKA	21.69		1233.63	617.822	21.971	0.208	0.976
183	QSNGTGS	15.98		633.224	634.234	3.47	0.326	1
184	AACSCAGAP	16.49		749.284	750.285	8.132	0.933	1
185	AAEGSII	21.41		659.349	660.343	20.02	0.063	0.998
186	AAEGSIL	15.79		659.349	660.343	20.02	0.12	1
187	AAEI	16.83		402.211	403.217	9.212	0.156	0.001
188	AAEL	16.83		402.211	403.217	9.212	0.5	1
189	AAEP	16.11		386.18	387.188	11.159	0.295	0.905
190	AAEVLE	17.95		630.322	631.327	11.796	0.988	1
191	AAEVQN	16.54		630.297	631.3	11.981	0.95	1
192	AAFG	15.77		364.175	365.181	10.81	0.186	0
193	AAGGAY	19.37		508.228	509.232	4.553	0.65	0.913
194	AAGIE	15.49		459.233	460.237	4.908	0.942	0.983
195	AAGLE	15.49		459.233	460.237	4.908	0.943	1
196	AAGQY	30.33		508.228	509.234	4.482	0.887	1
197	AAGVG	18.27		373.196	374.203	2.763	0.042	1
198	AAPF	19.49		404.206	405.212	11.108	0.261	0
199	AAPI	15.21		370.222	371.227	11.758	0.885	0
200	AAPL	15.21		370.222	371.227	11.758	0.943	0
201	AAQ	16.13		288.143	289.151	5.884	0.663	0.93
202	AATI	15.64		374.217	375.22	8.761	0.029	1
203	AATL	15.64		374.217	375.22	8.761	0.029	1
204	AAVGI	17.42		429.259	430.266	23.365	0.159	0.69
205	AAVGL	17.42		429.259	430.266	23.365	0.045	1
206	AAVIE	17.22		501.28	502.284	10.75	0.98	0.003
207	AAVLE	17.22		501.28	502.284	10.75	0.889	1
208	ACI	15.2		305.141	306.145	9.261	0.893	0
209	ACL	15.2		305.141	306.145	9.261	0.921	0.001
210	ADAI	16.16		388.196	389.201	8.698	0.718	0.001
211	ADAL	16.16		388.196	389.201	8.698	0.565	1
212	AEAERAVD	16.28		859.404	860.391	22.805	0.79	1
213	AEAY	15.71		452.191	453.198	6.322	0.22	1
214	AEEV	15.48		446.201	447.209	5.085	0.936	1
215	AEGQGAAYR	17.87		921.43	922.432	8.116	0.861	1
216	AEY	20.5		381.154	382.157	5.067	0.586	1
217	AFAA	15.15		378.19	379.202	56.306	0.062	0
218	AFGM	17.38		424.178	425.191	12.399	0.061	0
219	AFTP	20.15		434.217	435.218	13.1	0.446	0.72
220	AFTPIQ	20.69		675.359	676.335	21.377	0.296	0.996
221	AFTPLQ	20.69		675.359	676.335	21.377	0.968	1
222	AGAIE	18.08		459.233	460.237	4.908	0.89	0.983
223	AGALE	18.08		459.233	460.237	4.908	0.871	1
224	AGECSGFSG	18.16		813.296	814.287	3.092	0.848	1
225	AGEVP	15.37		471.233	472.234	8.32	0.5	0.529
226	AGGIY	15.13		479.238	480.234	12.089	0.014	0.041
227	AGGLY	15.13		479.238	480.234	12.089	0.019	0.899
228	AGPPPETPLSDP	15.74		1176.57	1177.59	19.496	0.311	1
229	AHAW	22.06		483.223	484.227	13.783	0.824	0
230	AHCAADGS	16.84		730.27	731.268	4.419	0.725	1
231	AHGEGRA	16.92		696.33	697.346	6.089	0.363	0.998
232	AHGPGQW	24.5		751.34	752.34	9.754	0.068	0.023
233	AHQQPE	15.88		708.319	709.323	26.633	0.865	0.997
234	AHQQPQ	16.42		707.335	708.334	6.678	0.576	0.366
235	AHT	16.72		327.154	328.162	3.66	0.315	0.493
236	AIAGSIGIG	20.76		757.433	758.437	26.857	0.703	0.549
237	AIAY	18.49		436.232	437.238	21.953	0.033	0
238	AIDT	15.36		418.206	419.21	4.874	0.814	1
239	AIEIS	16.41		531.29	532.298	13.819	0.188	0.837
240	AIEISG	21.43		588.312	589.314	13.853	0.136	0.13
241	AIELS	16.41		531.29	532.298	13.819	0.059	0.987
242	AIELSG	21.43		588.312	589.314	13.853	0.159	0.99
243	AIGAI	16.09		443.274	444.279	14.045	0.037	0.036
244	AIGAL	16.09		443.274	444.279	14.045	0.157	0.014
245	AIGF	20.67		406.222	407.225	23.092	0.035	0
246	AIGI	20.56		372.237	373.242	21.904	0.025	0
247	AIGISVG	16.41		615.359	616.363	13.727	0.948	0
248	AIGL	20.56		372.237	373.242	21.904	0.036	0
249	AIGV	19.3		358.222	359.238	3.433	0.037	0
250	AIIQ	20.24		443.274	444.275	14.984	0.026	0.02
251	AILQ	20.24		443.274	444.275	14.984	0.108	0.037
252	AILQSVLG	19.32		799.48	800.483	32.375	0.936	0.998
253	AIR	23.29		358.233	359.238	3.433	0.891	0
254	AITGI	15.96		473.285	474.287	17.283	0.076	0.998
255	AITGL	15.96		473.285	474.287	17.283	0.074	1
256	AITIG	20.96		473.285	474.288	17.496	0.075	0.998
257	AITLG	20.96		473.285	474.288	17.496	0.296	1
258	AIVMQQ	27.67		688.358	689.355	12.255	0.806	0.024
259	AIVY	18.26		464.264	465.267	16.188	0.04	0
260	ALAASVVG	18.77		686.396	687.429	17.275	0.051	0.974
261	ALAASVVGL	20.95		799.48	800.475	37.113	0.05	0.998
262	ALAY	18.49		436.232	437.238	21.953	0.098	0.001
263	ALDT	15.36		418.206	419.21	4.874	0.231	1
264	ALEGATVNF	19.59		920.46	921.454	31.316	0.857	1
265	ALEIS	16.41		531.29	532.298	13.819	0.746	0.865
266	ALELS	16.41		531.29	532.298	13.819	0.041	1
267	ALELSG	21.43		588.312	589.314	13.853	0.091	1
268	ALGAI	16.09		443.274	444.279	14.045	0.224	0.144
269	ALGAL	16.09		443.274	444.279	14.045	0.339	0.961
270	ALGF	20.67		406.222	407.225	23.092	0.075	0
271	ALGI	20.56		372.237	373.242	21.904	0.043	0
272	ALGISVG	16.41		615.359	616.363	13.727	0.868	0
273	ALGL	20.56		372.237	373.242	21.904	0.066	0
274	ALGTVVG	16.37		615.359	616.363	13.727	0.07	1
275	ALGV	19.3		358.222	359.238	3.433	0.056	0.002
276	ALIQ	20.24		443.274	444.275	14.984	0.048	0.037
277	ALLAATALG	15.74		799.48	800.483	32.375	0.276	1
278	ALLDVRKE	16.49		942.55	472.277	27.143	0.02	1
279	ALLQ	20.24		443.274	444.275	14.984	0.407	0.078
280	ALR	23.29		358.233	359.238	3.433	0.767	0
281	ALTGI	15.96		473.285	474.287	17.283	0.12	1
282	ALTGL	15.96		473.285	474.287	17.283	0.198	1
283	ALTIG	20.96		473.285	474.288	17.496	0.124	1
284	ALTLG	20.96		473.285	474.288	17.496	0.68	1
285	ALVMQQ		97	688.358	689.361	12.278	0.761	0.095
286	ALVY	18.26		464.264	465.267	16.188	0.944	0
287	ANIP	18.31		413.227	414.232	10.681	0.115	0.292
288	ANLP	18.31		413.227	414.232	10.681	0.71	0.999
289	APAH	17.36		394.196	395.204	37.33	0.227	0
290	APAI	16.22		370.222	371.1	9.657	0.063	0
291	APAL	16.22		370.222	371.1	9.657	0.122	0
292	APGI	15.64		356.206	357.211	9.623	0.023	0
293	APGL	15.64		356.206	357.211	9.623	0.029	0
294	APGY	19		406.185	407.189	8.564	0.028	0.974
295	APSASQALTVATLFPLGGLL	39.94		1926.08	964.036	53.201	0.292	1
296	APVE	21.13		414.211	415.221	3.511	0.07	0.717
297	APVEP	17.09		511.264	512.263	8.908	0.164	1
298	APVG	15.39		342.19	343.194	7.456	0.879	0.002
299	APWEY	15.98		664.286	665.293	4.495	0.016	0.583
300	AQIE	16.31		459.233	460.237	4.908	0.665	0.694
301	AQIP	17.06		427.243	428.246	11.229	0.328	0.025
302	AQLAP	16.04		498.28	499.284	10.258	0.079	0.995
303	AQLE	16.31		459.233	460.237	4.908	0.088	1
304	AQLP	17.06		427.243	428.246	11.229	0.923	0.094
305	AQVE	16.87		445.217	446.224	2.505	0.642	1
306	ARF	15.25		392.217	393.218	8.501	0.346	0
307	ARFD	16.58		507.244	508.236	16.371	0.043	1
308	ARRA	15.72		472.287	473.291	15.182	0.041	0.003
309	ARVE	21.16		473.26	474.287	3.316	0.247	1
310	ASAI	18.84		360.201	361.204	8.273	0.17	0.002
311	ASAL	18.84		360.201	361.204	8.273	0.063	0.007
312	ASEQDSSYISGQILHPN	27.46		1844.85	616.284	29.388	0.372	1
313	ASGALLGVMAVNI	16.76		1214.67	608.347	44.292	0.442	0.549
314	ASGEVW	21.57		647.291	648.306	21.7	0.421	0.052
315	ASGI	15.47		346.185	347.189	2.83	0.042	0
316	ASGIP	19.09		443.238	444.244	10.164	0.308	0.005
317	ASGL	15.47		346.185	347.189	2.83	0.079	0.161
318	ASGLGVGS	19.37		646.329	647.326	8.409	0.024	1
319	ASGLP	19.09		443.238	444.244	10.164	0.541	0.611
320	ASIP	17.53		386.217	387.184	10.63	0.484	0.097
321	ASLP	17.53		386.217	387.184	10.63	0.909	0.994
322	ASPASEQPPPS	15.63		1066.49	534.25	17.893	0.135	1
323	ASPTNTNV	15.42		802.382	803.345	37.231	0.55	1
324	ASVG	15.28		332.17	333.17	3.006	0.235	1
325	ASVVGI	22.99		544.322	545.328	22.885	0.3	0.046
326	ASVVGL	22.99		544.322	545.328	22.885	0.084	0.013
327	ASVY	15.2		438.211	439.212	8.904	0.535	0.343
328	ATAI	16.32		374.217	375.221	11.806	0.384	0.865
329	ATAL	16.32		374.217	375.221	11.806	0.393	1
330	ATIF	19.17		450.248	451.252	24.06	0.166	0.989
331	ATLF	19.17		450.248	451.252	24.06	0.693	1
332	ATTP	19.57		388.196	389.203	12.622	0.861	1
333	ATTSI	18.26		491.259	492.263	8.749	0.952	1
334	ATTSL	18.26		491.259	492.263	8.749	0.959	1
335	ATTSLA	19.15		562.296	563.297	8.311	0.952	1
336	ATTSLAL	16.46		675.38	676.346	24.416	0.64	1
337	ATTY	20.12		454.206	455.209	4.921	0.965	1
338	AVAE	19.44		388.196	389.2	2.641	0.357	1
339	AVAGFLTSGALGLGGL	41.33		1402.78	702.391	47.685	0.06	1
340	AVAGFLTSGALGLGGLSSL	63.76		1689.93	845.966	48.792	0.119	1
341	AVATI	19.89		473.285	474.291	14.824	0.264	1
342	AVATL	19.89		473.285	474.291	14.824	0.236	1
343	AVATP	22.89		457.254	458.258	8.109	0.133	1
344	AVATPVF	31.6		703.39	704.388	30.678	0.03	1
345	AVATPVFL	39.11		816.475	817.475	42.111	0.336	1
346	AVGF	20.17		392.206	393.211	16.186	0.973	0
347	AVGI	19.11		358.222	359.227	15.492	0.934	0
348	AVGL	19.11		358.222	359.227	15.492	0.878	0
349	AVGV	17.16		344.206	345.212	5.469	0.849	0.062
350	AVIE	17.1		430.243	431.247	9.624	0.929	0
351	AVLE	17.1		430.243	431.247	9.624	0.25	0.981
352	AVPP	15.5		382.222	383.227	8.288	0.549	0.936
353	AVSF	16.19		422.217	423.218	17.04	0.148	1
354	AVSLLALLLPHL	15.4		1258.8	630.404	28.732	0.064	0.98
355	AVSVPLVLES	17.11		1012.58	1013.6	43.45	0.25	1
356	AVTGF	20.2	94.5	493.254	494.221	16.477	0.153	1
357	AVVG	15.74		344.206	345.212	5.528	0.893	0
358	AYNTIL	15.87		693.37	694.369	28.064	0.448	1
359	AYNTLI	15.87		693.37	694.369	28.064	0.745	1
360	CAPS	17.02		376.142	377.146	14.437	0.932	0.055
361	CCYG	15.21		444.114	223.063	20.403	0.721	0.16
362	CHVG	16.75		414.169	415.166	5.972	0.455	0.001
363	CISV	16.73		420.204	421.169	11.405	0.717	0.125
364	CLSV	16.73		420.204	421.169	11.405	0.633	0.01
365	CMIIG	15.63		535.25	536.276	22.177	0.264	0
366	CMLIG	17.35		535.25	536.276	22.177	0.183	0
367	CMLLG	17.35		535.25	536.276	22.177	0.519	0
368	CPAR	17.56		445.211	446.213	2.96	0.718	0
369	CPKH	15.62		483.226	484.234	17.104	0.831	0
370	DAGLIAG	17.23		615.323	616.333	13.594	0.15	0.003
371	DAIP	15.24		414.211	415.162	12.685	0.799	0.705
372	DALP	15.24		414.211	415.162	12.685	0.609	1
373	DAVP	16.25		400.196	401.2	8.239	0.215	0.727
374	DEII	17.64		488.248	489.247	20.196	0.833	0.976
375	DEIL	17.64		488.248	489.247	20.196	0.324	0.999
376	DELI	17.64		488.248	489.247	20.196	0.5	0.999
377	DELL	17.64		488.248	489.247	20.196	0.251	1
378	DFPVT	19.28		577.275	578.278	18.967	0.892	1
379	DFVRL	18.79		648.36	649.362	27.685	0.445	0.074
380	DGIF	24.1		450.211	451.218	23.011	0.898	0.014
381	DGLF	24.1		450.211	451.218	23.011	0.574	1
382	DGTAVW	15.81		647.291	648.299	21.74	0.541	1
383	DGVF	20.77		436.196	437.202	16.187	0.123	1
384	DGVI	20.08		402.211	403.216	13.635	0.146	0.001
385	DGVL	20.08		402.211	403.216	13.635	0.136	1
386	DGW	18.35		376.138	377.144	14.753	0.366	0.333
387	DHSTPVP	16.85		751.35	752.346	36.12	0.693	1
388	DIA	17.17		317.159	318.163	5.379	0.958	0.023
389	DIEA	18.18		446.201	447.179	6.921	0.688	0.999
390	DIFE	15.27		522.233	523.24	20.41	0.88	1
391	DIGAP	15.02		471.233	472.238	4.854	0.073	0.075
392	DIGVY	18.61		565.275	566.276	18.864	0.11	0
393	DIIDP	16.75		571.285	572.282	21.33	0.223	0.987
394	DIIP	21.16		456.258	457.261	23.675	0.025	0.006
395	DIK	16.9		374.217	375.219	6.186	0.893	0.024
396	DILDP	16.75		571.285	572.282	21.33	0.87	1
397	DILP	21.16		456.258	457.261	23.675	0.158	0.006
398	DINIF	18.88		620.317	621.32	31.788	0.285	1
399	DINLF	18.88		620.317	621.32	31.788	0.064	1
400	DIQP	16.71		471.233	472.238	4.527	0.174	0
401	DISV	15.29		432.222	433.226	13.895	0.264	0
402	DISVSA	19.2		590.291	591.295	13.057	0.37	1
403	DITI	16.07		460.253	461.26	23.269	0.225	1
404	DITL	16.07		460.253	461.26	23.269	0.261	1
405	DITP	19.39		444.222	445.229	9.849	0.173	1
406	DITT	16.09		448.217	449.207	8.783	0.716	1
407	DIVATD	18.8		632.302	633.264	11.1	0.972	1
408	DIVE	16.38		474.233	475.236	5.92	0.027	1
409	DIVN	19.32		459.233	460.238	8.08	0.453	1
410	DIVQ	16		473.249	474.253	9.244	0.703	0.994
411	DIVTP	17.81		543.29	544.292	15.943	0.518	0.999
412	DLA	17.17		317.159	318.163	5.379	0.315	1
413	DLAVLGAN	20.03		771.413	772.412	15.138	0.146	1
414	DLEA	18.18		446.201	447.179	6.921	0.135	1
415	DLEGSA	15.2		590.255	591.29	12.904	0.762	1
416	DLFE	15.27		522.233	523.24	20.41	0.258	1
417	DLGAP	15.02		471.233	472.238	4.854	0.144	0.996
418	DLGGGL	15.23		530.27	531.276	4.469	0.274	0.974
419	DLGVY	22.68		565.275	566.276	18.864	0.227	0.039
420	DLIDP	16.75		571.285	572.282	21.33	0.164	1
421	DLIP	21.16		456.258	457.261	23.675	0.905	0.006
422	DLK	16.9		374.217	375.219	6.186	0.326	0.975
423	DLLDP	16.75		571.285	572.282	21.33	0.119	1
424	DLLP	21.16		456.258	457.261	23.675	0.959	0.021
425	DLNIF	18.88		620.317	621.32	31.788	0.18	1
426	DLNLF	18.88		620.317	621.32	31.788	0.059	1
427	DLPYW		90.2	692.317	693.328	17.088	0.644	0.381
428	DLQP	16.71		471.233	472.238	4.527	0.146	0.038
429	DLSV	15.29		432.222	433.226	13.895	0.696	1
430	DLSVSA	19.2		590.291	591.295	13.057	0.526	1
431	DLTI	16.07		460.253	461.26	23.269	0.123	1
432	DLTL	16.07		460.253	461.26	23.269	0.198	1
433	DLTP	19.39		444.222	445.229	9.849	0.126	1
434	DLTPP	17.28		541.275	542.283	12.609	0.381	0.519
435	DLTT	16.09		448.217	449.207	8.783	0.209	1
436	DLVE	16.38		474.233	475.236	5.92	0.745	1
437	DLVN	19.32		459.233	460.238	8.08	0.262	1
438	DLVPNLT	17.94		770.417	771.419	23.488	0.036	1
439	DLVQ	16		473.249	474.253	9.244	0.231	1
440	DLVTP	17.81		543.29	544.292	15.943	0.171	0.916
441	DMVV	15.15		462.215	463.215	15.035	0.99	0.178
442	DNIQGITKPAI	23.51		1168.64	585.321	25.554	0.092	1
443	DPFITT	22.09		692.338	693.331	23.891	0.483	1
444	DPPLP	20.44		537.28	538.281	22.291	0.138	1
445	DRH	19.51		426.198	427.203	10.244	0.415	1
446	DSP	18.67		317.122	318.131	12.541	0.702	0.16
447	DSVI	16.22		432.222	433.225	12.753	0.206	0
448	DSVL	16.22		432.222	433.225	12.753	0.083	0.999
449	DTVP	17.91		430.206	431.214	8.432	0.031	1
450	DVTI	20.34		446.238	447.242	16.172	0.203	0.057
451	DVTL	20.34		446.238	447.242	16.172	0.431	1
452	DVYN	15.57		509.212	510.214	5.905	0.015	1
453	DVYNVA	17.79		679.318	680.324	14.661	0.873	1
454	DWR	19.28		475.218	476.227	9.605	0.064	1
455	DYVT	18.43		496.217	497.217	8.538	0.279	1
456	EAHKN	15.11		597.287	599.29	12.953	0.304	1
457	EAVA	15.89		388.196	389.199	3.218	0.368	1
458	EAY	23.04		381.154	382.158	5.165	0.379	1
459	EDGVAVIP	20.53		798.412	799.411	23.327	0.241	1
460	EDVA	15.82		432.186	433.195	3.29	0.94	1
461	EEISNFP	15.28		834.376	835.397	8.64	0.623	1
462	EEPKQQQPPP	16.62		1176.58	1177.59	19.496	0.917	1
463	EF	20.57		294.122	295.125	9.555	0.828	0
464	EFQ	17.31		422.18	423.191	8.518	0.563	1
465	EGAAVRP	16.68		698.371	699.376	10.263	0.669	0.012
466	EGAIQ	19.32		516.254	517.259	3.972	0.699	0.999
467	EGAVP	15.27		471.233	472.234	8.32	0.977	0.981
468	EGAY	15.4		438.175	439.182	4.204	0.963	1
469	EGGI	17.28		374.18	375.188	8.45	0.115	0.691
470	EGGL	17.28		374.18	375.188	8.45	0.773	0.961
471	EGGW	17.65		447.175	448.238	2.961	0.449	0.794
472	EGVT	20.09		404.191	405.193	2.814	0.951	1
473	EI	18.15		260.137	261.143	8.271	0.2	0
474	EIA	19.72		331.174	332.181	6.953	0.665	0.001
475	EIE	16.99		389.18	390.185	7.366	0.892	0.999
476	EIG	20.68		317.159	318.166	5.266	0.205	0.041
477	EIGA	17.17		388.196	389.201	4.887	0.581	0.004
478	EIID	16.38		488.248	489.253	14.027	0.166	1
479	EIIGV	19.1		529.311	530.325	17.287	0.032	0
480	EIIP	19.19		470.274	471.22	26.095	0.027	0
481	EIIR	21.37		529.322	530.328	17.335	0.065	0.016
482	EIIVG	15.48		529.311	530.325	17.368	0.391	0
483	EILD	16.38		488.248	489.253	14.027	0.895	1
484	EILGV	19.1		529.311	530.325	17.287	0.15	0
485	EILP	19.19		470.274	471.22	26.095	0.106	0
486	EILR	21.37		529.322	530.328	17.335	0.98	0.016
487	EILVG	15.48		529.311	530.325	17.368	0.201	0
488	EIMN	15.41		505.221	506.222	13.702	0.276	0.538
489	EINP	16.63		471.233	472.236	7.057	0.338	0
490	EIQ	20.69		388.196	389.199	4.92	0.851	0.987
491	EIT	17.29		361.185	362.19	7.489	0.898	1
492	EIVQ	18.32		487.264	488.268	8.647	0.794	0.999
493	EIVR	18.45		515.307	516.312	11.195	0.015	0.282
494	EIW	22.65		446.217	447.22	31.329	0.027	0
495	EKAIAG	21.25		587.328	588.329	19.259	0.804	0
496	EKALAG	18.73		587.328	588.329	19.259	0.695	0.178
497	EKALLLQTL	20.57		1027.63	1028.63	42.581	0.026	1
498	EKAPSASQALTVATLFPLGGLL	28.87		2183.22	1092.61	51.142	0.468	1
499	EKF	15.27		422.217	423.222	22.569	0.777	0.003
500	EL	18.15		260.137	261.143	8.271	0.948	0.401
501	ELA	19.72		331.174	332.181	6.953	0.699	0.008
502	ELE	16.99		389.18	390.185	7.366	0.972	1
503	ELG	20.68		317.159	318.166	5.266	0.401	0.896
504	ELGA	17.17		388.196	389.201	4.887	0.386	0.933
505	ELID	16.38		488.248	489.253	14.027	0.488	1
506	ELIGV	19.1		529.311	530.325	17.287	0.196	0
507	ELIP	19.19		470.274	471.22	26.095	0.787	0
508	ELIR	21.37		529.322	530.328	17.335	0.554	0.016
509	ELIVG	15.48		529.311	530.325	17.368	0.379	0
510	ELLD	16.38		488.248	489.253	14.027	0.806	1
511	ELLGV	19.1		529.311	530.325	17.287	0.224	0.002
512	ELLP	19.19		470.274	471.22	26.095	0.552	0.001
513	ELLR	21.37		529.322	530.328	17.335	0.686	0.256
514	ELLVG	15.48		529.311	530.325	17.368	0.289	0
515	ELMN	15.41		505.221	506.222	13.702	0.192	0.999
516	ELNP	16.63		471.233	472.236	7.057	0.408	0.038
517	ELQ	20.69		388.196	389.199	4.92	0.728	1
518	ELT	17.29		361.185	362.19	7.489	0.914	1
519	ELVQ	18.32		487.264	488.268	8.647	0.513	1
520	ELVR	18.45		515.307	516.312	11.195	0.737	0.798
521	ELW	22.65		446.217	447.22	31.329	0.293	0.014
522	EM	19.73		278.094	279.099	3.54	0.962	0.952
523	EMGR	18.84		491.216	492.2	15.114	0.968	1
524	ENILP	17.82		584.317	585.318	11.411	0.179	0.027
525	ENLIP	17.82		584.317	585.318	11.411	0.114	0.027
526	ENLLP	17.82		584.317	585.318	11.411	0.108	0.651
527	ENMI	16.38		505.221	506.225	13.88	0.127	0.538
528	ENML	16.38		505.221	506.225	13.88	0.149	1
529	ENS	17.9		348.128	349.138	6.954	0.97	1
530	EPAH	15.76		452.202	453.194	4.122	0.729	1
531	EPEPQQQPQ	16.79		1079.49	1080.49	19.107	0.941	1
532	EPF	17.83		391.174	392.179	3.967	0.154	0
533	EPQNQPQQ	15.54		967.436	968.464	12.927	0.837	1
534	EPTF	16.17		492.222	493.228	3.97	0.71	1
535	EPTT	16.06		446.201	448.192	9.199	0.787	1
536	EPW	19.62		430.185	431.193	10.278	0.266	0
537	EQLQLQ		94.1	757.397	758.403	10.544	0.784	1
538	EQQQLNY	15.35		921.419	922.432	8.116	0.933	1
539	EQTLAG	15.64		617.302	618.314	9.63	0.424	1
540	EQVP	16.76		471.233	472.236	8.16	0.106	0.408
541	EQY	19.81		438.175	439.182	4.204	0.355	1
542	ERFQPMF	27.22		953.443	477.725	33.301	0.089	0.023
543	ERGDI	19.27		588.287	589.278	18.959	0.629	1
544	ERGDL	19.27		588.287	589.278	18.959	0.329	1
545	ESAEQL	15.79		675.308	676.314	9.676	0.906	1
546	ESAI	19.32		418.206	419.209	8.597	0.355	0.011
547	ESAL	19.32		418.206	419.209	8.597	0.295	1
548	ESAPEPN	15.4		742.313	743.314	3.472	0.097	1
549	ESF	21.54		381.154	382.157	8.533	0.935	1
550	ESHQTN	17.62		714.293	715.354	10.087	0.131	1
551	ESNI	18.79		461.212	462.212	7.539	0.164	1
552	ESNL	18.79		461.212	462.212	7.539	0.184	1
553	ESSSNVP	15.85		718.313	719.321	4.296	0.353	1
554	ESVP	20.48		430.206	431.249	8.796	0.708	0.091
555	ESW	25.35		420.165	421.167	11.255	0.541	0.902
556	ETAGP	15.96		473.212	474.253	10.682	0.157	1
557	ETEITT	16.83		692.323	693.331	23.891	0.424	1
558	ETELTT	16.83		692.323	693.331	23.891	0.688	1
559	ETEMK	17.29		636.279	637.28	17.498	0.764	1
560	ETF	18.73		395.169	396.173	9.734	0.891	1
561	ETFETIL	15.11		851.428	852.429	45.165	0.243	1
562	ETTP	17.01		446.201	448.213	11.194	0.716	1
563	EV	16.59		246.122	247.128	3.283	0.966	0.67
564	EVA	18.73		317.159	318.164	3.169	0.94	1
565	EVMAAHVG	19.11		812.385	813.339	16.699	0.04	0.003
566	EVMP	18.38		474.215	475.222	18.23	0.052	0.714
567	EVVQ	19.99		473.249	474.253	9.244	0.974	1
568	EVVTP	19.76		543.29	544.294	16.063	0.099	0.999
569	EVW	18.74		432.201	433.211	7.537	0.792	0.001
570	EW	22.44		333.132	334.139	12.654	0.067	0
571	EYST	16.35		498.196	499.2	2.835	0.671	1
572	EYW	21.21		496.196	497.198	23.802	0.336	0
573	FAEP	16.39		462.211	463.216	13.039	0.126	0.918
574	FAGM	15.48		424.178	425.191	12.46	0.059	0
575	FALETA	15.54		650.328	651.326	25.167	0.06	1
576	FALTEA	16.92		650.328	651.326	25.167	0.586	1
577	FAPGA	18.59		461.227	462.233	8.159	0.056	0.918
578	FASTAAP	16.91		663.323	664.288	30.236	0.206	1
579	FCGC	17.26		428.119	429.13	14.721	0.452	0
580	FCQDLS	17.32		711.29	712.305	9.598	0.565	1
581	FDP	17.09		377.159	378.161	16.234	0.415	0
582	FEAGP	16.24		519.233	520.235	15.183	0.057	0.207
583	FEAI	16.53		478.243	479.249	20.014	0.166	0
584	FEAL	16.53		478.243	479.249	20.014	0.127	0
585	FEDTNL	27.72		737.323	738.324	18.292	0.605	1
586	FEGLLACVAAALT	18.31		1277.67	639.834	19.911	0.661	1
587	FEGV	15.93		450.211	451.211	20.227	0.982	0.998
588	FGAI	18.17		406.222	407.224	17.298	0.03	0
589	FGAL	18.17		406.222	407.224	17.298	0.069	0
590	FGETA	15.11		523.228	524.229	9.662	0.072	1
591	FGGH	19.39		416.181	417.216	13.637	0.031	0
592	FGGPT	18.32		477.222	478.226	10.322	0.042	0.057
593	FGIA	15.46		406.222	407.224	17.298	0.039	0
594	FGINP	18.75		546.28	547.281	22.621	0.029	0.023
595	FGLA	15.46		406.222	407.224	17.298	0.063	0
596	FGLGPT	21.87		590.306	591.306	27.599	0.057	1
597	FGLNP	18.75		546.28	547.281	22.621	0.047	0.919
598	FGPT	16.6		420.201	421.167	11.255	0.032	0.145
599	FGRI	15.71		491.286	492.286	15.104	0.022	0
600	FGRL	15.71		491.286	492.286	15.104	0.013	0
601	FGW	16.26		408.18	409.185	7.733	0.026	0
602	FHQ	15.59		430.197	431.201	5.57	0.253	0
603	FIIQ	16.09		519.306	520.31	24.157	0.038	0
604	FILQ	16.09		519.306	520.31	24.157	0.022	0
605	FISG	16.65		422.217	423.22	12.705	0.022	0
606	FISP	22.2		462.248	463.248	20.275	0.056	0
607	FISVPLV	27.42		773.469	774.47	44.094	0.831	0.108
608	FKH	17.67		430.233	431.243	9.165	0.174	0
609	FLIQ	16.09		519.306	520.31	24.157	0.04	0
610	FLLQ	16.09		519.306	520.31	24.157	0.04	0
611	FLSG	16.65		422.217	423.22	12.705	0.075	0
612	FLSP	22.2		462.248	463.248	20.275	0.303	0.012
613	FPGGAIAMG	15.06		819.395	820.404	22.853	0.04	0.008
614	FPGTG	16.24		477.222	478.187	8.421	0.027	0.618
615	FPGV	22.84		418.222	419.227	16.085	0.069	0
616	FPITT	25.96		577.311	578.313	21.797	0.07	1
617	FPLTT	21.09		577.311	578.313	21.797	0.22	1
618	FPPQ	17.14		487.243	488.245	11.111	0.061	0
619	FPS	20.86		349.164	350.168	16.22	0.071	0
620	FPVG	24.67		418.222	419.226	16.17	0.519	0
621	FQEP	15.64		519.233	520.233	15.071	0.124	1
622	FQPSQLNPQAQGSVQPQQLPQFAEIR	18.39		2935.49	979.501	40.61	0.077	1
623	FQYCPN	22.31		770.306	771.312	12.791	0.229	1
624	FSEPQ	16.81		606.265	607.268	15.851	0.29	1
625	FSNTLI	22		693.37	694.369	28.064	0.911	1
626	FSP	21.25		349.164	350.169	15.592	0.379	0.056
627	FSPT	23.05		450.211	451.215	13.926	0.333	0.999
628	FSPVIVP	26.7		757.437	758.435	40.792	0.102	0
629	FSPVLVP	26.7		757.437	758.435	40.792	0.162	0.021
630	FTAH	15.17		474.223	475.232	9.04	0.468	0.013
631	FVGM	16.49		452.209	453.218	13.928	0.51	0
632	FVRII	15.08		646.417	647.42	29.991	0.293	0
633	FVRIL	15.08		646.417	647.42	29.991	0.648	0
634	FVRLI	15.08		646.417	647.42	29.991	0.603	0
635	FVRLL	15.08		646.417	647.42	29.991	0.88	0
636	FVTP	15.96		462.248	463.247	16.057	0.883	0
637	FVVG	15.9		420.237	421.248	17.494	0.927	0
638	FVVT	15.7		464.264	465.268	16.121	0.612	1
639	GAAGGAPGGAPG	22.21		838.393	839.377	8.822	0.094	0.979
640	GAAHGGQANP	19.74		878.4	879.393	8.509	0.068	1
641	GAGAAGGAPGGAAP	20.45		980.468	981.465	43.765	0.097	0.963
642	GAGAGFGGGAG	15.64		777.341	778.352	39.587	0.082	0.942
643	GAGATAHA	17.89		654.309	655.317	7.445	0.689	1
644	GAGIY	17.07		479.238	480.24	12.388	0.019	0.041
645	GAGLY	17.07		479.238	480.24	12.388	0.023	0.899
646	GAPAASHPG	17.14		763.361	765.318	25.429	0.065	1
647	GAPEPAP	15.11		637.307	637.828	22.554	0.098	0.997
648	GDIF	22.37		450.211	451.219	22.863	0.048	0.002
649	GDLF	22.37		450.211	451.219	22.863	0.565	1
650	GDVI	19.7		402.211	403.215	13.69	0.232	0.001
651	GDVL	19.7		402.211	403.215	13.69	0.341	1
652	GEGVI	17.82		473.249	474.253	13.832	0.185	0
653	GFATGH	18.17		588.266	589.268	8.096	0.294	0.356
654	GFVE	17.95		450.211	451.216	12.529	0.217	0.998
655	GFW	18.67		408.18	409.185	7.733	0.029	0
656	GGGGGSPT	15.53		588.25	589.259	3.7	0.289	1
657	GGGI	20.88		302.159	303.163	6.15	0.04	0
658	GGGL	20.88		302.159	303.163	6.15	0.074	0
659	GGMGGAGGNG	15.51		733.281	734.212	6.617	0.078	0.997
660	GGSGGIDP	18.4		658.292	659.295	5.367	0.376	0.895
661	GGTIVNS	18.09		646.329	647.332	8.633	0.823	1
662	GGVSGGHINPAVTL	15.37		1277.67	639.834	19.911	0.083	0.942
663	GGVSGGHLNPAVTL	17.73		1277.67	639.834	19.911	0.085	1
664	GHDIP	15.92		537.255	538.281	22.291	0.021	0.751
665	GHDLP	15.92		537.255	538.281	22.291	0.73	1
666	GHGAPAGGA	17.08		693.319	695.339	17.43	0.196	0.958
667	GHMT	17.16		444.179	445.223	2.878	0.277	0.194
668	GHW	19.25		398.17	399.172	6.035	0.309	0
669	GIATI	17.79		473.285	474.291	14.824	0.051	0.998
670	GIATL	17.79		473.285	474.291	14.824	0.153	1
671	GIGGGEVE	15.17		716.334	717.327	19.329	0.786	1
672	GIGV	20.56		344.206	345.211	5.568	0.018	0
673	GIIE	17.38		430.243	431.243	9.165	0.022	0
674	GIISI	24.54		501.316	502.318	30.98	0.029	0.478
675	GIISL	24.54		501.316	502.318	30.98	0.03	0.478
676	GILE	17.38		430.243	431.243	9.165	0.036	0
677	GILSI	24.54		501.316	502.318	30.98	0.032	0.478
678	GILSL	24.54		501.316	502.318	30.98	0.073	0.263
679	GISF	15.36		422.217	423.218	17.04	0.022	0
680	GISSI	24.07		475.264	476.267	17.764	0.255	0.002
681	GISSL	24.07		475.264	476.267	17.764	0.305	0.002
682	GITGF	20.11		493.254	494.257	16.223	0.021	1
683	GIVST	16.56		475.264	476.264	17.463	0.593	1
684	GKATGQ	15.29		560.292	561.299	12.757	0.739	1
685	GLATI	17.79		473.285	474.291	14.824	0.051	1
686	GLATL	17.79		473.285	474.291	14.824	0.224	1
687	GLGV	20.56		344.206	345.211	5.568	0.024	0.004
688	GLIE	17.38		430.243	431.243	9.165	0.042	0
689	GLINGF	20.36		619.333	620.333	33.676	0.047	0.086
690	GLISI	24.54		501.316	502.318	30.98	0.035	0.478
691	GLISL	24.54		501.316	502.318	30.98	0.048	0.263
692	GLLE	17.38		430.243	431.243	9.165	0.075	0
693	GLLSI	24.54		501.316	502.318	30.98	0.052	0.263
694	GLLSL	24.54		501.316	502.318	30.98	0.121	0.799
695	GLSF	15.36		422.217	423.218	17.04	0.051	0
696	GLSSI	24.07		475.264	476.267	17.764	0.354	0.027
697	GLSSL	24.07		475.264	476.267	17.764	0.599	0.941
698	GLTGF	20.11		493.254	494.257	16.223	0.027	1
699	GLVST	16.56		475.264	476.264	17.463	0.956	1
700	GMMSSLSW	21.68		897.372	898.371	15.784	0.72	1
701	GMRF	17.13		509.242	510.245	16.203	0.702	0
702	GNA	17.94		260.112	261.121	9.356	0.787	0.927
703	GPAIF	15.61		503.274	504.245	28.628	0.045	0
704	GPALF	15.61		503.274	504.245	28.628	0.047	0
705	GPIW	19.26		471.248	472.25	29.025	0.06	0
706	GPLW	19.26		471.248	472.25	29.025	0.044	0
707	GQGIIQPQQPAQLEVIR	26.53		1874.04	938.02	35.035	0.175	1
708	GQPAGERRGGA	16.23		1054.53	528.27	10.122	0.494	1
709	GQVQSPV	18.29		713.371	714.371	5.993	0.729	1
710	GRNTP	15.32		543.277	544.292	15.943	0.668	1
711	GSGGGIDP	17.27		658.292	659.295	5.367	0.376	0.895
712	GSIV	20.56		374.217	375.223	10.713	0.667	0.074
713	GSLV	20.56		374.217	375.223	10.713	0.478	0
714	GSSF	17.36		396.165	397.167	10.08	0.438	1
715	GSSFLM	19.9		640.289	642.331	24.317	0.081	0.312
716	GSVGGAHA	15.59		654.309	655.317	7.445	0.097	0.885
717	GTGD	16.59		348.128	349.138	8.238	0.164	1
718	GTGF	20.12		380.17	381.174	9.542	0.051	1
719	GTVY	16.64		438.211	439.212	8.904	0.5	1
720	GVAH	18.59		382.196	383.201	19.305	0.267	0.087
721	GVAPGP	21.23		496.265	497.266	8.718	0.04	0.35
722	GVAPGPIW	23.74		795.428	796.426	39.021	0.031	0.481
723	GVAPGPIWTPLIP	29.03		1316.75	659.372	48.467	0.044	0.999
724	GVAPGPIWTPLIPASFPEEK	33.01		2105.12	1053.56	46.126	0.041	0.992
725	GVGP	22.74		328.175	329.181	5.633	0.453	0
726	GVGPATA	17.48		571.297	572.297	10.007	0.152	1
727	GVGPSVG		93.8	571.297	572.301	10.169	0.157	0
728	GVHTPGQ	16.5		694.34	348.179	17.33	0.136	1
729	GVN	15.66		288.143	289.151	5.917	0.635	0.986
730	GVSPGGV	19.95		571.297	572.3	10.069	0.095	0
731	GVSQP	19.45		486.244	487.246	4.413	0.056	0.844
732	GVTPMFA	16.16		721.347	722.35	40.16	0.048	1
733	GVTV	17.53		374.217	375.223	13.96	0.965	1
734	GVVT	24.38		374.217	375.22	6.118	0.952	1
735	GWD	16.47		376.138	377.142	14.719	0.627	0.809
736	GY	15.99		238.095	239.1	2.921	0.038	0
737	HAAP	16.22		394.196	395.206	26.432	0.185	0
738	HAAW	18.51		483.223	484.227	13.783	0.56	0
739	HAGV	16.64		382.196	383.204	19.572	0.808	0.828
740	HAHQ	16.49		491.224	492.219	2.297	0.672	1
741	HALCIH	16.51		692.343	693.347	13.709	0.54	0.133
742	HAPPT	15.9		521.26	523.245	23.69	0.046	0.676
743	HED	17.08		399.139	400.142	2.798	0.975	1
744	HEGMGPP	19.86		723.301	724.311	6.614	0.078	0.997
745	HFG	17.16		359.159	360.164	2.439	0.046	0
746	HGW	16.26		398.17	399.172	6.035	0.309	0
747	HGY	19.92		375.154	376.158	5.602	0.369	0.001
748	HGYHGI	15.46		682.319	683.326	14.739	0.104	0.194
749	HHAT	16.2		464.213	465.246	14.09	0.506	0.983
750	HIEH	21.53		534.255	535.281	14.987	0.689	0.894
751	HKCKDPQQPP	15.05		1176.57	1177.59	19.562	0.384	0.999
752	HLEH	21.53		534.255	535.281	14.987	0.816	1
753	HNHLL	15.24		632.339	633.348	22.017	0.133	0.929
754	HP	17.28		252.122	253.127	5.695	0.037	0.025
755	HQAQVPPPQQ	16.95		1128.57	1129.56	34.17	0.097	1
756	HQP	19.4		380.181	381.184	4.873	0.136	0
757	HSSEESLSS	15.83		961.399	962.411	16.702	0.682	1
758	HTH	19.63		393.176	394.182	2.126	0.785	0.98
759	HTP	17.06		353.17	354.178	8.171	0.229	0.632
760	HVFGQP	17.27		683.339	684.344	40.457	0.043	0.981
761	HVSH	17.06		478.229	479.231	5.588	0.582	0.937
762	HVW	20.37		440.217	441.221	14.609	0.633	0
763	HW	17.45		341.149	342.154	10.339	0.215	0
764	HWD	16.1		456.176	457.182	4.853	0.68	1
765	HWIP	19.29		551.286	552.294	6.875	0.026	0
766	HWLP	19.29		551.286	552.294	6.875	0.016	0
767	HYG	15.26		375.154	376.158	5.602	0.298	0
768	IAAGV	18.84		429.259	430.265	11.043	0.049	0.529
769	IAEISG	23.95		588.312	589.316	14.144	0.152	0.012
770	IAELSG	23.95		588.312	589.316	14.144	0.191	0.15
771	IAGA	15.84		330.19	331.195	5.518	0.091	0
772	IAGAI	20.89		443.274	444.279	14.158	0.045	0.302
773	IAGAL	20.89		443.274	444.279	14.158	0.117	0.018
774	IAGF	24.16		406.222	407.225	23.092	0.033	0
775	IAGGI	15.11		429.259	430.262	15.034	0.016	0.778
776	IAGGL	15.11		429.259	430.262	15.034	0.018	0.029
777	IAGIA	15.69		443.274	444.277	15.153	0.02	0.065
778	IAGIQ	15.81		500.296	501.297	12.514	0.02	0.008
779	IAGLA	15.69		443.274	444.277	15.153	0.03	0.031
780	IAGLQ	15.81		500.296	501.297	12.514	0.045	0.149
781	IAGTPVLF	17.71		816.475	817.475	42.111	0.421	0.08
782	IAHGGVIPNIN	32.08		1103.61	552.805	24.623	0.238	0.976
783	IAHGGVLPNIN	41.42		1103.61	552.805	24.623	0.482	0.976
784	IAIQ	19.25		443.274	444.275	15.1	0.027	0.02
785	IALQ	19.25		443.274	444.275	15.1	0.213	0.183
786	IAQEDSLR	16.2		930.477	466.242	16.016	0.727	1
787	IAQHH	17.92		604.308	605.295	22.066	0.589	0.001
788	IATEA	16.26		503.259	504.259	8.144	0.885	1
789	IATVA	15.57		473.285	474.286	17.446	0.271	1
790	IAVY	24.14		464.264	465.267	16.188	0.223	0
791	ICRP	21.02		487.258	488.263	8.143	0.657	0
792	IDAP	18.89		414.211	415.214	7.02	0.66	0.91
793	IDAV	19.28		416.227	417.234	14.076	0.199	0.008
794	IDGGI	15.45		473.249	474.256	12.657	0.712	0.059
795	IDGI	19.36		416.227	417.232	13.976	0.884	0.28
796	IDGL	19.36		416.227	417.232	13.976	0.627	0.092
797	IDIE	19.58		488.248	489.253	14.758	0.199	0.976
798	IDLE	19.58		488.248	489.253	14.758	0.318	0.999
799	IDMP	19.66		474.215	475.221	17.992	0.212	0.033
800	IDNIS	17.56		560.281	561.282	10.168	0.289	1
801	IDNLS	17.56		560.281	561.282	10.168	0.951	1
802	IDSV	15.9		432.222	433.224	13.978	0.331	0.995
803	IDSVS	15.41		519.254	520.256	9.66	0.166	1
804	IDVA	16.28		416.227	417.232	13.976	0.195	0
805	IDVE	19.24		474.233	475.23	9.397	0.494	1
806	IDVTP	21.14		543.29	544.292	15.943	0.249	0.999
807	IEDI	21.55		488.248	489.255	15.023	0.217	1
808	IEDL	21.55		488.248	489.255	15.023	0.368	1
809	IEII	22.88		486.305	487.308	30.673	0.023	0
810	IEIL	22.88		486.305	487.308	30.673	0.022	0
811	IELI	22.88		486.305	487.308	30.673	0.567	0
812	IELL	22.88		486.305	487.308	30.673	0.078	0
813	IEVE	19.56		488.248	489.233	8.851	0.421	0.999
814	IEVVD	15.76		573.301	574.3	13.768	0.95	1
815	IFIQ	19.91		519.306	520.31	24.157	0.04	0
816	IFLQ	19.91		519.306	520.31	24.157	0.028	0
817	IFSP	20.2		462.248	463.248	20.134	0.053	0
818	IFSPVLV	22.89		773.469	774.463	44.047	0.08	0.108
819	IFSPVLVP	29.31		870.522	871.518	44.771	0.063	0.108
820	IFSPVLVPAA	41.98		1012.6	1013.59	43.497	0.179	0.651
821	IFSPVLVPAAI	43.75		1125.68	1126.68	47.611	0.164	0.016
822	IFSPVLVPAAL	43.75		1125.68	1126.68	47.611	0.212	0.016
823	IFSVPLV	15.84		773.469	774.47	44.094	0.838	0.108
824	IGAI	19.92		372.237	373.242	21.856	0.024	0
825	IGAL	19.92		372.237	373.242	21.856	0.05	0
826	IGATP	22.88		457.254	458.255	8.141	0.345	0.004
827	IGGGA	23.85		373.196	374.2	3.054	0.087	0.068
828	IGGI	25.39		358.222	359.227	15.546	0.037	0
829	IGGIGA	15.61		486.28	487.283	9.075	0.017	0.014
830	IGGISS	24.76		532.286	533.289	11.08	0.123	0.005
831	IGGL	25.39		358.222	359.227	15.546	0.054	0
832	IGGLSS	21.14		532.286	533.289	11.08	0.148	0.357
833	IGIE	17.24		430.243	431.246	9.187	0.023	0.014
834	IGIIF	20.42		561.353	562.36	46.033	0.039	0
835	IGILF	20.42		561.353	562.36	46.033	0.036	0
836	IGINGF	19.94		619.333	620.333	33.676	0.031	0.007
837	IGITV	18.52		501.316	502.321	30.868	0.037	0.003
838	IGLE	17.24		430.243	431.246	9.187	0.042	0.031
839	IGLIF	15.36		561.353	562.36	46.033	0.045	0
840	IGLLF	20.42		561.353	562.36	46.033	0.053	0
841	IGLTV	18.52		501.316	502.321	30.868	0.03	1
842	IGPP	15.9		382.222	383.227	8.288	0.051	0.647
843	IGSAIGALG	22.45		757.433	758.434	26.971	0.905	0
844	IGSI	24.91		388.232	389.235	15.151	0.383	0.716
845	IGSIP	20.02		485.285	486.287	14.537	0.094	0.885
846	IGSL	24.91		388.232	389.235	15.151	0.782	0.124
847	IGSLP	20.02		485.285	486.287	14.537	0.506	0.988
848	IGSVT	16.61		475.264	476.266	17.544	0.141	1
849	IGTGF	18.77		493.254	494.257	16.223	0.033	1
850	IGTP	16.92		386.217	387.188	6.901	0.227	0
851	IGVG	15.43		344.206	345.212	5.469	0.749	0
852	IGVP	22.19		384.237	385.242	16.168	0.104	0
853	IGVQ	17.16		415.243	416.246	8.405	0.039	0.2
854	IGVSVA	17.48		544.322	545.326	12.756	0.103	0.863
855	IIANDQGNRTTP	32.42		1298.66	650.332	9.137	0.567	1
856	IIEP	22.85		470.274	471.279	14.655	0.029	0.013
857	IIGAP	20.37		469.29	470.293	12.564	0.03	0
858	IIGLQG	20.61		599.364	600.369	23.24	0.018	0.057
859	IIIP	22.23		454.316	455.317	34.442	0.038	0
860	IILP	22.23		454.316	455.317	34.442	0.021	0
861	IIPQQPQQP	22.87		1047.57	1048.57	13.985	0.119	1
862	IIPQQPQQPFP	25.07		1291.69	647.294	31.533	0.018	1
863	IIQ	17.35		372.237	373.243	7.49	0.016	0
864	IIQP	21.2		469.29	470.298	12.463	0.026	0.002
865	IIQPQQPAQLEVIR	40.88		1631.94	816.965	32.011	0.187	1
866	IIQPQQPAQYEVIR	33.27		1681.91	841.957	27.66	0.184	1
867	ILEP	22.85		470.274	471.279	14.655	0.018	0.003
868	ILGAP	20.37		469.29	470.293	12.564	0.034	0
869	ILGLGSDH	17.5		810.424	811.419	45.421	0.31	0.549
870	ILGLQG	26.1		599.364	600.369	23.24	0.022	0.057
871	ILIP	22.23		454.316	455.317	34.442	0.034	0
872	ILLP	22.23		454.316	455.317	34.442	0.029	0
873	ILQ	17.35		372.237	373.243	7.49	0.026	0
874	ILQP	21.2		469.29	470.298	12.463	0.022	0
875	IMPP	28.43		456.241	457.25	13.849	0.041	0
876	IMTK	17.98		491.278	492.2	15.114	0.796	0
877	INFD	15.01		507.233	508.234	16.931	0.132	1
878	IP	15.99		228.147	229.153	2.028	0.043	0
879	IPED	16.08		472.217	473.266	7.609	0.672	1
880	IPGGI	16.92		455.274	456.276	20.61	0.053	0.073
881	IPGGII	17.11		568.358	569.361	38.29	0.054	0.005
882	IPGGIL	17.31		568.358	569.361	38.29	0.054	0.005
883	IPGGL	16.92		455.274	456.276	20.61	0.059	0.073
884	IPGGLL	17.31		568.358	569.361	38.29	0.064	0.005
885	IPGIG	15.2		455.274	456.276	20.409	0.046	0.126
886	IPGSS	18.38		459.233	460.275	17.008	0.59	0.026
887	IPPP	26.57		422.253	423.258	9.832	0.047	0
888	IPQQP	24.19		581.317	582.32	8.864	0.099	0.42
889	IPQQPQQP	16.56		934.487	935.478	9.84	0.39	1
890	IPSNP	29.76		526.275	527.278	8.886	0.154	0.026
891	IPT	21.85		329.195	330.2	7.453	0.103	0.001
892	IPVD	19.42		442.243	443.247	10.729	0.821	0.033
893	IPVGP	23.11		481.29	482.293	17.121	0.04	0
894	IPVT	16.16		428.264	429.27	11.239	0.538	0.002
895	IQEQLQ	15.13		757.397	758.398	10.315	0.785	1
896	IQGP	18.36		413.227	414.237	4.271	0.036	0
897	IQPQQP	15.14		709.376	710.373	8.767	0.388	0.014
898	IQSPVS	22.6		629.338	630.31	10.216	0.09	0.761
899	IRD	20.56		402.223	403.192	16.071	0.746	0.007
900	ISAI	21.23		402.248	403.251	20.498	0.405	0.345
901	ISAL	21.23		402.248	403.251	20.498	0.732	0.069
902	ISAV	17.09		388.232	389.237	12.704	0.138	0.829
903	ISGA	16.7		346.185	347.189	2.958	0.055	0.001
904	ISGALSG	17.79		603.323	604.323	12.905	0.121	0.002
905	ISGV	17.02		374.217	375.225	4.886	0.051	0.619
906	ISIE	23.84		460.253	461.256	13.691	0.171	0.045
907	ISLE	23.84		460.253	461.256	13.691	0.623	0.757
908	ISNIIEGAS	19.65		902.471	903.469	16.226	0.038	1
909	ISNSP	18.83		516.254	517.259	6.308	0.136	0.552
910	ISQGVGS	18.19		646.329	647.326	8.409	0.035	1
911	ISSGF	20.68		509.249	510.253	14.16	0.06	0.892
912	ISSSF	18.17		539.259	540.266	21.969	0.612	0.998
913	ISVAP	16.16		485.285	486.287	14.537	0.906	0.944
914	ISVGP	17.95		471.269	472.275	8.906	0.697	0.7
915	ISVH	19.78		454.254	455.26	3.927	0.351	0.748
916	ISVP	25.44		414.248	415.252	16.962	0.967	0.41
917	ISVS	20.12		404.227	405.201	8.204	0.283	0.002
918	ISVSA	21.68		475.264	476.269	11.212	0.253	0.096
919	ISYS	19.66		468.222	469.227	16.06	0.068	0.741
920	ITAA	16.09		374.217	375.221	8.713	0.031	0.143
921	ITAGI	16.49		473.285	474.288	17.249	0.088	0.004
922	ITAGL	16.49		473.285	474.288	17.249	0.079	1
923	ITAP	15.64		400.232	401.197	9.693	0.14	0
924	ITFP	17.34		476.264	477.267	30.817	0.053	0
925	ITFPL	22.5		589.348	590.351	43.54	0.061	0.039
926	ITGI	26.16		402.248	403.252	15.152	0.042	0.006
927	ITGL	26.16		402.248	403.252	15.152	0.046	0.082
928	ITGP	20.83		386.217	387.219	8.188	0.024	0.026
929	ITIGM	21.22		533.288	534.292	27.999	0.064	0.034
930	ITLGM	23.52		533.288	534.29	28.062	0.122	0
931	ITMDPGALF	24.18		963.474	964.475	44.087	0.377	1
932	ITMDPGALFLPVQL	26.24		1513.82	757.911	50.473	0.646	0.854
933	ITNAI	18.48		530.306	531.309	13.818	0.663	1
934	ITNAL	18.48		530.306	531.309	13.818	0.202	1
935	ITNAP	18.34		514.275	515.277	12.544	0.554	1
936	ITP	20.76		329.195	330.201	7.404	0.179	0
937	ITVA	16.35		402.248	403.252	10.664	0.176	0.99
938	ITVAT	19.85		503.296	504.298	11.523	0.823	1
939	IVADIGGQ	16.29		771.413	772.408	15.108	0.083	1
940	IVAEY	16.36		593.306	594.308	14.442	0.364	0
941	IVFSPVI	28.63		773.469	774.468	43.956	0.065	0.108
942	IVISG	24.08		487.301	488.304	16.002	0.03	0.894
943	IVISGI	15.9		600.385	601.3	38.528	0.028	0.658
944	IVLSG	24.08		487.301	488.304	16.002	0.05	0.766
945	IVLSGL	15.9		600.385	601.3	38.528	0.036	0.428
946	IVPI	19.18		440.3	441.303	24.01	0.041	0
947	IVPL	19.18		440.3	441.303	24.01	0.117	0
948	IVR	16.57		386.264	387.272	2.205	0.259	0
949	IVSGPVVA	20.21		740.443	741.445	19.076	0.149	0.372
950	IVSIVPA	15.22		697.437	698.435	35.252	0.08	0.833
951	IVSVLP	16.2		626.4	627.403	38.986	0.817	0.18
952	IVT	16.47		331.211	332.182	6.64	0.08	0.044
953	IVTGGDSGIGR	24.66		1030.54	516.276	10.784	0.439	1
954	IVVSG	19.2		473.285	474.287	10.166	0.07	0.062
955	IVYSIF	18.83		740.411	741.409	42.856	0.044	0
956	IYSG	16.27		438.211	439.216	7.999	0.021	0.005
957	KAAMN	17.25		533.263	534.267	21.954	0.956	1
958	KADP	16.02		429.222	430.224	8.389	0.352	1
959	KAHH	22.13		491.26	492.266	30.432	0.712	0.016
960	KCH	16.28		386.174	387.219	8.188	0.762	0.128
961	KCHV	16.82		485.242	486.246	10.249	0.922	0
962	KCPP	17.01		443.22	444.225	13.961	0.745	0
963	KDAP	18.68		429.222	430.226	3.289	0.177	1
964	KDSPP	16.08		542.27	543.257	22.34	0.855	1
965	KEAAI	15.56		530.306	531.309	13.737	0.556	0.453
966	KEAAL	15.56		530.306	531.309	13.737	0.329	0.996
967	KEP	21.23		372.201	373.094	2.876	0.289	0.992
968	KEPFNE	19.84		762.355	763.356	20.556	0.167	1
969	KEVVGGGA	24.8		715.386	716.387	8.769	0.252	0
970	KEVVVLQ	20.46		813.496	814.499	28.772	0.5	0.004
971	KEVVVLQLT	24.67		1027.63	514.818	42.644	0.264	1
972	KFH	15.88		430.233	431.249	8.796	0.182	0
973	KGCAP	15.08		474.226	475.232	9.04	0.215	0.001
974	KGGVG	17.26		416.238	417.245	2.061	0.13	0.998
975	KGNGLQ	15.36		615.334	616.333	13.594	0.131	0.067
976	KGRM	20.46		490.269	492.235	12.708	0.089	0
977	KKSSK	16.93		576.36	577.276	25.239	0.439	0.995
978	KMH	16.26		414.205	415.221	3.511	0.524	0
979	KNGH	15.24		454.229	455.229	13.946	0.64	1
980	KNMP	15.98		488.242	489.255	15.023	0.61	0.835
981	KNW	19.09		446.228	447.238	15.082	0.594	0
982	KPNKM	16.5		616.337	617.337	23.223	0.144	0.997
983	KQAW	15.38		531.281	532.289	15.61	0.459	0.967
984	KSHH	24.99		507.255	508.266	12.658	0.606	0.976
985	KSIP	17.06		443.274	444.248	23.608	0.127	0.182
986	KSLP	17.06		443.274	444.248	23.608	0.535	0.997
987	KTAYS	17.52		568.286	569.289	11.164	0.351	0.999
988	KTHPY	16.4		644.328	645.327	8.393	0.048	0.999
989	KTPP	18.75		441.259	442.264	11.176	0.134	0.863
990	KVDI	17.08		473.285	474.29	13.981	0.159	0.478
991	KVDL	17.08		473.285	474.29	13.981	0.302	0.999
992	KVVE	19.38		473.285	474.287	3.316	0.781	0.263
993	KYM	21.86		440.209	441.22	14.735	0.848	0
994	LAAGV	18.84		429.259	430.265	11.043	0.083	1
995	LAASAVVG	19.71		686.396	687.429	17.275	0.106	0.002
996	LAASAVVGL	23.73		799.48	800.485	37.181	0.072	0.841
997	LAEISG	23.95		588.312	589.316	14.144	0.345	0.016
998	LAELSG	23.95	92.5	588.312	589.316	14.144	0.106	1
999	LAGA	15.84		330.19	331.195	5.518	0.095	0
1000	LAGAI	20.89		443.274	444.279	14.158	0.065	0.001
1001	LAGAL	20.89		443.274	444.279	14.158	0.186	0.027
1002	LAGF	24.16		406.222	407.225	23.092	0.057	0
1003	LAGGI	15.11		429.259	430.262	15.034	0.017	0.006
1004	LAGGL	15.11		429.259	430.262	15.034	0.025	0.929
1005	LAGIA	15.69		443.274	444.277	15.153	0.028	0
1006	LAGIQ	15.81		500.296	501.297	12.514	0.024	0.015
1007	LAGLA	15.69		443.274	444.277	15.153	0.065	0.903
1008	LAGLQ	15.81		500.296	501.297	12.514	0.097	0.181
1009	LAIAVVASGI	22.2		912.564	913.564	43.241	0.204	0.986
1010	LAIQ	19.25		443.274	444.275	15.1	0.025	0.02
1011	LAKDEKLD	16.79		930.502	466.242	16.016	0.061	1
1012	LALAASVVG	37.09		799.48	800.519	32.463	0.05	0.841
1013	LALAASVVGL	42.69		912.564	913.56	43.159	0.391	0.997
1014	LALDKSLSP	21.51		942.539	472.277	27.237	0.032	1
1015	LALQ	19.25		443.274	444.275	15.1	0.413	0.003
1016	LASGALGLGGLSSL		92.8	1214.69	1215.69	44.313	0.67	0.995
1017	LATEA	16.26		503.259	504.259	8.144	0.703	1
1018	LATVA	15.57		473.285	474.286	17.446	0.608	1
1019	LAVATPVF	29.92		816.475	817.472	40.489	0.312	1
1020	LAVSYLF	18.41		811.448	812.449	44.098	0.107	0.382
1021	LAVY	24.14		464.264	465.267	16.188	0.332	0.074
1022	LCNMAH	15.57		687.283	688.288	10.818	0.344	0.993
1023	LCRP	21.02		487.258	488.263	8.143	0.817	0
1024	LDAP	18.89		414.211	415.214	7.02	0.58	0.995
1025	LDAV	19.28		416.227	417.234	14.076	0.301	1
1026	LDGGI	15.45		473.249	474.256	12.657	0.462	0.202
1027	LDGGL	15.45		473.249	474.256	12.657	0.275	1
1028	LDGI	19.36		416.227	417.232	13.976	0.854	0.086
1029	LDGL	19.36		416.227	417.232	13.976	0.796	0.999
1030	LDIE	19.58		488.248	489.253	14.758	0.935	0.999
1031	LDLE	19.58		488.248	489.253	14.758	0.155	1
1032	LDMP	19.66		474.215	475.221	17.992	0.349	0.998
1033	LDNIS	17.56		560.281	561.282	10.168	0.976	1
1034	LDNLS	17.56		560.281	561.282	10.168	0.693	1
1035	LDQPTGSI	19.61		829.418	830.458	15.303	0.413	1
1036	LDSV	15.9		432.222	433.224	13.978	0.071	1
1037	LDSVS	15.41		519.254	520.256	9.66	0.278	1
1038	LDTANPSI	19.98		829.418	830.458	15.303	0.72	1
1039	LDVA	16.28		416.227	417.232	13.976	0.254	1
1040	LDVATD	16.73		632.302	633.264	11.1	0.965	1
1041	LDVE	19.24		474.233	475.23	9.397	0.425	1
1042	LDVNPLT	29.14		770.417	771.419	23.373	0.15	1
1043	LDVNPLTLG	21.17		940.523	941.521	34.138	0.121	1
1044	LDVPNL	22.71		669.37	670.372	27.622	0.025	1
1045	LDVTP	21.14		543.29	544.292	15.943	0.704	1
1046	LDVTPLS	19.47		743.407	744.411	26.207	0.084	1
1047	LEDI	21.55		488.248	489.255	15.023	0.904	1
1048	LEDL	21.55		488.248	489.255	15.023	0.401	1
1049	LEII	22.88		486.305	487.308	30.673	0.02	0
1050	LEIL	22.88		486.305	487.308	30.673	0.021	0
1051	LELI	22.88	90.1	486.305	487.308	30.673	0.842	0
1052	LELL	22.88		486.305	487.308	30.673	0.449	0
1053	LEVE	19.56		488.248	489.233	8.851	0.71	1
1054	LEVQQ	15.76		615.323	616.321	8.585	0.615	1
1055	LEVVD	15.76		573.301	574.3	13.768	0.981	1
1056	LFIQ	19.91		519.306	520.31	24.157	0.04	0
1057	LFLQ	19.91		519.306	520.31	24.157	0.034	0
1058	LFSP	20.2		462.248	463.248	20.134	0.152	0
1059	LFSPVIV	22.89		773.469	774.463	44.047	0.079	0.108
1060	LFSPVIVP	29.31		870.522	871.518	44.771	0.064	0.108
1061	LFSPVLV	22.89		773.469	774.463	44.047	0.108	0.835
1062	LFSPVLVP	29.31		870.522	871.518	44.771	0.084	0.108
1063	LFSPVLVPAA	41.98		1012.6	1013.59	43.497	0.16	0.651
1064	LFSPVLVPAAI	33.08		1125.68	1126.68	47.611	0.176	0.016
1065	LFSPVLVPAAIAVT	26.06		1396.83	699.421	49.252	0.457	1
1066	LFSPVLVPAAIAVTM	15.73		1527.87	764.934	51.607	0.245	1
1067	LFSPVLVPAAL	33.08		1125.68	1126.68	47.611	0.207	0.016
1068	LGAI	19.92		372.237	373.242	21.856	0.048	0
1069	LGAL	19.92		372.237	373.242	21.856	0.219	0
1070	LGGGA	23.85		373.196	374.2	3.054	0.045	0.966
1071	LGGI	25.39		358.222	359.227	15.546	0.045	0
1072	LGGIGA	15.61		486.28	487.283	9.075	0.027	0.006
1073	LGGISS	21.14		532.286	533.289	11.08	0.2	0.002
1074	LGGL	25.39		358.222	359.227	15.546	0.065	0
1075	LGGLGA	15.61		486.28	487.283	9.075	0.022	0.992
1076	LGGLSS	21.14		532.286	533.289	11.08	0.354	0.961
1077	LGIE	17.24		430.243	431.246	9.187	0.04	0.001
1078	LGIIF	20.42		561.353	562.36	46.033	0.036	0
1079	LGILF	20.42		561.353	562.36	46.033	0.036	0
1080	LGITV	18.52		501.316	502.321	30.868	0.037	1
1081	LGLE	17.24		430.243	431.246	9.187	0.074	0.754
1082	LGLIF	20.42		561.353	562.36	46.033	0.044	0
1083	LGLLF	20.42		561.353	562.36	46.033	0.062	0
1084	LGLTV	18.52		501.316	502.321	30.868	0.051	1
1085	LGPP	15.9		382.222	383.227	8.288	0.05	0.635
1086	LGSI	24.91		388.232	389.235	15.151	0.74	0.028
1087	LGSIP	20.02		485.285	486.287	14.537	0.26	0.885
1088	LGSL	24.91		388.232	389.235	15.151	0.962	0.504
1089	LGSLP	20.02		485.285	486.287	14.537	0.855	0.983
1090	LGSVT	16.61		475.264	476.266	17.544	0.097	1
1091	LGTAGIVGI	17.93		799.48	800.485	37.181	0.327	0.016
1092	LGTGF	18.77		493.254	494.257	16.223	0.052	1
1093	LGTP	16.92		386.217	387.188	6.901	0.466	0
1094	LGVG	15.43		344.206	345.212	5.469	0.902	0.004
1095	LGVP	22.19		384.237	385.242	16.168	0.181	0
1096	LGVQ	17.16		415.243	416.246	8.405	0.09	1
1097	LGVSVA	19.14		544.322	545.322	12.805	0.148	1
1098	LIEP	22.85		470.274	471.279	14.655	0.018	0.003
1099	LIFSPVLVP	19.59		983.606	984.603	48.6	0.043	0.998
1100	LIFSPVLVPAA	22.61		1125.68	563.844	47.274	0.132	0.98
1101	LIGAP	23.33		469.29	470.293	12.564	0.03	0
1102	LIGIQG	20.61		599.364	600.369	23.24	0.021	0.057
1103	LIGLQG	26.1		599.364	600.369	23.24	0.018	0.057
1104	LIIP	22.23		454.316	455.317	34.442	0.037	0
1105	LILP	22.23		454.316	455.317	34.442	0.021	0
1106	LIQ	17.35		372.237	373.243	7.49	0.019	0
1107	LIQP	21.2		469.29	470.298	12.463	0.021	0
1108	LLAASAVVGL	20.11		912.564	913.564	43.241	0.193	0.997
1109	LLEP	22.85		470.274	471.279	14.655	0.028	0.01
1110	LLFSPVLVPAA	18.23		1125.68	563.844	47.274	0.114	0.98
1111	LLGAP	23.33		469.29	470.293	12.564	0.045	0
1112	LLGIQG	20.61		599.364	600.369	23.24	0.022	0.057
1113	LLGLQG	26.1		599.364	600.369	23.24	0.028	0.995
1114	LLGMGAQQQ	19.16		944.475	945.467	11.28	0.262	1
1115	LLIP	22.23		454.316	455.317	34.442	0.05	0
1116	LLLP	22.23		454.316	455.317	34.442	0.041	0
1117	LLQ	17.35		372.237	373.243	7.49	0.034	0
1118	LLQP	21.2	92.9	469.29	470.298	12.463	0.041	0
1119	LMPP	28.43		456.241	457.25	13.849	0.039	0
1120	LMTK	17.98		491.278	492.2	15.114	0.425	0.247
1121	LNAAIS	15.31		587.328	588.34	17.511	0.121	0.991
1122	LNAVA	15.58		486.28	487.289	9.122	0.184	0.982
1123	LNFD	15.01		507.233	508.234	16.931	0.272	1
1124	LP	15.99		228.147	229.153	2.028	0.03	0
1125	LPDGMT	16.02		632.284	633.28	17.174	0.107	1
1126	LPED	16.08		472.217	473.266	7.609	0.694	1
1127	LPGGI	16.92		455.274	456.276	20.61	0.041	0.164
1128	LPGGIL	17.11		568.358	569.361	38.29	0.04	0.001
1129	LPGGL	16.92		455.274	456.276	20.61	0.043	0.848
1130	LPGGLL	17.11		568.358	569.361	38.29	0.057	0.005
1131	LPGIG	15.2		455.274	456.276	20.409	0.03	0.027
1132	LPGLG	15.2		455.274	456.276	20.409	0.038	0.108
1133	LPGSS	18.38		459.233	460.275	17.008	0.666	0.998
1134	LPPP	26.57	95.5	422.253	423.258	9.832	0.037	0
1135	LPQQP	24.19		581.317	582.32	8.864	0.453	0.999
1136	LPQQPP	30.17		678.37	679.371	11.083	0.084	0.999
1137	LPSIKY	15.2		719.422	720.435	16.374	0.096	0.997
1138	LPSNP	29.76		526.275	527.278	8.886	0.875	0.998
1139	LPT	21.85		329.195	330.2	7.453	0.788	0.002
1140	LPVD	19.42		442.243	443.247	10.729	0.57	0.982
1141	LPVGP	20.04		481.29	482.293	17.121	0.083	0.005
1142	LPVGSPA	19.43		639.359	640.364	15.006	0.968	0.997
1143	LPVT	16.16		428.264	429.27	11.239	0.854	0.003
1144	LQEAGPQ	15.65		741.366	742.367	5.205	0.098	1
1145	LQEQIQ	20.57		757.397	758.398	10.315	0.708	1
1146	LQEQLQ	20.57		757.397	758.398	10.315	0.725	1
1147	LQEQQP	16.75		741.366	742.367	5.205	0.847	1
1148	LQGP	18.36		413.227	414.237	4.271	0.031	0.748
1149	LQPQNPSQQQPQEQVPLVQ	17.58		2185.11	729.368	27.18	0.249	1
1150	LQPQQP	15.14		709.376	710.373	8.767	0.336	0.89
1151	LQSLVG	15.75		615.359	616.359	13.694	0.596	1
1152	LQSPVS	18.37		629.338	630.34	10.185	0.076	1
1153	LRD	20.56		402.223	403.192	16.071	0.671	1
1154	LSAI	21.23		402.248	403.251	20.498	0.836	0.003
1155	LSAL	21.23		402.248	403.251	20.498	0.972	0.737
1156	LSAV	17.09		388.232	389.237	12.704	0.074	0.476
1157	LSGA	16.7		346.185	347.189	2.958	0.034	0.707
1158	LSGALSG	17.79		603.323	604.323	12.905	0.057	0.971
1159	LSGV	17.02		374.217	375.225	4.886	0.109	0.882
1160	LSIE	23.84		460.253	461.256	13.691	0.375	0.218
1161	LSLE	23.84		460.253	461.256	13.691	0.165	1
1162	LSNSP	18.83		516.254	517.259	6.308	0.124	0.423
1163	LSSGF	20.68		509.249	510.253	14.16	0.199	1
1164	LSSSF	18.17		539.259	540.266	21.969	0.254	0.999
1165	LSVAP	16.16		485.285	486.287	14.537	0.692	1
1166	LSVGP	17.95		471.269	472.275	8.906	0.617	0.997
1167	LSVGVVLQ	28.52		813.496	814.499	28.772	0.022	0
1168	LSVH	19.78		454.254	455.26	3.927	0.567	0.999
1169	LSVP	25.44		414.248	415.252	16.962	0.975	0.993
1170	LSVS	20.12		404.227	405.201	8.204	0.235	0.999
1171	LSVSA	21.68		475.264	476.269	11.212	0.162	1
1172	LSYS	19.66		468.222	469.227	16.06	0.17	0.988
1173	LTAA	16.09		374.217	375.221	8.713	0.023	1
1174	LTAGI	16.49		473.285	474.288	17.249	0.096	1
1175	LTAGL	16.49		473.285	474.288	17.249	0.181	1
1176	LTAP	15.64		400.232	401.197	9.693	0.248	0.028
1177	LTDPP	16.71	94.2	541.275	542.312	12.874	0.202	1
1178	LTFP	17.34		476.264	477.267	30.817	0.103	0
1179	LTFPI	22.5		589.348	590.351	43.54	0.053	0.024
1180	LTFPL	22.5		589.348	590.351	43.54	0.114	0
1181	LTGI	26.16		402.248	403.252	15.152	0.044	0.352
1182	LTGL	26.16		402.248	403.252	15.152	0.108	1
1183	LTGMAFRVPTVDVSVVDL	22.57		1918.02	960.011	46.328	0.342	1
1184	LTGP	20.83		386.217	387.219	8.188	0.043	0.025
1185	LTIALPA	15		697.437	698.444	35.11	0.485	0.905
1186	LTIGM	23.52		533.288	534.29	28.062	0.044	0
1187	LTLALPA	15		697.437	698.444	35.11	0.83	1
1188	LTLGM	23.52		533.288	534.29	28.062	0.114	0.029
1189	LTNAI	18.48		530.306	531.309	13.818	0.217	1
1190	LTNAL	18.48		530.306	531.309	13.818	0.322	1
1191	LTNAP	18.34		514.275	515.277	12.544	0.307	1
1192	LTP	20.76		329.195	330.201	7.404	0.392	0
1193	LTPMT	18.05		561.283	562.286	20.326	0.42	0.797
1194	LTPTM	21.83		561.283	562.284	20.259	0.24	0.002
1195	LTSELV	15.31		660.369	661.383	35.233	0.336	1
1196	LTVA	16.35		402.248	403.252	10.664	0.108	0.999
1197	LTVAT	19.85		503.296	504.298	11.523	0.921	1
1198	LTVATPVL	21.97		812.501	813.495	38.69	0.113	1
1199	LVAEY	18.19		593.306	594.308	14.442	0.875	0.999
1200	LVCGP	15.75		487.246	488.249	5.986	0.592	0
1201	LVFSPLSIYAVL	15.23		1320.77	661.383	35.233	0.122	0.997
1202	LVISG	24.08		487.301	488.304	16.002	0.029	0.766
1203	LVISGI	15.9		600.385	601.3	38.528	0.027	0.658
1204	LVISGL	15.9		600.385	601.3	38.528	0.025	0.658
1205	LVLPGELAK	33.55	93.3	938.58	939.581	31.102	0.695	0.833
1206	LVLSG	24.08		487.301	488.304	16.002	0.059	0.766
1207	LVLSGL	15.9		600.385	601.3	38.528	0.069	0.428
1208	LVPI	19.18		440.3	441.303	24.01	0.306	0
1209	LVPL	19.18		440.3	441.303	24.01	0.845	0
1210	LVR	16.57		386.264	387.272	2.205	0.524	0
1211	LVSVIP	16.2		626.4	627.403	38.986	0.697	0.18
1212	LVSVLP	16.2		626.4	627.403	38.986	0.533	0.364
1213	LVT	16.47		331.211	332.182	6.64	0.125	0.992
1214	LVTGGDSGIGR	21.84		1030.54	516.276	10.784	0.87	1
1215	LVTTCL	15.66		648.352	649.359	27.722	0.857	1
1216	LVVSG	19.2		473.285	474.287	10.166	0.322	0.111
1217	LVYSIF	29.61		740.411	741.409	42.856	0.045	0
1218	LVYSLF		92.1	740.411	741.413	42.897	0.099	0
1219	LYSG	16.27		438.211	439.216	7.999	0.047	0.002
1220	MAPPLP	17.33		624.331	625.333	26.435	0.117	0.001
1221	MAVTGF		92.9	624.294	625.297	27.682	0.921	1
1222	MCP	21.38		349.113	350.122	6.513	0.787	0
1223	MDEWQ	15.33		707.259	708.262	14.162	0.817	1
1224	MGHA	16.8		414.169	415.215	6.903	0.622	0.246
1225	MGR	19.65		362.174	363.181	3.366	0.417	0.001
1226	MGV	16.62		305.141	306.144	9.21	0.749	0.004
1227	MIPP	17		456.241	457.248	13.929	0.044	0
1228	MLLAGLVP	22.54		812.483	813.495	38.69	0.065	0.001
1229	MLLTT	22.52		577.315	578.314	21.908	0.683	0.034
1230	MLPP	17		456.241	457.248	13.929	0.064	0
1231	MPALPP	17.18		624.331	625.338	26.24	0.102	0
1232	MPGAGGVH	18.16		724.333	726.834	25.488	0.141	0.518
1233	MPYRN	15.43		679.311	680.297	8.441	0.981	0.999
1234	MQIF	18.65		537.262	538.266	34.177	0.039	0
1235	MQLF	18.65		537.262	538.266	34.177	0.059	0
1236	MRTY	17.4		569.263	570.265	16.846	0.124	0.119
1237	MSIM	15.53		480.208	481.209	22.323	0.771	0
1238	MSLM	15.53		480.208	481.209	22.323	0.545	0.012
1239	MV	15.8		248.12	249.123	7.485	0.712	0
1240	MVIGTAL	32.72		703.394	704.397	33.804	0.102	0.894
1241	MVLQTL	20.21		703.394	704.397	33.804	0.209	0.436
1242	NAFGASSGF	16.2		856.372	429.192	7.536	0.2	1
1243	NAG	17.99		260.112	261.121	9.182	0.856	1
1244	NAIY	20.31		479.238	480.222	12.531	0.073	0.065
1245	NALY	20.31		479.238	480.222	12.531	0.108	0.236
1246	NAPF	15.92		447.212	448.216	13.914	0.114	0.903
1247	NATVM	18.48		534.247	535.243	9.248	0.923	0.996
1248	NAW	16.32		389.17	390.174	10.276	0.487	0
1249	NDT	19		348.128	349.138	7.201	0.982	1
1250	NEMI	20.46		505.221	506.225	13.931	0.117	0.021
1251	NEML	20.46		505.221	506.225	13.931	0.143	0.995
1252	NFF	15.41		426.19	427.193	24.992	0.018	0
1253	NFIF	18.07		539.274	540.266	21.969	0.021	0
1254	NFLF	18.07		539.274	540.266	21.969	0.034	0
1255	NGI	26.24		302.159	303.163	6.15	0.11	0
1256	NGL	26.24		302.159	303.163	6.15	0.052	0
1257	NGV	15.55		288.143	289.153	5.654	0.559	0.567
1258	NIPGP	15.16		496.265	497.217	8.538	0.04	0.418
1259	NISA	16.64		403.207	404.212	4.119	0.608	0.004
1260	NLALQTL	24.11		771.449	772.451	35.619	0.065	1
1261	NLPGP	15.16		496.265	497.217	8.538	0.037	0.999
1262	NLSA	16.64		403.207	404.212	4.119	0.288	0.997
1263	NLTALVANLS	18.73		1014.57	1015.56	38.153	0.033	1
1264	NNAGNF	16.15		635.266	636.305	8.834	0.88	1
1265	NNGSPT	15.11		588.25	589.259	3.7	0.382	1
1266	NNLSGRIPSGH	16.29		1150.58	576.291	16.968	0.116	0.976
1267	NNVE	16.89		474.207	475.236	5.92	0.472	1
1268	NNVP	17.85		442.218	443.223	8.848	0.247	1
1269	NPDRSAS	17.01		745.335	747.371	15.681	0.637	1
1270	NPNKTIPIP	15.19		992.565	993.499	47.591	0.442	0.942
1271	NQVE	16.59		488.223	489.233	8.851	0.144	1
1272	NRY	20.04		451.218	452.222	11.21	0.581	0.941
1273	NSE	16.96		348.128	349.137	6.851	0.949	1
1274	NSGT	15.57		377.155	378.161	16.234	0.173	1
1275	NSSPVGPS	15.69		743.345	744.346	16.158	0.595	1
1276	NTLVGGS	21.33		646.329	647.331	8.603	0.059	1
1277	NTLVNS	22.46		646.329	647.332	8.633	0.645	1
1278	NTMI	19.36		477.226	478.231	13.069	0.925	0.11
1279	NTML	19.36		477.226	478.231	13.069	0.864	0.996
1280	NVSPVG	15.1		571.297	572.299	9.865	0.132	0.102
1281	NW	20.73		318.133	319.142	10.809	0.112	0
1282	PAAIA	16.19		441.259	442.263	11.109	0.054	0.001
1283	PAAIT	17.05		471.269	472.275	13.8	0.108	0.012
1284	PAALA	16.19		441.259	442.263	11.109	0.068	0.937
1285	PAALT	17.05		471.269	472.275	13.8	0.145	0.974
1286	PAAP	16.78		354.19	355.15	2.405	0.975	0
1287	PAD	19.85		301.127	302.133	2.048	0.355	0.962
1288	PADP	15.72		398.18	399.184	3.287	0.669	1
1289	PAETGA	16.34		544.249	545.257	17.044	0.532	1
1290	PAGH	25.33		380.181	381.184	4.176	0.261	0.001
1291	PAVGI	16.52		455.274	456.276	20.305	0.485	0.325
1292	PAVGL	16.52		455.274	456.276	20.305	0.555	0.671
1293	PCPQ	20.13		443.184	444.193	14.756	0.841	0.998
1294	PCPQLPQQPPP	19.52		1200.6	601.3	38.664	0.092	1
1295	PDPIP	19.1		537.28	538.28	22.438	0.07	0.397
1296	PDPLP	19.1		537.28	538.28	22.438	0.876	0.999
1297	PDY	16.84		393.154	394.161	50.397	0.042	0.068
1298	PEF	19.52		391.174	392.181	4.117	0.626	0
1299	PEHTP	16.62		579.265	580.268	8.195	0.494	0.993
1300	PFAD	20.44		448.196	449.212	8.83	0.392	0.009
1301	PFITT	16.02		577.311	578.314	21.878	0.086	1
1302	PFLGSGIAGL	28.31		930.518	931.512	43.946	0.102	0.743
1303	PFLGSGLAGL	28.31		930.518	931.512	43.946	0.134	0.994
1304	PFLTT	16.02		577.311	578.314	21.878	0.142	1
1305	PFQCG	15.7		550.221	551.222	17.337	0.473	0.173
1306	PFW	25.49		448.211	449.212	8.83	0.068	0
1307	PGAIF	19.02		503.274	504.245	28.628	0.037	0
1308	PGGAGGLRP	15.03		780.424	781.424	14.977	0.042	0.03
1309	PGGASF	15.09		534.244	535.221	15.496	0.111	0.998
1310	PH	18.26		252.122	253.128	5.629	0.043	0.022
1311	PHT	16.29		353.17	354.178	22.193	0.186	0.25
1312	PIAV	18.18		398.253	399.256	15.214	0.39	0
1313	PINGP	15.26		496.265	497.267	8.765	0.035	0.054
1314	PIPEHTPP	16.47		886.455	887.454	22.659	0.077	1
1315	PIVKPAEIP	15.04		962.58	482.293	17.121	0.09	0.198
1316	PKMT	15.76		475.247	476.256	17.317	0.933	0.752
1317	PLAV	18.18		398.253	399.256	15.214	0.801	0
1318	PLNGP	15.26		496.265	497.267	8.765	0.048	0.989
1319	PMAPLP	16.22		624.331	625.331	26.35	0.535	0.001
1320	PMF	16.89		393.172	394.179	6.052	0.052	0
1321	PMVSPC	18.86		632.266	633.264	11.1	0.926	1
1322	PNAQPNTH	19.5		877.404	879.393	8.426	0.09	1
1323	PNDQPP	24.23		666.297	667.304	12.937	0.651	1
1324	PPAPGS	15.46		524.26	525.289	22.113	0.295	0.985
1325	PPPVHDTD	16.36		876.398	439.202	4.907	0.873	1
1326	PQQIPP	19.94		678.37	679.376	11.05	0.029	0.165
1327	PQQLLWNGSNSVVP	16.28		1537.79	769.893	26.085	0.175	1
1328	PQQLPP	19.94		678.37	679.376	11.05	0.063	1
1329	PQQPFPQPQQPQLP	16.26		1628.83	815.418	30.078	0.097	1
1330	PQQPQQPFLQPQQPFPQQPQQ	20.34		2513.24	838.744	31.185	0.227	1
1331	PQQPQQPFPQPQ	18.67		1418.69	710.343	35.581	0.302	1
1332	PQVPF	16.36		586.312	587.292	27.84	0.067	0.17
1333	PQW	21.13		429.201	430.21	14.089	0.053	0
1334	PR	19.91		271.164	272.17	5.05	0.079	0
1335	PRW	15.58		457.244	458.263	9.266	0.011	0
1336	PRWLVA	19.47		740.433	741.439	19.185	0.173	0.01
1337	PSAT	20.2		374.18	375.188	14.275	0.795	0.229
1338	PSII	27.56		428.264	429.266	21.308	0.036	0.002
1339	PSIL	27.56		428.264	429.266	21.308	0.055	0.004
1340	PSIP	22.8		412.232	413.238	14.626	0.037	0.001
1341	PSLI	27.56		428.264	429.266	21.308	0.055	0.002
1342	PSLL	27.56		428.264	429.266	21.308	0.096	0
1343	PSLP	22.8		412.232	413.238	14.626	0.313	0.517
1344	PSNGP	15.89		470.213	471.22	26.095	0.054	0.997
1345	PSTIQ	22.38		544.286	545.289	11.242	0.146	0.266
1346	PSTLQ	22.38		544.286	545.289	11.242	0.192	1
1347	PSTLQS	18.17		631.318	632.324	11.133	0.08	1
1348	PSVE	19.91		430.206	431.214	10.163	0.531	0.42
1349	PSVP	19.26		398.217	399.222	9.211	0.967	0.976
1350	PTHT	16.42		454.218	455.225	17.444	0.923	0.986
1351	PTIF	21.98		476.264	477.268	27.536	0.044	0
1352	PTLF	21.98		476.264	477.268	27.536	0.215	0.043
1353	PTLPGWLPNPLFP	16.48		1447.79	724.887	50.727	0.028	1
1354	PTPS	15.7		400.196	401.198	6.475	0.374	0.651
1355	PTSVF	20.99		549.28	550.281	22.634	0.225	0.999
1356	PTVPH	15.12		549.291	550.298	21.986	0.053	1
1357	PTVSF	23.09		549.28	550.282	22.586	0.102	0.999
1358	PVESPAP	15.16		695.349	696.352	12.58	0.178	1
1359	PVFI	25.13		474.284	475.29	34.982	0.029	0
1360	PVFL	25.13		474.284	475.29	34.982	0.038	0
1361	PVGSSRP	16.36		698.371	699.369	10.071	0.579	1
1362	PVIV	19.24		426.284	427.291	20.42	0.026	0
1363	PVIVP	20.01		523.337	524.339	26.878	0.03	0
1364	PVLV	19.24		426.284	427.291	20.42	0.299	0
1365	PVLVP	20.01		523.337	524.339	26.878	0.036	0
1366	PVS	17.73		301.164	302.133	2.048	0.243	0.033
1367	PVVP	23.01		410.253	411.257	13.913	0.896	0
1368	PWGH	16.08		495.223	496.226	7.441	0.015	0
1369	PWQ	16.52		429.201	430.203	14.044	0.015	0
1370	PYVD	16.11		492.222	493.226	8.907	0.615	0.376
1371	QAF	19.25		364.175	365.179	15.279	0.082	0.001
1372	QAFFSY	17.09		761.338	762.343	33.99	0.082	1
1373	QAIAP	21.12		498.28	499.284	10.363	0.543	0
1374	QALAP	21.12		498.28	499.284	10.363	0.319	0.884
1375	QAVI	16.34		429.259	430.263	23.123	0.107	0.184
1376	QAVL	16.34		429.259	430.263	23.123	0.145	0.536
1377	QELQLQ	28.22		757.397	758.397	10.522	0.745	1
1378	QEP	16.3		372.165	373.094	2.876	0.796	0.977
1379	QEVP	21.55		471.233	472.236	8.256	0.16	0.166
1380	QEVPTGSI	17.36		829.418	830.415	14.994	0.218	1
1381	QFAW	18.69		550.254	551.252	36.494	0.015	0.001
1382	QGAPP	15.08		468.233	469.236	2.989	0.039	0.589
1383	QGG	15.94		260.112	261.123	9.257	0.201	0.001
1384	QGGVGGSY	20.4		723.319	724.322	8.607	0.259	1
1385	QGII	22.13		429.259	430.262	17.509	0.022	0.234
1386	QGIL	22.13		429.259	430.262	17.509	0.015	0.106
1387	QGIY	20.88		479.238	480.24	12.388	0.017	0.021
1388	QGLI	22.13		429.259	430.262	17.509	0.018	0.106
1389	QGLL	22.13		429.259	430.262	17.509	0.02	0.988
1390	QGLY	20.88		479.238	480.24	12.388	0.021	0.969
1391	QGTI	16.54		417.222	418.226	7.535	0.195	1
1392	QGTL	16.54		417.222	418.226	7.535	0.115	1
1393	QGW	18.47		389.17	390.173	10.357	0.115	0
1394	QIEQIQ	15.9		757.397	758.398	10.315	0.418	1
1395	QIEQP	19.65		613.307	614.313	7.991	0.419	1
1396	QIGP	15.59		413.227	414.231	3.985	0.037	0
1397	QIIQ	17.74		500.296	501.306	12.466	0.014	0.102
1398	QILQ	17.74		500.296	501.306	12.466	0.312	0.009
1399	QLEQLQ	15.9		757.397	758.398	10.315	0.745	1
1400	QLEQP	19.65		613.307	614.313	7.991	0.623	1
1401	QLGP	15.59		413.227	414.231	3.985	0.032	0.181
1402	QLIQ	17.74		500.296	501.306	12.466	0.338	0.009
1403	QLLQ	17.74		500.296	501.306	12.466	0.162	0.006
1404	QNSSSH	16.87		658.267	659.272	14.832	0.629	1
1405	QNVEAMF	18.31		837.369	839.377	8.822	0.841	1
1406	QPFHHHLLQPQPP	15.64		1574.81	788.413	43.19	0.017	0.999
1407	QPIPP	16.81		550.312	551.31	16.126	0.036	0
1408	QPLPP	16.81		550.312	551.31	16.126	0.036	0.016
1409	QPQLPFPQQPQQPFPQPQQ	17.05		2257.13	1129.56	34.122	0.125	1
1410	QPQLPFPQQPQQPFPQPQQP	32.58		2354.18	1178.09	36.136	0.07	1
1411	QPQPFP	15.88		712.354	713.327	19.48	0.023	0.999
1412	QPSWVP	16.83		712.354	713.327	19.48	0.069	1
1413	QPTST	16.1		532.249	533.251	16.984	0.601	1
1414	QQAH	18.02		482.224	483.214	3.785	0.366	1
1415	QQGPAY	15.73		662.302	663.272	8.523	0.058	0.208
1416	QQIANP	15.79		669.345	670.338	9.565	0.115	0.996
1417	QQPILPQQP	18.93		1047.57	525.289	13.784	0.159	0.018
1418	QQPLPQQP	24.65		934.487	935.488	9.888	0.358	1
1419	QQPP	15.79		468.233	469.236	2.989	0.429	0.998
1420	QQQPPLQP	22.26		934.487	935.488	9.888	0.267	1
1421	QRSQR	17.26		673.362	674.254	9.674	0.093	1
1422	QSIE	16.44		475.228	476.23	8.091	0.624	0.999
1423	QSIG	17.3		403.207	404.21	4.849	0.148	0.002
1424	QSIP	15.14		443.238	444.241	8.09	0.167	0.005
1425	QSLE	16.44		475.228	476.23	8.091	0.185	1
1426	QSLG	17.3		403.207	404.21	4.849	0.089	1
1427	QSLP	15.14		443.238	444.241	8.09	0.828	0.757
1428	QSPVEF	18.76		705.333	706.372	27.37	0.668	1
1429	QSVE	15.38		461.212	462.217	4.434	0.892	1
1430	QTVVIG	18.47		615.359	616.361	23.806	0.232	1
1431	QYTS	15.32		497.212	499.212	8.803	0.832	1
1432	RAAP	17.37		413.239	414.248	8.847	0.133	0
1433	RACST	17.09		536.238	537.241	21.922	0.935	1
1434	RCI	19.78		390.205	391.213	7.859	0.899	0
1435	RCL	19.78		390.205	391.213	7.859	0.643	0
1436	RDH	17.39		426.198	427.203	10.181	0.601	1
1437	RGPI	16.63		441.27	442.271	6.003	0.035	0
1438	RGPL	16.63		441.27	442.271	6.003	0.029	0
1439	RGTT	19.88		433.229	435.187	14.694	0.353	1
1440	RHN	18.31		425.214	426.221	1.002	0.372	0.605
1441	RHSKTD	16.71		742.372	372.191	11.626	0.988	1
1442	RHST	16.23		499.25	500.26	17.153	0.5	1
1443	RHTPNA	15.27		694.351	348.179	17.33	0.606	1
1444	RHW	16.36		497.25	498.259	30.977	0.649	0
1445	RICH	16.61		527.264	528.254	30.116	0.75	0
1446	RIDAPVF	16.25		816.449	817.472	40.489	0.045	0.999
1447	RIVP	25.06		483.317	484.321	10.182	0.376	0
1448	RKCP	20.76		502.269	503.235	15.922	0.361	0
1449	RLCH	16.61		527.264	528.254	30.116	0.16	0
1450	RLCPVL	25.01		699.41	700.417	26.679	0.625	0.955
1451	RLVP	25.06		483.317	484.321	10.182	0.939	0
1452	RMG	20.43		362.174	363.183	13.959	0.489	0
1453	RPWR	16.74		613.345	614.344	17.078	0.024	0
1454	RRAEGRAIRM	15.06		1214.68	608.347	44.276	0.824	0.549
1455	RSEQ	16.19		518.245	519.249	9.43	0.935	1
1456	RSNVFDPFADL	31.59		1279.62	640.817	44.994	0.54	1
1457	RTDTSDIF	16.36		953.445	477.726	33.154	0.688	1
1458	RTPSLG	16.13		629.35	630.35	5.168	0.238	0.999
1459	RTPTVG	17.63		629.35	630.35	5.168	0.665	1
1460	SAEGVW	16.25		647.291	648.306	21.7	0.354	0.037
1461	SAGI	17.63		346.185	347.186	2.635	0.044	0
1462	SAGIVNS	19.37		646.329	647.33	8.555	0.957	1
1463	SAGL	17.63		346.185	347.186	2.635	0.077	0.116
1464	SAGLVNS	25.01		646.329	647.331	8.603	0.952	1
1465	SAGQGH	16.94		555.24	556.248	15.597	0.629	0.914
1466	SAIF	23.29		436.232	437.237	23.078	0.396	0
1467	SALF	23.29		436.232	437.237	23.078	0.759	0
1468	SAVVGL	20.14		544.322	545.328	22.885	0.108	0.033
1469	SDPQAF	19.5		663.286	664.284	18.747	0.649	1
1470	SDVI	19.23		432.222	433.226	12.672	0.119	0.261
1471	SDVL	19.23		432.222	433.226	12.672	0.075	0.999
1472	SEQDSSYISGQILHPN	30.79		1773.82	887.906	29.293	0.227	1
1473	SGALGLGGLSSL	17.51		1030.57	1031.56	43.019	0.552	0.999
1474	SGFP	17.56		406.185	407.231	11.143	0.03	0.001
1475	SGIH	17.36		412.207	413.209	1.034	0.125	0
1476	SGLH	17.36		412.207	413.209	1.034	0.182	0.017
1477	SGLILAG	15.57		629.375	630.404	28.732	0.043	0
1478	SGRH	18.43		455.224	456.233	2.333	0.607	0.996
1479	SGVI	18.05		374.217	375.221	11.806	0.044	0.016
1480	SGVL	18.05		374.217	375.221	11.806	0.143	0
1481	SGVVM	15.06		491.241	492.251	9.625	0.568	0.25
1482	SIAI	18.29		402.248	403.251	20.498	0.158	0.201
1483	SIAL	18.29		402.248	403.251	20.498	0.373	0.003
1484	SIANP	21.14		500.26	501.262	7.431	0.174	0.014
1485	SIDHVF	15.27		716.349	718.346	17.501	0.888	0.998
1486	SIFVPIV	19.05		773.469	774.47	44.094	0.06	0.001
1487	SIGV	17.2		374.217	375.223	2.096	0.046	0.069
1488	SIVG	15.49		374.217	375.223	2.096	0.918	0.029
1489	SIVGI	23.58		487.301	488.3	21.401	0.382	0.177
1490	SIVGL	23.58		487.301	488.3	21.401	0.256	0.077
1491	SIVP	17		414.248	415.25	17.137	0.835	0.036
1492	SKVH	16.08		469.265	470.27	1.082	0.737	0.356
1493	SLAI	18.29		402.248	403.251	20.498	0.282	0.009
1494	SLAL	18.29		402.248	403.251	20.498	0.731	0.538
1495	SLANP	21.14		500.26	501.262	7.431	0.235	0.844
1496	SLDHVF	15.27		716.349	718.346	17.501	0.976	1
1497	SLGV	17.2		374.217	375.223	2.096	0.163	0.992
1498	SLQISG	15.18		603.323	604.323	12.905	0.173	0.016
1499	SLQLSG	15.18		603.323	604.323	12.905	0.271	1
1500	SLTPPP	15.08		610.333	611.32	20.975	0.361	1
1501	SLVG	15.49		374.217	375.223	2.096	0.847	0
1502	SLVGI	23.58		487.301	488.3	21.401	0.693	0.483
1503	SLVGL	23.58		487.301	488.3	21.401	0.509	0.639
1504	SLVP	17		414.248	415.25	17.137	0.979	0.299
1505	SPGP	15.91		356.17	357.174	8.402	0.087	0.001
1506	SPHR	17.08		495.255	496.242	8.061	0.625	0.075
1507	SPIP	16.24		412.232	413.238	14.626	0.102	0.001
1508	SPLP	16.24		412.232	413.238	14.626	0.829	0.135
1509	SPPR	16.07		455.249	456.25	5.006	0.106	0.055
1510	SPQGWT	16.91		674.302	675.308	34.494	0.049	0.998
1511	SPT	20.2		303.143	304.173	7.001	0.517	1
1512	SPVGVGV	19.06		613.344	614.344	17.078	0.143	0.021
1513	SPVIVP	17.61		610.369	611.37	27.279	0.144	0.648
1514	SPVLVP	17.61		610.369	611.37	27.279	0.201	0.648
1515	SQEIQ	16.27		603.286	604.293	4.617	0.779	1
1516	SQELQ	16.27		603.286	604.293	4.617	0.231	1
1517	SRGE	15.08		447.208	448.213	11.194	0.821	1
1518	SSGT	21.7		350.144	351.152	9.506	0.388	1
1519	SSIEQHSGQNIFSGF	20.75		1636.75	819.374	39.516	0.093	1
1520	SSKGLYSTTQSGLVGA	15.21		1554.79	519.26	21.466	0.948	1
1521	SSSR	18.81		435.208	436.212	12.673	0.774	1
1522	STAI	16.03		390.211	391.213	6.167	0.477	1
1523	STAL	16.03		390.211	391.213	6.167	0.637	1
1524	STFI	15.59		466.243	467.246	22.666	0.21	1
1525	STFL	15.59		466.243	467.246	22.666	0.279	1
1526	STGV	24.74		362.18	363.181	3.366	0.727	1
1527	STIA	18.92		390.211	391.21	6.023	0.738	1
1528	STIG	15.65		376.196	377.198	4.871	0.132	1
1529	STLA	18.92		390.211	391.21	6.023	0.745	1
1530	STLG	15.65		376.196	377.198	4.871	0.48	1
1531	STP	22.16		303.143	304.174	7.133	0.763	1
1532	STPGI	15.58		473.249	474.288	17.496	0.114	0.443
1533	STPGL	15.58		473.249	474.288	17.496	0.166	1
1534	STVA	20.42		376.196	377.197	4.904	0.593	1
1535	SVAVVGGQ	23.29		715.386	716.387	8.769	0.103	1
1536	SVCHTP	19.85		642.28	643.247	10.196	0.51	0.983
1537	SVGV	23.33		360.201	361.206	8.615	0.09	0.999
1538	SVIS	16.06		404.227	405.203	8.123	0.365	0.006
1539	SVIVLP	17.88		626.4	627.4	38.885	0.796	0.01
1540	SVIVLPAGHPATF	29.73		1307.72	654.864	39.159	0.075	0.976
1541	SVIVLPAGHPATFVAGNEGNLAL	24.05		2246.21	1124.1	43.204	0.082	1
1542	SVLS	16.06		404.227	405.203	8.123	0.359	0.128
1543	SVLVLP	17.88		626.4	627.4	38.885	0.56	0.01
1544	SVNVPLY	20.03		790.423	791.419	31.155	0.759	0.999
1545	SVSSHSP	15.32		699.319	700.363	24.885	0.343	1
1546	SVSVTVS	18.38		677.36	678.365	14.282	0.532	1
1547	SVVI	17.66		416.264	417.266	15.606	0.122	0.049
1548	SVVL	17.66		416.264	417.266	15.606	0.745	0.003
1549	SYEESMPMP	27.31		1069.41	1070.4	29.477	0.718	1
1550	SYEESMPMPLE	35.7		1311.54	656.769	37.91	0.716	1
1551	SYEESMPMPLEQ	15.06		1439.6	720.8	36.295	0.799	1
1552	SYEESMPMPLEQG	24.39		1496.62	749.312	36.162	0.551	1
1553	SYEESMPMPLEQGWSS	15.39		1856.76	929.379	42.195	0.476	1
1554	SYQDISVS	25.94		897.408	898.371	15.784	0.268	1
1555	SYQDISVSA	33.15		968.445	969.441	19.429	0.257	1
1556	SYQDVY	19.9		773.323	774.324	14.466	0.867	1
1557	TAEP	18.32		416.191	417.196	2.926	0.317	1
1558	TAGI	21.1		360.201	361.169	7.363	0.049	0.743
1559	TAGL	21.1		360.201	361.169	7.363	0.16	1
1560	TAIW	23.16		489.259	490.265	27.047	0.047	0
1561	TALLLSMQLAFT	18.33		1307.72	654.866	39.065	0.536	1
1562	TALW	23.16		489.259	490.265	27.047	0.104	0.018
1563	TAMFK	15.65		596.299	299.158	16.217	0.583	0.072
1564	TASVSGSE	15.17		736.324	737.355	10.31	0.546	1
1565	TATSI	16.38		491.259	492.263	8.749	0.943	1
1566	TATSIA	22.92		562.296	563.297	8.311	0.964	1
1567	TATSL	16.38		491.259	492.263	8.749	0.95	1
1568	TATSLAL	16.59		675.38	676.336	24.487	0.601	1
1569	TDIP	20.16		444.222	445.224	12.402	0.267	0.999
1570	TDLP	20.16		444.222	445.224	12.402	0.114	1
1571	TDTI	15.9		448.217	449.212	8.83	0.682	1
1572	TDTL	15.9		448.217	449.212	8.83	0.54	1
1573	TDVF	20.13		480.222	481.223	15.972	0.118	1
1574	TDVI	15.43		446.238	447.241	13.723	0.096	1
1575	TDVL	15.43		446.238	447.241	13.723	0.074	1
1576	TEEITT	20.66		692.323	693.331	23.891	0.53	1
1577	TEETLFI	15.22		851.428	852.421	45.122	0.245	1
1578	TEHPLP	15.72		692.349	693.35	17.254	0.215	1
1579	TFGF	15.74		470.217	471.222	26.157	0.049	0.817
1580	TFHV	18.36		502.254	503.262	19.209	0.9	0.197
1581	TFVD	19.28		480.222	481.224	11.406	0.465	1
1582	TGAI	18.58		360.201	361.204	8.273	0.045	0.743
1583	TGAL	18.58		360.201	361.204	8.273	0.034	1
1584	TGEGVW	16.92		647.291	648.306	21.7	0.819	0.999
1585	TGVI	17.51		388.232	389.234	17.248	0.05	1
1586	TGVL	17.51		388.232	389.234	17.248	0.33	1
1587	TGVVGI	23.21		544.322	545.328	22.885	0.218	1
1588	THGS	16.85		400.171	401.198	6.475	0.491	0.997
1589	TIAGI	15.75		473.285	474.286	17.399	0.062	0.41
1590	TIAGL	15.75		473.285	474.286	17.399	0.064	0.999
1591	TIAGP	18.7		457.254	458.263	9.266	0.051	0.001
1592	TIAP	22.17		400.232	401.236	9.592	0.111	0.025
1593	TIAV	17.02		402.248	403.254	15.02	0.143	0.998
1594	TIFIP	18.34		589.348	590.35	43.491	0.036	0
1595	TIFLP	18.34		589.348	590.35	43.491	0.05	0
1596	TIFP	21.1		476.264	477.268	30.771	0.051	0
1597	TIFPI	20.11		589.348	590.351	43.54	0.055	0
1598	TIFPL	20.11		589.348	590.351	43.54	0.054	0
1599	TIGI	20.13		402.248	403.25	15.067	0.041	0
1600	TIGL	20.13		402.248	403.25	15.067	0.047	0.111
1601	TIGM	21.01		420.204	421.21	12.655	0.137	0
1602	TIIGM	25.68		533.288	534.292	27.999	0.056	0.09
1603	TILGM	18.8		533.288	534.292	27.999	0.057	0
1604	TLAGI	15.75		473.285	474.286	17.399	0.178	1
1605	TLAGL	15.75		473.285	474.286	17.399	0.343	1
1606	TLAGP	18.7		457.254	458.263	9.266	0.106	0
1607	TLAP	22.17		400.232	401.236	9.592	0.354	0.011
1608	TLAV	17.02		402.248	403.254	15.02	0.239	1
1609	TLAVA	15.69		473.285	474.286	17.399	0.337	1
1610	TLFIP	18.34		589.348	590.35	43.491	0.05	0
1611	TLFP	21.1		476.264	477.268	30.771	0.115	0
1612	TLFPI	20.11		589.348	590.351	43.54	0.063	0
1613	TLFPL	20.11		589.348	590.351	43.54	0.123	0
1614	TLFPLGGL	35.56		816.475	817.47	46.764	0.086	0.071
1615	TLGI	20.13		402.248	403.25	15.067	0.105	0
1616	TLGL	20.13		402.248	403.25	15.067	0.166	0.998
1617	TLGM	21.01		420.204	421.21	12.655	0.719	0.243
1618	TLIGM	25.68		533.288	534.292	27.999	0.098	0
1619	TLLAPP	19.85		610.369	611.37	27.279	0.12	0.94
1620	TLLGM	25.68		533.288	534.292	27.999	0.128	0.001
1621	TNEI	16.92		475.228	476.228	8.059	0.066	1
1622	TNEL	16.92		475.228	476.228	8.059	0.749	1
1623	TPGPP	15.79	92.4	467.238	468.236	8.485	0.043	0.815
1624	TPSY	17.03		466.206	467.21	10.248	0.154	0.992
1625	TPVPH	19.39		549.291	550.298	21.986	0.099	1
1626	TPVSF	24.33		549.28	550.282	22.586	0.112	0.987
1627	TPYS	19.17		466.206	467.21	10.248	0.161	0.977
1628	TQAP	17.96		415.207	416.212	12.542	0.086	1
1629	TRST	15.71		463.239	464.246	24.708	0.932	1
1630	TRW	16.18		461.239	462.212	7.539	0.89	0.001
1631	TSAI	22.58		390.211	391.213	6.167	0.244	1
1632	TSAL	22.58		390.211	391.213	6.167	0.438	1
1633	TSF	17.79		353.159	354.164	12.559	0.943	1
1634	TSFI	19.43		466.243	467.246	22.666	0.06	0.997
1635	TSFL	19.43		466.243	467.246	22.666	0.136	1
1636	TSGGGGHPT	15.31		769.335	771.347	29.229	0.349	1
1637	TSGIPSNP	17.3		771.376	772.358	20.394	0.186	1
1638	TSIA	24.82		390.211	391.215	6.22	0.72	0.999
1639	TSIE	15.81		448.217	449.222	4.691	0.5	1
1640	TSLA	24.82		390.211	391.215	6.22	0.871	1
1641	TSLE	15.81		448.217	449.222	4.691	0.733	1
1642	TSNGVT	19.23		577.271	578.278	18.967	0.449	1
1643	TSPT	18.61		404.191	405.194	2.832	0.54	1
1644	TSTALAI	20.45		675.38	676.336	24.487	0.626	1
1645	TTDY	15.02		498.196	499.202	3.291	0.605	1
1646	TTIV	17.1		432.258	433.263	11.174	0.874	1
1647	TTLV	17.1		432.258	433.263	11.174	0.172	1
1648	TTMT	19.71		452.194	453.209	10.732	0.874	1
1649	TTNDSFTF	21.2		931.392	932.433	22.364	0.71	1
1650	TTNK	16.2		462.244	463.248	20.275	0.807	1
1651	TTPGES	16.34		590.255	591.257	11.098	0.275	1
1652	TTPT	15.45		418.206	210.11	9.355	0.693	1
1653	TTPV	16.03		416.227	417.231	10.342	0.93	1
1654	TVAD	16.7		404.191	405.186	7.491	0.704	1
1655	TVAP	17.14		386.217	387.218	8.075	0.038	0
1656	TVATPVL	23.45		699.417	700.417	26.679	0.361	1
1657	TVDVSA	17.69		590.291	591.29	12.904	0.94	1
1658	TVDVSVVD	28.91		832.418	833.417	19.609	0.5	1
1659	TVGAG	16.65		403.207	404.211	2.701	0.172	1
1660	TVGE	18.52		404.191	405.194	2.832	0.94	1
1661	TVHSGNF	15.32		760.35	761.35	28.267	0.908	1
1662	TVIV	17.89		430.279	431.281	27.717	0.846	0.934
1663	TVKKGFAT	15.96		850.491	426.251	21.875	0.09	1
1664	TVLATGEYKEPITQ	15.45		1548.8	775.393	21.945	0.947	1
1665	TVLGP	15.31		485.285	486.253	11.027	0.059	0.027
1666	TVLV	17.89		430.279	431.281	27.717	0.79	1
1667	TVSGF	22.91		509.249	510.25	14.265	0.945	1
1668	TVTD	15.22		434.201	435.205	4.478	0.967	1
1669	TVVGI	20.71		487.301	488.303	21.45	0.135	1
1670	TVVGL	20.71		487.301	488.303	21.45	0.4	1
1671	TVVGP	20.07		471.269	472.275	8.906	0.208	0.001
1672	TVVIG	18.71		487.301	488.304	21.876	0.101	1
1673	TVVLG	18.71		487.301	488.304	21.876	0.857	1
1674	TVVP	16.71		414.248	415.25	16.945	0.514	0
1675	TVVQ	15.76		445.254	446.256	9.464	0.446	1
1676	TVVS	18		404.227	405.201	8.204	0.481	1
1677	TW	15.63		305.138	306.144	9.21	0.053	0
1678	TWIA	15.51		489.259	490.259	27.636	0.025	0
1679	TWLA	15.51		489.259	490.259	27.636	0.034	0
1680	TYCPLP	17.78		692.32	693.346	17.11	0.834	0.985
1681	TYK	17.62		410.217	411.221	12.736	0.857	0.001
1682	VAALQ	18.19		500.296	501.297	12.514	0.451	1
1683	VAASPVS	16.3		629.338	630.313	10.327	0.702	0.999
1684	VAATP	21.13		457.254	458.258	8.002	0.13	1
1685	VAGGGGAADVA	15.4		843.409	844.398	9.437	0.683	1
1686	VAGNEGNLA	22.87		843.409	844.398	9.437	0.733	1
1687	VAGNEGNLAL	26.28		956.493	957.486	24.085	0.367	1
1688	VAIG	17.83		358.222	359.23	13.72	0.91	0
1689	VAINGF	15.87		619.333	620.333	33.635	0.793	0.101
1690	VAISI	24.25		501.316	502.324	30.885	0.466	0.263
1691	VAISL	24.25		501.316	502.324	30.885	0.187	0.263
1692	VALG	17.83		358.222	359.23	13.72	0.445	0
1693	VALSI	24.25		501.316	502.324	30.885	0.269	0.481
1694	VALSL	24.25		501.316	502.324	30.885	0.317	0.98
1695	VASPMAF	15.58		721.347	722.35	40.16	0.035	0.999
1696	VASSI	19.66		475.264	476.267	17.764	0.24	0.707
1697	VASSL	19.66		475.264	476.267	17.764	0.307	1
1698	VATGF	21.53	94.4	493.254	494.259	16.123	0.143	1
1699	VATP	15.17		386.217	387.22	9.69	0.029	0.994
1700	VATPVF	15.23		632.353	633.353	28.735	0.223	1
1701	VAVSVA	15.07		544.322	545.324	12.72	0.13	0.999
1702	VCIE	15.46		462.215	463.224	10.632	0.889	0.939
1703	VCLE	15.46		462.215	463.224	10.632	0.842	1
1704	VCR	15.72		376.189	377.192	54.857	0.942	0
1705	VCVP	19.51		416.209	417.216	13.637	0.495	0
1706	VCVTGF	31.17		624.294	625.297	27.682	0.954	1
1707	VCY	16.92		383.152	384.157	12.526	0.964	0.001
1708	VDAV	17.62		402.211	403.217	10.096	0.689	1
1709	VDIAG	18.08		473.249	474.255	9.267	0.979	0.657
1710	VDIG	15.08		402.211	403.219	10.115	0.174	0.009
1711	VDLAG	18.08		473.249	474.255	9.267	0.783	0.774
1712	VDLG	15.08		402.211	403.219	10.115	0.239	1
1713	VDTI	15.9		446.238	447.242	16.172	0.272	1
1714	VDTL	15.9		446.238	447.242	16.172	0.621	1
1715	VDVIANA	20.59		700.376	701.375	16.907	0.931	1
1716	VDVLANA	20.59		700.376	701.375	16.907	0.953	1
1717	VDVSVVD	20.21		731.37	732.368	17.63	0.751	1
1718	VDVY	17.73		494.238	495.241	12.804	0.52	1
1719	VDYN	18.2		509.212	510.216	5.84	0.119	1
1720	VDYNVA	16.93		679.318	680.324	14.661	0.914	1
1721	VEAGKKAAG	18.2		829.466	830.461	15.041	0.945	0.004
1722	VEIIAN	18.31		657.37	658.371	26.968	0.312	1
1723	VEILAN	18.31		657.37	658.371	26.968	0.97	1
1724	VELLAN	18.31		657.37	658.371	26.968	0.812	1
1725	VEMLSEA	18.96		777.358	778.346	20.267	0.64	1
1726	VESSDTIDNVK	32.15		1205.58	603.792	9.904	0.603	1
1727	VETETEA	16.18		777.339	778.346	20.267	0.723	1
1728	VEVPGGL	24.34		669.37	670.372	27.622	0.408	0
1729	VEVPGGLT	27.63		770.417	771.419	23.488	0.971	1
1730	VEVPGGLTVA	25.56		940.523	941.521	34.138	0.937	1
1731	VFTP	21.82		462.248	463.249	16.201	0.5	0.155
1732	VFVG	19.47		420.237	421.248	17.494	0.918	0
1733	VGAIGA	16.12		486.28	487.283	9.075	0.162	0.011
1734	VGALGA	16.12		486.28	487.283	9.075	0.083	0.998
1735	VGDP	20.29		386.18	387.187	3.251	0.369	0.866
1736	VGFG	15.72		378.19	379.193	12.51	0.419	0
1737	VGGI	24.22		344.206	345.213	10.712	0.745	0
1738	VGGL	24.22		344.206	345.213	10.712	0.899	0
1739	VGGP	21.99		328.175	329.178	5.714	0.617	0
1740	VGGSPVG	20.69		571.297	572.3	9.975	0.706	0.958
1741	VGGV	17.4		330.19	331.127	5.348	0.985	0.239
1742	VGII	17.98		400.269	401.274	24.027	0.341	0
1743	VGIL	17.98		400.269	401.274	24.027	0.694	0
1744	VGLI	17.98		400.269	401.274	24.027	0.567	0
1745	VGLL	17.98		400.269	401.274	24.027	0.845	0
1746	VGPSGVG	18.22		571.297	572.3	10.086	0.095	0.86
1747	VGQP	17.91		399.212	400.216	3.239	0.937	0.651
1748	VGSPGVG	20.66		571.297	572.3	10.069	0.418	0.101
1749	VGSQP	21.01		486.244	487.246	4.413	0.659	0.966
1750	VGTV	23.54		374.217	375.219	6.033	0.108	1
1751	VGVG	16.49		330.19	331.127	5.566	0.985	0.113
1752	VGVT	22.31		374.217	375.22	6.118	0.08	1
1753	VHAE	16.41		454.218	455.221	17.413	0.83	1
1754	VIAEY	15.97		593.306	594.308	14.442	0.405	0
1755	VIALR	15.16		570.385	571.387	15.779	0.169	0.039
1756	VIDAINQ	19.15		771.413	772.408	15.108	0.1	1
1757	VIEP	22.01		456.258	457.261	11.077	0.051	0.001
1758	VIEY	22.95		522.269	523.274	16.151	0.089	0.058
1759	VIFSPVL	26.46		773.469	774.464	43.987	0.083	0.108
1760	VIFSPVLV	47.75		872.537	873.534	45.632	0.047	0.108
1761	VIFSPVLVP	31.57		969.59	970.591	46.11	0.052	0.998
1762	VIFSPVLVPAA	45.41		1111.66	1112.66	44.866	0.163	0.998
1763	VIGAG	16.52		415.243	416.248	4.202	0.043	0.029
1764	VIGAIV	15.52		570.374	571.38	15.72	0.082	0
1765	VIGALV	15.52		570.374	571.38	15.72	0.082	0
1766	VIGS	17.86		374.217	375.187	4.837	0.753	0
1767	VIISG	21.51		487.301	488.302	16.089	0.031	0.894
1768	VIISGI	18.94		600.385	601.3	38.528	0.027	0.658
1769	VILSG	21.51		487.301	488.302	16.089	0.074	0.766
1770	VILSGI	18.94		600.385	601.3	38.528	0.05	0.658
1771	VIP	15.01		327.216	328.224	5.281	0.019	0.008
1772	VIPI	16.66		440.3	441.318	24.077	0.03	0
1773	VIPL	16.66		440.3	441.318	24.077	0.029	0
1774	VIPVD	16.5		541.311	542.314	13.054	0.452	0.002
1775	VIPVP	19.76		523.337	524.338	26.965	0.034	0
1776	VISG	19.82		374.217	375.224	4.967	0.049	0.012
1777	VIVG	20.97		386.253	387.258	12.511	0.799	0
1778	VIVP	18.03		426.284	427.29	17.641	0.34	0
1779	VKEVGGGA	26.85		715.386	716.387	8.769	0.249	0.335
1780	VKLDVLQTL	30.97		1027.63	1028.63	42.581	0.903	1
1781	VLAEY	15.97		593.306	594.308	14.442	0.965	1
1782	VLAIR	15.16		570.385	571.387	15.779	0.208	0.039
1783	VLALR	15.16		570.385	571.387	15.779	0.125	0.151
1784	VLEP	22.01		456.258	457.261	11.077	0.833	0.019
1785	VLEY	22.95		522.269	523.274	16.151	0.832	0.37
1786	VLFSPVL	26.46		773.469	774.464	43.987	0.102	0.98
1787	VLFSPVLV	47.75		872.537	873.534	45.632	0.037	0.045
1788	VLFSPVLVP	31.57		969.59	970.591	46.11	0.059	0.157
1789	VLFSPVLVPAA	45.41		1111.66	1112.66	44.866	0.135	0.998
1790	VLGAG	16.52		415.243	416.248	4.202	0.049	0
1791	VLGALV	15.52		570.374	571.38	15.72	0.055	0
1792	VLGS	17.86		374.217	375.187	4.837	0.17	0.001
1793	VLISG	21.51		487.301	488.302	16.089	0.027	0.766
1794	VLLSG	21.51		487.301	488.302	16.089	0.073	0.861
1795	VLLSGI	18.94		600.385	601.3	38.528	0.046	0.428
1796	VLLSGL	18.94		600.385	601.3	38.528	0.068	0.428
1797	VLP	15.01		327.216	328.224	5.281	0.082	0
1798	VLPI	16.66		440.3	441.318	24.077	0.027	0
1799	VLPL	16.66		440.3	441.318	24.077	0.158	0
1800	VLPVD	16.5		541.311	542.314	13.054	0.918	0.001
1801	VLPVP	19.76		523.337	524.338	26.965	0.174	0
1802	VLSG	19.82		374.217	375.224	4.967	0.091	0
1803	VLSVIP	18.35		626.4	627.403	38.986	0.762	0.18
1804	VLSVLP	21.98		626.4	627.403	38.986	0.664	0.364
1805	VLVG	20.97		386.253	387.258	12.511	0.42	0
1806	VLVP	18.03		426.284	427.29	17.641	0.774	0
1807	VMAW	15.05		505.236	506.268	26.237	0.904	0
1808	VMGYCLP	15.98		781.35	782.32	23.407	0.459	0.884
1809	VMH	15.14		385.178	386.185	6.969	0.507	0
1810	VNGF	15.02		435.212	436.218	11.23	0.031	1
1811	VNISGGHVNPAITF	26.04		1424.74	713.371	36.522	0.058	0.992
1812	VNPSVG	17.85		571.297	572.297	10.007	0.055	0.562
1813	VNSAGP	18.46		543.265	544.243	6.839	0.826	0.995
1814	VPAAI	16.55		469.29	470.293	24.156	0.085	0.001
1815	VPAAL	16.55		469.29	470.293	24.156	0.117	0.49
1816	VPAAMF	17.08		634.315	635.297	33.654	0.089	0
1817	VPIVP	19.27		523.337	524.338	27.175	0.208	0
1818	VPLVP	19.27		523.337	524.338	27.175	0.93	0
1819	VPTVDVS	27.41		715.375	716.38	15.419	0.753	1
1820	VPTVDVSVVD	32.32		1028.54	1029.54	30.326	0.437	1
1821	VPVP	22.68		410.253	411.259	14.042	0.928	0.1
1822	VPVPQLQPQNPSQQQPQ	18.62		1911.98	956.991	24.681	0.153	1
1823	VQFD	17.02		507.233	508.235	16.965	0.7	1
1824	VQVQ	15.5	92.3	472.265	473.268	4.258	0.851	1
1825	VRNPEEIPWGEAGAD	21.08		1638.76	820.376	29.881	0.726	1
1826	VSAPQGS	17.49		644.313	645.307	19.263	0.313	1
1827	VSGI	21.14		374.217	375.188	8.45	0.045	0.435
1828	VSGL	21.14		374.217	375.188	8.45	0.155	0.087
1829	VSGMS	17.29		479.205	480.206	8.699	0.669	0.999
1830	VSGV	19.31		360.201	361.207	8.695	0.942	0.998
1831	VSIS	20		404.227	405.23	8.139	0.838	0.006
1832	VSIVLP	18.97		626.4	627.4	38.885	0.181	0.004
1833	VSLCLMT	15.48		765.377	766.38	27.725	0.925	1
1834	VSLS	20		404.227	405.23	8.139	0.853	0.985
1835	VSLSSVS	21.81		677.36	678.364	14.229	0.43	1
1836	VSLVLP	23.3		626.4	627.4	38.885	0.118	0.004
1837	VSQCEEEIEVG	16.02		1220.52	611.262	17.753	0.732	1
1838	VSSISVS	17.09		677.36	678.365	14.282	0.522	0.77
1839	VSSLSVS	17.09		677.36	678.365	14.282	0.43	1
1840	VSTSVVKDHEVR	17.08		1354.72	678.364	14.229	0.804	1
1841	VSTT	17.26		406.206	407.155	8.863	0.897	1
1842	VSVI	17.28		416.264	417.265	15.64	0.154	0.037
1843	VSVL	17.28		416.264	417.265	15.64	0.785	0.022
1844	VSVP	17.97		400.232	401.236	9.592	0.077	0.995
1845	VSYP	15.73		464.227	465.226	24.252	0.148	0.138
1846	VTAI	21.23		402.248	403.251	20.563	0.111	0.999
1847	VTAL	21.23		402.248	403.251	20.563	0.264	1
1848	VTANP	16.17		500.26	501.262	7.431	0.906	1
1849	VTAPLSL	19.4		699.417	700.417	26.679	0.789	0.31
1850	VTAT	15.67		390.211	391.213	8.077	0.84	1
1851	VTDAF	17.39		551.259	552.277	22.397	0.141	1
1852	VTQLSG	16		603.323	604.323	12.905	0.751	1
1853	VTSGF	18.59		509.249	510.253	14.16	0.931	1
1854	VTTP	15.9		416.227	417.231	11.228	0.885	1
1855	VTVGI	20.59		487.301	488.303	21.45	0.169	1
1856	VTVGL	20.59		487.301	488.303	21.45	0.237	1
1857	VVDMPGLGSGDIK	27.89		1286.65	644.329	30.094	0.63	0.976
1858	VVDMPGLGSGDIKVQ	25.21		1513.78	757.891	35.484	0.822	0.793
1859	VVGI	24.56		386.253	387.257	17.677	0.886	0
1860	VVGL	24.56		386.253	387.257	17.677	0.115	0
1861	VVLPSTE	20.22		743.407	744.403	16.889	0.889	1
1862	VWAEAS	15.53		661.307	662.308	22.427	0.183	1
1863	VYVP	23.53		476.264	477.268	30.771	0.709	0
1864	WADPFDTF	17.53		997.418	998.418	45.511	0.19	1
1865	WAGT	18.33		433.196	434.204	11.323	0.224	0.225
1866	WDG	16.28		376.138	377.141	14.608	0.36	0.09
1867	WGH	15.49		398.17	399.232	6.772	0.309	0
1868	WGYP	18.88		521.227	522.236	20.29	0.029	0
1869	WH	15.92		341.149	342.157	4.987	0.183	0
1870	WHG	16.39		398.17	399.232	6.772	0.284	0
1871	WIDA	19.1		503.238	504.245	28.628	0.731	0.02
1872	WISV	17.67		503.274	504.245	28.628	0.345	0.081
1873	WLDA	19.1		503.238	504.245	28.628	0.608	0.896
1874	WLSV	17.67		503.274	504.245	28.628	0.64	0.974
1875	WN	16.76		318.133	160.074	3.11	0.112	0
1876	WRGS	17.07		504.245	505.227	10.101	0.727	0.947
1877	WSD	18		406.149	407.157	8.455	0.068	0.999
1878	WSS	24.81		378.154	379.157	10.064	0.567	0.892
1879	WT	15.62		305.138	306.141	9.163	0.051	0
1880	WVHS	17.29		527.249	528.294	28.24	0.873	1
1881	WYSA	18.83		525.222	526.217	15.463	0.074	0.001
1882	YAAH	16.25		460.207	231.112	11.27	0.288	0.962
1883	YAIP	20.6		462.248	463.255	19.803	0.023	0
1884	YALP	20.6		462.248	463.255	19.803	0.171	0
1885	YANF	17.25		513.222	514.222	15.083	0.15	0.999
1886	YCGK	16.58		469.2	469.731	9.358	0.19	0.902
1887	YDAF	23.22		514.206	515.21	17.334	0.567	1
1888	YGH	18.28		375.154	376.158	4.903	0.296	0
1889	YGV	17.42		337.164	338.168	8.388	0.04	0
1890	YGYP	16.86		498.211	499.217	14.108	0.044	0
1891	YHH	22.25		455.192	456.194	7.021	0.742	0
1892	YKGS	15.58		453.222	454.225	24.267	0.278	0.005
1893	YPTT	19.4		480.222	481.227	11.289	0.576	1
1894	YQIT	16.21		523.264	524.269	12.66	0.067	1
1895	YQLT	16.21		523.264	524.269	12.66	0.077	1
1896	YRGG	15.15		451.218	452.221	3.461	0.052	0
1897	YSIF	29.56		528.258	529.278	34.599	0.023	0
1898	YSLF	29.56		528.258	529.278	34.599	0.055	0
1899	YSNI	15.59		495.233	496.226	7.441	0.108	0.148
1900	YSNL	15.59		495.233	496.226	7.441	0.141	1
1901	YST	15.79		369.154	370.154	2.656	0.957	1
1902	YTS	19.09		369.154	370.159	2.503	0.958	1
1903	YYPGLSN	24.16		812.371	813.368	17.632	0.09	1
1904	YYQPP	22.98		666.301	667.303	13.074	0.034	0.884
Note: -10lgP: The confidence score (-10lgP) for peptide-spectrum match (PSM) reliability. ALC (%): Average Local Confidence score (%), indicating the confidence level of the peptide sequence assignment. Mass: Molecular mass (Da) of the identified peptide. m/z: Mass-to-charge ratio of the precursor ion. RT: Retention time (min). Class: Classification as a potential umami peptide. UMPred-FRL-Probab…
