# Supplementary material for: Identification and Sensory Characterization of Umami Peptides During Lager Beer Fermentation
Source: Foods. 2026 May 12;15(10):1694. doi: 10.3390/foods15101694 (PMC13205335; doi:10.3390/foods15101694)
Supplement: Supplementary file 1 [file foods-15-01694-s001.zip › S7. Parameters for the identification and predicted umami intensity of peptides identified in lager beer at day 10 of the brewing process..xlsx]

## Sheet: Tabelle1
Number	Peptide	-10LgP	ALC (%)	Mass	m/z	RT	UMPred-FRL-Probability	ProUmami
1	AGEQAFH	37.81	97.6	800.345	801.349	11.9258	0.791	0.132324
2	MRPP	22.65		541.268	542.272	13.0024	0.088	2.19011e-08
3	AGEQAF	20.01		663.286	664.284	18.6199	0.541	1
4	AHF	19.24		415.185	416.192	13.6746	0.647	2.01936e-07
5	AATIQ	18.82		544.286	545.29	11.2199	0.957	1
6	RFH	18.1		500.25	501.257	5.0439	0.648	1.81181e-08
7	TMP	18.07		389.162	390.17	12.9915	0.895	0.00761677
8	AATSAAN	17.77		646.292	647.314	18.5732	0.52	1
9	RMPP	17.75		541.268	542.317	12.8686	0.108	2.19011e-08
10	AATLQ	17.07		544.286	545.29	11.2199	0.783	1
11	SSPNAFH	16.36		800.345	801.349	11.9258	0.091	0.994402
12	HAH	16.15		405.176	406.181	1.6563	0.809	0.128001
13	QSTP	15.9		473.212	474.221	2.8586	0.344	1
14	ASQLVE	15.34		687.344	688.349	19.9325	0.957	1
15	KATPVF		98.5	703.39	704.393	30.5619	0.123	0.999998
16	KATPVFL		97.5	816.475	817.478	42.0438	0.528	0.999771
17	RRTPVF		93.7	816.461	817.47	40.4547	0.829	0.999998
18	AERGSY		91.4	723.319	724.322	8.5351	0.531	1
19	WDVVLANTVVK	15.04		1285.69	643.854	35.0969	0.611	0.999999
20	QALVM	16.43		619.289	620.29	25.7473	0.552	0.228478
21	DLQNLRGSNIGMF	26.63		1464.7	733.349	40.5823	0.074	1
22	SGRTAAGNIRSGQ	20.46		1274.63	638.324	29.619	0.954	1
23	QGDVIAVPA	20.38		869.449	870.455	20.6389	0.534	0.981731
24	ERKQQQQQQ	19.8		1200.58	601.301	10.7951	0.447	1
25	VKGNLGGLAVSVT	19.52		1214.69	1215.69	44.2511	0.353	1
26	VGQGTLVQGQ	19.51		986.503	987.49	14.6908	0.366	1
27	YVNNVA	18.94		679.318	680.322	14.5608	0.464	1
28	SNDTGAEKELER	17.1		1348.61	450.543	13.9796	0.908	1
29	AANAIILLDI	16.95		1026.6	514.307	31.4303	0.248	0.999936
30	LSLPNTFLNLSSL	16.06		1418.77	710.385	47.8108	0.967	1
31	LQQQLQL	16.04		870.481	871.483	30.6326	0.398	1
32	QAGNRGGRGN	15.81		986.464	987.466	36.8679	0.34	1
33	LQAEAVAP	15.39		798.412	799.418	23.2673	0.436	0.999991
34	NLADQN	15.38		674.287	675.288	20.4707	0.069	1
35	LALNSTGVFKEL		98.7	1291.7	646.857	41.4608	0.446	1
36	PQQPQQPQQPFPQPQQP	26.79		1998.94	1000.48	37.2432	0.374	1
37	PQPQQPPQLQPQPQ	24.92		1611.79	806.905	35.0529	0.296	1
38	QPQPQQPQP	18.45		1048.48	525.249	26.5177	0.322	1
39	QLQLQSQQLHPQPQQPP	15.2		1868.93	935.463	31.3224	0.245	1
40	SSQENQQLWV	15		1220.52	611.259	17.4914	0.605	1
41	SLVLQQCL	19.87		902.466	903.469	16.1587	0.195	1
42	AICILGRALS	26.13		1014.58	1015.57	38.0047	0.405	0.54945
43	VISLQELC	24.5		902.466	903.469	16.1587	0.602	1
44	KCR	17.98		404.208	405.216	11.036	0.954	4.41141e-08
45	ICPI	17.3		443.233	444.238	11.1847	0.187	2.07766e-09
46	ICPL	17.3		443.233	444.238	11.1847	0.735	8.13836e-10
47	LCPI	17.3		443.233	444.238	11.1847	0.356	4.13316e-09
48	LCPL	17.3		443.233	444.238	11.1847	0.857	5.8943e-07
49	GSGSGSGCGSG	17.29		810.269	811.265	1.7786	0.48	1
50	SSCCGFC	16.24		704.184	705.185	1.2834	0.719	0.999044
51	EGSCNDGTCGS	21.73		1028.29	1029.29	1.2979	0.489	1
52	AAQLPSMCRVEPQQCSIFAAGQY	34.14		2495.14	1248.62	41.0401	0.905	1
53	AQLPSMCRVEPQQCSIF	31.95		1933.88	967.939	40.1601	0.945	1
54	AAQLPSMCRVEPQQCSIF	24.76		2004.92	1003.42	40.3762	0.935	1
55	AQLPSMCRVEPQQCSIFA	22.2		2004.92	1003.96	39.94	0.937	1
56	AQLPSMCRVEPQQCSIFAAGQY	22.05		2424.1	809.037	40.9084	0.91	1
57	ACISCAEELER	21.82		1220.52	611.259	17.4914	0.782	1
58	AQLPSMCRVEPQQCSI	16.71		1786.82	894.41	32.215	0.904	1
59	AQLPSMCRVEPQQCS	15.38		1673.73	837.906	25.3555	0.845	1
60	MRTGAAH	18.26		758.349	759.36	4.2209	0.139	0.999998
61	SRMC	16.76		511.188	512.193	4.8646	0.54	0.0104428
62	PQMVH	15.13		626.285	627.288	19.4483	0.563	0.971904
63	ELSESEMR	34.77	96.8	961.418	962.422	16.531	0.814	1
64	EQQPGAF	23.32		757.34	758.345	18.4299	0.063	1
65	ELSESEM	22.3		805.316	806.32	22.6713	0.747	1
66	EQPFP	21.62		598.275	599.28	25.1066	0.27	0.999629
67	EQAGLPP	19.71		692.349	693.354	17.3818	0.085	0.0426981
68	EPRQP	18.62		607.308	608.318	7.7645	0.926	3.78555e-06
69	EQINP	17.93		581.281	582.284	13.0237	0.325	0.999911
70	EQLNP	17.93		581.281	582.284	13.0237	0.607	1
71	EAGHAVAA	17.86		706.34	707.346	8.0894	0.702	0.0169043
72	EPGQGQQG	17.08		781.335	782.346	3.3303	0.563	1
73	EPLPQQP	17.04		789.402	790.407	18.9729	0.257	0.996017
74	ELNP	16.92	91.9	453.222	454.228	14.2988	0.408	0.0376137
75	EINP	16.92		453.222	454.228	14.2988	0.338	0.000136347
76	EQPQQ	16.39		610.271	611.274	2.7961	0.349	1
77	EQILG	16.37		540.291	541.296	23.7184	0.136	0.741681
78	EQLIG	16.37		540.291	541.296	23.7184	0.181	0.741681
79	EQLLG	16.37		540.291	541.296	23.7184	0.043	0.969794
80	ELVICFILLYE	16.29		1335.71	668.858	47.977	0.264	0.999991
81	EITGR	15.7		556.297	557.302	9.0658	0.236	1
82	EQQPIP	15.45		692.349	693.352	17.177	0.183	0.0177073
83	EQQPLP	15.45		692.349	693.352	17.177	0.265	0.99998
84	ELAQL	15	92.5	554.306	555.31	31.2897	0.169	0.999893
85	EIAQI	15		554.306	555.31	31.2897	0.072	0.00266733
86	EIAQL	15		554.306	555.31	31.2897	0.295	0.953968
87	ELAQI	15		554.306	555.31	31.2897	0.06	0.635309
88	EPHQ		98	491.213	492.218	2.4031	0.688	0.999942
89	EPQQQVPVEVMR		97.7	1420.71	711.357	28.1355	0.858	1
90	EPFPQQPP		95.4	920.439	921.438	26.5559	0.156	0.304638
91	EVCCAGS	21.98		648.212	649.215	1.8582	0.651	1
92	QFSFGGSPLQ	47.06		1049.48	1050.49	42.9038	0.873	1
93	QLSESEMR	40.76		961.418	962.422	16.531	0.522	1
94	QVHPDIGISSK	36.08		1162.6	582.305	19.8486	0.092	0.976447
95	QYYPGLSN	32.32		923.403	924.406	27.7964	0.101	1
96	QPLQPQP	31.33		789.402	790.402	19.1934	0.658	0.04246
97	QPGQGQQPG	29.5		878.388	879.392	8.4015	0.187	1
98	QPQQQVPIEIR	28.79		1317.7	659.858	29.6424	0.31	1
99	QGMPIQ	28.55		655.3	656.306	20.2481	0.09	0.154518
100	QPQQP	27.76		579.265	580.27	8.2361	0.604	0.894146
101	QPQQPQ	25.61		707.324	708.322	6.6958	0.707	1
102	QPQPLQP	25.41		789.402	790.407	18.9729	0.658	0.04246
103	QSTSQWQ	24.96		846.351	847.354	13.5683	0.394	1
104	QLSESEM	23.81		805.316	806.32	22.6713	0.407	1
105	QQYYPGLSN	23.58		1051.46	526.734	25.6273	0.126	1
106	QQPYP	22.47		742.329	743.333	13.6836	0.105	0.992411
107	QQPILPQQPP	22.35		1255.66	628.83	30.1902	0.07	0.000846867
108	QQYYPGLSNESESETSE	21.56		1929.78	965.889	26.7805	0.093	1
109	QQPYPQQQP	21.09		1095.5	548.755	12.724	0.36	1
110	QPQQPFPQPQQP	20.91		1401.67	701.836	25.8055	0.327	1
111	QPQPYP	20.82		711.323	712.326	17.4434	0.031	0.989786
112	QQPP	20.79		579.265	580.267	7.5481	0.429	0.99832
113	QAGHAIQ	20.57		706.34	707.344	8.1405	0.563	0.000408932
114	QLSEDTSSL	20.41		961.424	962.435	16.4394	0.183	1
115	QPFPQPQP	19.85		920.439	921.438	26.5559	0.049	0.206326
116	QPHQP	19.8		588.266	589.268	7.1108	0.226	0.716384
117	QPQPQQQLG	19.3		877.429	878.43	15.8556	0.346	1
118	QYP	19.25		389.159	390.163	12.9103	0.018	2.97822e-05
119	QQGQGY	19.17		662.266	663.271	8.4633	0.294	1
120	QPHQIAQLE	18.96		1045.52	1046.52	23.9636	0.287	0.9994
121	QPFPQQP	18.83		823.386	824.389	23.6922	0.042	0.431236
122	QPFPQPQQ	18.75		951.445	952.443	21.2731	0.189	1
123	QPHQLA	18.74		675.334	676.339	10.4449	0.355	0.550588
124	QPLPQQP	18.67		789.402	790.407	18.9729	0.578	0.707691
125	QPGQGQQGY	18.58		944.399	945.407	10.6107	0.128	1
126	QFSFGGSP	18.39		808.339	809.337	38.7719	0.816	0.962052
127	QLQDVSR	18.17		827.414	828.414	14.958	0.527	1
128	QQQPPLQPQPL	18.16		1255.66	628.831	30.2154	0.374	1
129	QPHQ	18.01		491.213	492.218	2.4031	0.454	0.999942
130	QPQVPPT	17.83		748.375	749.374	18.9256	0.121	0.99793
131	QPQP	17.42		579.265	580.271	8.215	0.285	0.99832
132	QPQPFQP	17.35		823.386	824.395	23.2776	0.048	0.00184928
133	QPQPFP	17.26		695.328	696.328	29.2336	0.023	0.999192
134	QPLQPGAP	17.23		789.402	790.398	19.1149	0.124	0.102301
135	QQAQF	17.12		603.265	604.265	15.4298	0.5	1
136	QPP	17.06		451.207	452.213	8.2907	0.199	0.974442
137	QPVP	16.37		422.216	423.223	14.9037	0.962	0.48778
138	QITGR	16.08		556.297	557.306	9.0978	0.32	1
139	QLTGR	16.08		556.297	557.306	9.0978	0.736	1
140	QPI	16.07		339.179	340.184	16.2589	0.022	1.51678e-10
141	QPL	16.07		339.179	340.184	16.2589	0.34	0.0001023
142	QGQQGY	15.92		662.266	663.271	8.4633	0.294	1
143	QQLLGQ	15.54		668.349	669.351	21.7782	0.416	0.999998
144	QQQPLP	15.49		692.349	693.352	17.177	0.451	0.86615
145	QLPQIPEQ	15.42		934.476	935.423	34.0682	0.295	1
146	QPF	15.23		373.164	374.17	21.4811	0.038	2.25037e-07
147	QPY	15.12		389.159	390.163	10.6353	0.217	0.00407456
148	QLNP		91.8	453.222	454.228	14.2988	0.236	0.126393
149	QGGW		90.3	429.165	430.17	18.3282	0.034	0.905941
150	QQSPLQ	23.65		811.371	812.372	12.3423	0.264	1
151	QPQQPFPQPQQQFPQPQPQPQ	16.96		2384.12	795.722	31.8759	0.3	1
152	QQQPQVIPQRSQ	16.28		1420.69	711.357	28.1355	0.415	1
153	QCCQQ	30.96		717.221	718.225	8.0742	0.915	1
154	QQCCQQLPQIPEQ	19.68		1650.71	826.356	34.4034	0.823	1
155	QCCQQLP	17.53		927.358	928.368	26.7967	0.791	1
156	QCCQQLPQIPEQ	16.71		1522.65	762.327	35.7029	0.823	1
157	AVAGFLTSGALGLGGLSSL	62.54		1689.93	845.969	48.825	0.119	1
158	IIQPQQPAQLEVIR	55.71		1631.94	545.315	31.8564	0.187	1
159	VPTVDVSVVD	51.07		1028.54	1029.54	30.2956	0.437	1
160	LTGMAFRVPTVDVSVVDL	45.17		1918.02	960.002	46.2814	0.342	1
161	GVAPGPIWTPLIPASFPEEK	44.93		2105.12	1053.56	46.176	0.041	0.992218
162	VVDMPGLGSGDIKVQ	44.86		1513.78	757.893	35.2558	0.822	0.793226
163	AFRVPTVDVSVVDL	43.19		1515.83	758.919	44.1435	0.225	1
164	SGLALAASVVGL	42.62		1056.62	1057.62	44.1335	0.065	0.961068
165	SYEESMPMPLE	41.43		1311.54	656.775	37.9357	0.716	0.999999
166	SYEESMPMPLEQG	40.37		1496.62	749.306	36.125	0.551	1
167	IIQPQQPAQYEVIR	38.44		1681.92	841.964	27.5238	0.184	1
168	LAVATPVF	37.63		816.475	817.47	40.4547	0.312	0.999993
169	LAKLNQILRIE	36.92		1309.81	655.91	39.1947	0.143	1
170	IFSPVLVPAA	36.61		1012.6	1013.6	43.4233	0.179	0.650673
171	LFSPVLVPAA	36.61		1012.6	1013.6	43.4233	0.16	0.650673
172	AVAGFLTSGALGLGGL	36.54		1402.78	702.395	47.6498	0.06	1
173	LAVATPVFL	36.53		929.559	930.556	45.242	0.832	0.999942
174	IAHGGVLPNIN	36.38		1103.61	552.808	24.5421	0.482	0.976447
175	FRVPTVDVSVVDL	36.35		1444.79	723.403	44.049	0.281	1
176	AVATPVFL	35.96		816.475	817.478	42.0438	0.336	0.999727
177	AVATPVF	35.7		703.39	704.395	30.4964	0.03	1
178	PQQPQQPFLQPQQPFPQQPQQ	35.56		2513.25	838.751	31.1264	0.227	1
179	VCVTGF	35.49		624.294	625.299	27.6062	0.954	1
180	SYQDISVSA	35.29		968.445	969.453	19.3521	0.257	1
181	LVLPGELAK	34.75	96.3	938.58	939.572	30.8703	0.695	0.832528
182	PFLGSGIAGLLYE	34.03		1335.71	668.858	47.977	0.119	0.945096
183	PFLGSGLAGLLYE	34.03		1335.71	668.858	47.977	0.163	0.998573
184	VPTVDVS	34.02		715.375	716.375	15.366	0.753	1
185	VGGSPVGV	33.91		670.365	671.37	17.9247	0.423	0.324097
186	NPVAGHGVG	33.59		806.403	807.402	7.9015	0.174	0.0220723
187	SEQDSSYISGQILHPN	33.47		1773.82	887.911	29.2076	0.227	1
188	GQGIIQPQQPAQLEVIR	33.02		1874.04	938.015	34.8895	0.175	1
189	VIFSPVLVPAAIA	32.89		1295.79	648.896	47.7255	0.249	0.99822
190	VIFSPVLV	32.74		872.537	873.539	45.5469	0.047	0.107844
191	VLFSPVLV	32.74		872.537	873.539	45.5469	0.037	0.0449225
192	TLFPLGGL	32.58		816.475	817.472	46.7395	0.086	0.0710994
193	IVFSPVI	32.56		773.469	774.469	43.8999	0.065	0.107844
194	LALAASVVGL	32.33		912.564	913.569	43.2245	0.391	0.996811
195	VPVPQLQPQNPSQQQPQ	32.29		1911.98	956.992	24.8075	0.153	1
196	FAIPAINVTSSSTAVAAL	32.24		1731.94	866.974	45.4864	0.255	1
197	VKLDVLQTL	32.03		1027.63	1028.62	42.5734	0.903	1
198	IFSPVLVP	31.49		870.521	871.525	44.6674	0.063	0.107844
199	LFSPVIVP	31.49		870.521	871.525	44.6674	0.064	0.107844
200	LFSPVLVP	31.49		870.521	871.525	44.6674	0.084	0.107844
201	IFSPVLVPAAI	31.45		1125.68	1126.68	47.6246	0.164	0.0160882
202	IFSPVLVPAAL	31.45		1125.68	1126.68	47.6246	0.212	0.0160882
203	LIFSPVLVPAA	31.14		1125.68	1126.68	47.2727	0.132	0.979896
204	LALAASVVG	31.03		799.48	800.482	32.3832	0.05	0.841427
205	IAHGGVIPNIN	30.18		1103.61	552.808	24.5421	0.238	0.976447
206	GVAPGPIW	30.08		795.428	796.423	38.9388	0.031	0.481079
207	AAGQY	30.06		508.228	509.234	4.4567	0.887	1
208	ERFQPMF	29.83		953.443	477.727	33.1207	0.089	0.0226092
209	VVDMPGLGSGDIK	29.66		1286.65	644.331	30.0142	0.63	0.976447
210	LSVGVVLQ	29.43		813.496	814.5	28.6405	0.022	0.000288396
211	YSIF	29.32		528.258	529.261	34.7807	0.023	2.03189e-07
212	YSLF	29.32		528.258	529.261	34.7807	0.055	2.28327e-07
213	SEQDSSYISGQILH	29.24		1562.72	782.365	27.4547	0.45	1
214	FVVP	29.11		460.269	461.272	28.4291	0.889	2.31463e-10
215	IPTP	29.01		426.248	427.254	12.6345	0.117	0.000947027
216	LPTP	29.01		426.248	427.254	12.6345	0.77	0.0324305
217	AFTPIQY	28.98		838.423	839.428	32.7303	0.145	0.999995
218	AFTPLQY	28.98		838.423	839.428	32.7303	0.916	1
219	VIFSPVL	28.75		773.469	774.469	43.8999	0.083	0.107844
220	VLFSPVL	28.75		773.469	774.469	43.8999	0.102	0.979904
221	LPPP	28.71	95.8	422.253	423.259	9.8171	0.037	2.59162e-05
222	IPPP	28.71		422.253	423.259	9.8171	0.047	5.97672e-07
223	IVYSI	28.63		593.342	594.347	27.7675	0.058	0.0909292
224	IVYSL	28.63		593.342	594.347	27.7675	0.093	0.0909292
225	LVYSI	28.63		593.342	594.347	27.7675	0.066	0.0909292
226	LVYSL	28.63		593.342	594.347	27.7675	0.217	0.645342
227	VRNPEEIPWGEAGAD	28.56		1638.76	820.391	29.8281	0.726	1
228	VVIP	28.46		426.284	427.289	21.6797	0.024	1.16778e-08
229	VVLP	28.46		426.284	427.289	21.6797	0.084	2.35405e-09
230	FISVPLV	28.43		773.469	774.471	44.0073	0.831	0.107844
231	PPCPQLPQQPP	28.36		1200.6	1201.6	38.7167	0.092	0.999993
232	PQQIPP	28.24		678.37	679.376	11.0007	0.029	0.164689
233	PQQLPP	28.24		678.37	679.376	11.0007	0.063	0.999935
234	NTLVNS	28.22		646.329	647.331	8.5134	0.645	1
235	YYQPP	28.02		666.301	667.306	12.9369	0.034	0.884073
236	AAGGIGQP	28		669.345	670.348	9.5806	0.121	6.76835e-05
237	VLFSPVLVPAAIA	27.97		1295.79	648.896	47.7255	0.219	0.99822
238	HAVSEGTKAVT	27.82		1098.57	550.286	4.5329	0.74	1
239	RSNVFDPFAD	27.64		1166.54	584.277	38.7583	0.734	1
240	VSGF	27.58		408.201	409.208	12.3473	0.079	0.00598475
241	IPVP	27.56		424.269	425.273	20.982	0.099	0.000546357
242	LPVP	27.56		424.269	425.273	20.982	0.486	0.08851
243	SIVLQEGA	27.52		815.439	816.444	16.7463	0.838	1
244	IQSPVS	27.48		629.338	630.344	10.1691	0.09	0.76056
245	IPVGP	27.47		481.29	482.297	16.8795	0.04	0.000393699
246	VIFSPVLVP	27.26		969.59	970.593	46.0784	0.052	0.998203
247	VLFSPVLVP	27.26		969.59	970.593	46.0784	0.059	0.157082
248	VIIP	27.01		440.3	441.304	30.9412	0.027	2.37798e-10
249	VILP	27.01		440.3	441.304	30.9412	0.025	1.263e-07
250	VLIP	27.01		440.3	441.304	30.9412	0.023	1.263e-07
251	VLLP	27.01		440.3	441.304	30.9412	0.049	1.263e-07
252	VGVT	27		374.216	375.225	6.0458	0.08	1
253	CFIF	26.98		528.241	529.249	34.414	0.21	1.60991e-12
254	CFLF	26.98		528.241	529.249	34.414	0.377	1.81944e-12
255	NGGI	26.96		359.18	360.187	6.0301	0.044	0.79059
256	NGGL	26.96		359.18	360.187	6.0301	0.038	0.994516
257	IVFSPV	26.92		660.385	661.388	35.1717	0.076	0.632452
258	ALELSG	26.81		588.312	589.314	13.9699	0.091	0.999922
259	VSVVD	26.79		517.275	518.282	9.9419	0.785	1
260	SSTAGSN	26.6		622.256	623.263	5.9167	0.244	1
261	SRPP	26.58		455.249	456.253	5.0274	0.137	0.0550018
262	SVIVLPAGHPATF	26.56		1307.72	654.863	39.1221	0.075	0.976447
263	FQQPPQPQPQPPQPPPQPQPQQ	26.45		2513.25	838.751	31.1264	0.305	1
264	TSIA	26.37		390.211	391.217	6.2369	0.72	0.998931
265	TSLA	26.37		390.211	391.217	6.2369	0.871	1
266	ITGI	26.3		402.248	403.253	15.0058	0.042	0.00557033
267	ITGL	26.3		402.248	403.253	15.0058	0.046	0.082252
268	LTGI	26.3		402.248	403.253	15.0058	0.044	0.351846
269	LTGL	26.3		402.248	403.253	15.0058	0.108	0.999999
270	FPVG	26.25		418.222	419.226	16.2697	0.519	5.13048e-11
271	IAISI	26.19		515.332	516.336	36.7344	0.057	0.0871652
272	IAISL	26.19		515.332	516.336	36.7344	0.124	0.0871652
273	IALSI	26.19		515.332	516.336	36.7344	0.281	0.0871652
274	IALSL	26.19		515.332	516.336	36.7344	0.645	0.293528
275	LAISI	26.19		515.332	516.336	36.7344	0.078	0.0871652
276	LAISL	26.19		515.332	516.336	36.7344	0.306	0.0871652
277	LALSI	26.19		515.332	516.336	36.7344	0.453	0.198829
278	LALSL	26.19		515.332	516.336	36.7344	0.848	0.983763
279	GGGGI	26.15		359.18	360.187	6.112	0.055	0.00100648
280	GGGGL	26.15		359.18	360.187	6.112	0.078	0.00713718
281	NGI	26.14		302.159	303.166	6.0435	0.11	2.81559e-09
282	NGL	26.14		302.159	303.166	6.0435	0.052	3.28332e-05
283	AIAGSIGIG	26.12		757.433	758.437	26.9293	0.703	0.54945
284	ISVS	26.12		404.227	405.235	8.1944	0.283	0.00156558
285	LSVS	26.12		404.227	405.235	8.1944	0.235	0.999116
286	LLFSPVLVPAA	26.05		1125.68	1126.68	47.2727	0.114	0.979896
287	PVVP	25.8		410.253	411.257	13.8981	0.896	9.11947e-09
288	TSVP	25.76		402.211	403.217	8.4517	0.086	0.999993
289	IVISG	25.66		487.301	488.305	15.8963	0.03	0.89372
290	IVLSG	25.66		487.301	488.305	15.8963	0.05	0.765922
291	LVISG	25.66		487.301	488.305	15.8963	0.029	0.765922
292	LVLSG	25.66		487.301	488.305	15.8963	0.059	0.765922
293	AATI	25.5		374.216	375.224	8.6881	0.029	0.999976
294	AATL	25.5		374.216	375.224	8.6881	0.029	0.999944
295	KCHPG	25.48		540.248	541.25	8.9724	0.794	0.00892007
296	PQQPFPQLQQPQQPFPQPQ	25.41		2257.13	753.379	33.9999	0.123	1
297	TILMLGGL	25.32		816.478	817.477	46.8444	0.068	3.3824e-07
298	AAVLE	25.29		501.28	502.286	10.7011	0.889	0.999976
299	SVGV	25.16		360.201	361.206	8.6663	0.09	0.999455
300	TVATPVL	25.12		699.417	700.387	26.7609	0.361	0.999988
301	AIVMQQ	25.09		688.358	689.363	12.1191	0.806	0.0235293
302	IEISG	24.94		517.275	518.278	11.91	0.083	0.000562104
303	IELSG	24.94		517.275	518.278	11.91	0.105	6.78639e-06
304	LEISG	24.94		517.275	518.278	11.91	0.393	0.0365731
305	LELSG	24.94		517.275	518.278	11.91	0.047	0.999998
306	IGGGA	24.8		373.196	374.203	2.9527	0.087	0.0679528
307	LGGGA	24.8		373.196	374.203	2.9527	0.045	0.965584
308	AHVF	24.67		472.243	473.25	10.1136	0.415	3.49968e-09
309	MLLTT	24.66		577.314	578.315	21.8338	0.683	0.0339016
310	VEVPGGLTVA	24.66		940.523	941.53	33.9383	0.937	1
311	IAQIE	24.65		572.317	573.319	11.8562	0.071	0.999117
312	IAQLE	24.65		572.317	573.319	11.8562	0.293	0.999921
313	LAQIE	24.65		572.317	573.319	11.8562	0.354	0.999117
314	LAQLE	24.65		572.317	573.319	11.8562	0.461	1
315	IAGF	24.63		406.222	407.226	22.9204	0.033	5.5155e-08
316	LAGF	24.63		406.222	407.226	22.9204	0.057	1.80214e-09
317	EW	24.6		333.132	334.14	12.5081	0.067	4.45856e-05
318	FPITT	24.55		577.311	578.314	21.762	0.07	1
319	IIPQQPQQPFPLQP	24.55		1629.89	815.945	39.9668	0.018	1
320	ATGALVVG	24.46		686.396	687.402	17.2153	0.048	0.99998
321	LFSPVLVPAAI	24.44		1125.68	1126.68	47.6246	0.176	0.0160882
322	LFSPVLVPAAL	24.44		1125.68	1126.68	47.6246	0.207	0.0160882
323	VPVP	24.42		410.253	411.256	13.8944	0.928	0.0998368
324	ADLPGVK	24.38		698.396	699.398	11.9188	0.444	0.980149
325	ESF	24.38		381.154	382.161	8.5843	0.935	0.999999
326	PAIT	24.37		400.232	401.24	7.5332	0.273	0.0025434
327	PALT	24.37		400.232	401.24	7.5332	0.436	0.806128
328	LAGAIE	24.35		572.317	573.32	11.8056	0.115	0.139444
329	LAGALE	24.35		572.317	573.32	11.8056	0.115	1
330	KEVVVLQLT	24.31		1027.63	514.819	42.5518	0.264	1
331	LPVGP	24.3	97.4	481.29	482.297	16.8795	0.083	0.00458892
332	IFVR	24.3		533.332	534.335	18.5567	0.721	1.19351e-09
333	LFVR	24.3		533.332	534.335	18.5567	0.804	6.62132e-11
334	ITLGM	24.27		533.288	534.291	28.0079	0.122	2.89832e-06
335	LTIGM	24.27		533.288	534.291	28.0079	0.044	2.89832e-06
336	LTLGM	24.27		533.288	534.291	28.0079	0.114	0.0294894
337	YVPQLAQLIYE	24.26		1335.71	668.858	47.977	0.035	1
338	TIVP	24.25		428.264	429.271	9.82	0.83	0.00330117
339	TLVP	24.25		428.264	429.271	9.82	0.952	2.56053e-05
340	IGGI	24.21		358.222	359.227	15.4353	0.037	4.44805e-07
341	IGGL	24.21		358.222	359.227	15.4353	0.054	1.21204e-07
342	LGGI	24.21		358.222	359.227	15.4353	0.045	3.10829e-08
343	LGGL	24.21		358.222	359.227	15.4353	0.065	0.000190374
344	ITAP	24.11		400.232	401.237	9.5622	0.14	5.64437e-06
345	LTAP	24.11		400.232	401.237	9.5622	0.248	0.0281547
346	ADESTGTIG	24.09		849.372	850.382	8.3528	0.55	1
347	PIGGI	24.09		455.274	456.28	20.6843	0.048	0.00325513
348	PIGGL	24.09		455.274	456.28	20.6843	0.056	0.0206821
349	PLGGI	24.09		455.274	456.28	20.6843	0.038	0.0431069
350	PLGGL	24.09		455.274	456.28	20.6843	0.04	0.975134
351	QGGVGGSY	24.08		723.319	724.321	8.5157	0.259	1
352	IFSGF	24.06		569.285	570.289	34.1063	0.024	0.000731658
353	LFSGF	24.06		569.285	570.289	34.1063	0.034	0.403206
354	LQPQNPSQQQPQ	24.05		1391.68	696.844	8.6421	0.452	1
355	VGGSPVG	24.01		571.297	572.303	10.082	0.706	0.958042
356	PTVSF	23.99		549.28	550.282	22.5171	0.102	0.99937
357	DVYN	23.95	97.3	509.212	510.22	5.7634	0.015	1
358	PGIW	23.94		471.248	472.252	28.5652	0.053	7.36175e-11
359	PGLW	23.94		471.248	472.252	28.5652	0.058	4.87213e-07
360	STGV	23.93		362.18	363.186	3.3901	0.727	1
361	LSLE	23.86	92	460.253	461.26	13.5178	0.165	0.999999
362	ISIE	23.86		460.253	461.26	13.5178	0.171	0.044588
363	ISLE	23.86		460.253	461.26	13.5178	0.623	0.757312
364	LSIE	23.86		460.253	461.26	13.5178	0.375	0.218175
365	VSLVLP	23.83		626.4	627.403	38.9175	0.118	0.00401104
366	MSIM	23.82		480.208	481.21	22.1332	0.771	3.78031e-05
367	MSLM	23.82		480.208	481.21	22.1332	0.545	0.0124159
368	AVATP	23.8		457.254	458.26	7.8004	0.133	0.999979
369	FEDTNL	23.76		737.323	738.325	17.8491	0.605	1
370	TDVP	23.75		430.206	431.21	8.4294	0.213	1
371	WVP	23.73		400.211	401.216	10.9845	0.201	6.21928e-08
372	SYQDVYN	23.7		887.366	888.373	11.716	0.752	1
373	AEFP	23.67		462.211	463.216	13.2742	0.133	0.0171812
374	RSY	23.63		424.207	425.216	17.5431	0.5	8.90458e-05
375	GVGP	23.6		328.175	329.182	5.9177	0.453	1.39783e-06
376	NII	23.56		358.222	359.226	19.1965	0.013	1.18326e-06
377	NIL	23.56		358.222	359.226	19.1965	0.025	6.50938e-08
378	NLI	23.56		358.222	359.226	19.1965	0.022	6.50938e-08
379	NLL	23.56		358.222	359.226	19.1965	0.038	6.12281e-08
380	ISVP	23.53		414.248	415.253	17.101	0.967	0.409633
381	LSVP	23.53		414.248	415.253	17.101	0.975	0.992724
382	QPQLPFPQQPQQPFPQPQQ	23.53		2257.13	1129.56	33.9885	0.125	1
383	TPTGV	23.49		473.248	474.253	7.3449	0.956	1
384	FPQQPP	23.47		712.354	713.319	14.4324	0.019	0.970496
385	VIGV	23.47		386.253	387.258	12.4397	0.054	1.64658e-09
386	VLGV	23.47		386.253	387.258	12.4397	0.112	1.97487e-05
387	VSIS	23.47		404.227	405.233	8.0499	0.838	0.00575791
388	VSLS	23.47		404.227	405.233	8.0499	0.853	0.984606
389	IAGTPVLF	23.43		816.475	817.472	42.012	0.421	0.0799272
390	IVR	23.41		386.264	387.271	18.4985	0.259	5.77971e-11
391	LVR	23.41		386.264	387.271	18.4985	0.524	4.48784e-11
392	NLALQTL	23.4		771.449	772.455	35.4577	0.065	1
393	VIISG	23.36		487.301	488.304	15.945	0.031	0.89372
394	VILSG	23.36		487.301	488.304	15.945	0.074	0.765922
395	VLISG	23.36		487.301	488.304	15.945	0.027	0.765922
396	VLLSG	23.36		487.301	488.304	15.945	0.073	0.860932
397	VKEVGGGA	23.34		715.386	716.391	8.7159	0.249	0.334681
398	SVIV	23.33		416.264	417.27	15.5816	0.284	0.0306641
399	SVLV	23.33		416.264	417.27	15.5816	0.175	0.0127477
400	VSGV	23.33		360.201	361.206	8.6663	0.942	0.998305
401	AISQIVAGVA	23.27		927.539	928.546	41.3637	0.1	0.997751
402	SSGI	23.27		362.18	363.185	6.3015	0.112	0.0608208
403	SSGL	23.27		362.18	363.185	6.3015	0.369	0.0411529
404	VDVV	23.23		430.243	431.246	12.2976	0.938	0.999652
405	PSII	23.21		428.264	429.268	21.1534	0.036	0.00174258
406	PSIL	23.21		428.264	429.268	21.1534	0.055	0.00431035
407	PSLI	23.21		428.264	429.268	21.1534	0.055	0.00174258
408	PSLL	23.21		428.264	429.268	21.1534	0.096	0.000119047
409	VNISGGHVNPAITF	23.17		1424.74	713.371	36.4506	0.058	0.992218
410	MSAPSP	23.09		588.258	589.263	11.6986	0.181	0.999942
411	EF	23.02		294.122	295.128	9.6387	0.828	2.26372e-06
412	PVLVPAA	23.01		665.411	666.415	25.1344	0.111	0.100665
413	VATGF	23.01		493.254	494.257	16.2663	0.143	0.999998
414	DFPVT	23		577.275	578.279	18.8944	0.892	1
415	IPVG	23		384.237	385.246	11.5259	0.429	1.77345e-05
416	LPVG	23		384.237	385.246	11.5259	0.774	0.000605677
417	QQHH	22.98		548.245	549.252	12.773	0.594	0.929603
418	SAGIVNS	22.92		646.329	647.327	8.4808	0.957	0.999997
419	TPVSF	22.91		549.28	550.281	22.4962	0.112	0.986578
420	EI	22.9		260.137	261.144	8.2933	0.2	2.55705e-07
421	EL	22.9		260.137	261.144	8.2933	0.948	0.400796
422	ITMDPGALF	22.9		963.473	964.471	44.0549	0.377	0.99995
423	QGIY	22.88		479.238	480.244	12.3345	0.017	0.0210031
424	QGLY	22.88		479.238	480.244	12.3345	0.021	0.969306
425	DVYNVA	22.86		679.318	680.32	14.5252	0.873	1
426	PVVPIGLLP	22.83		903.579	904.582	46.9437	0.038	3.51046e-06
427	EGDVIVAPAGSIMHL	22.78		1507.77	754.891	42.2781	0.64	0.976447
428	GVSPGGV	22.76		571.297	572.302	10.1039	0.095	0.00016083
429	ISAI	22.74		402.248	403.25	20.325	0.405	0.345273
430	ISAL	22.74		402.248	403.25	20.325	0.732	0.0685625
431	LSAI	22.74		402.248	403.25	20.325	0.836	0.00309614
432	LSAL	22.74		402.248	403.25	20.325	0.972	0.736544
433	TIAP	22.74		400.232	401.237	9.5622	0.111	0.0254308
434	TLAP	22.74		400.232	401.237	9.5622	0.354	0.0106823
435	STIA	22.71		390.211	391.217	6.2369	0.738	0.999997
436	STLA	22.71		390.211	391.217	6.2369	0.745	1
437	ADLPGVKKE	22.69	92.6	955.534	479.27	9.1359	0.029	0.999861
438	VIFSPV	22.68		660.385	661.386	35.1604	0.085	0.632452
439	VLFSPV	22.68		660.385	661.386	35.1604	0.076	0.865553
440	IFSP	22.66		462.248	463.253	20.0299	0.053	2.97794e-05
441	LFSP	22.66		462.248	463.253	20.0299	0.152	2.7596e-05
442	VTVP	22.66		414.248	415.253	17.101	0.198	0.383207
443	TIGI	22.59		402.248	403.254	14.6694	0.041	4.21774e-05
444	TIGL	22.59		402.248	403.254	14.6694	0.047	0.111095
445	TLGI	22.59		402.248	403.254	14.6694	0.105	0.00014105
446	TLGL	22.59		402.248	403.254	14.6694	0.166	0.998356
447	DIVN	22.56		459.233	460.236	8.3136	0.453	1
448	DLVN	22.56		459.233	460.236	8.3136	0.262	1
449	FRLPEDAKVE	22.52		1202.63	402.216	22.5011	0.488	1
450	NVVF	22.52		477.259	478.264	24.8267	0.422	0.975446
451	ISDI	22.51		446.238	447.243	13.6561	0.13	0.00073837
452	ISDL	22.51		446.238	447.243	13.6561	0.101	0.00644937
453	LSDI	22.51		446.238	447.243	13.6561	0.078	0.000580156
454	LSDL	22.51		446.238	447.243	13.6561	0.321	0.999999
455	MVLQTL	22.47	93.9	703.394	704.396	33.6799	0.209	0.435583
456	SEVF	22.47		480.222	481.23	15.9109	0.668	1
457	SIVP	22.46		414.248	415.253	16.983	0.835	0.035975
458	SLVP	22.46		414.248	415.253	16.983	0.979	0.299344
459	GPSVGV	22.44	92.8	514.275	515.28	18.3803	0.036	0.958042
460	RAHW	22.41		568.287	569.29	12.5291	0.698	7.72572e-06
461	ISIP	22.38		428.264	429.269	24.6655	0.038	0.00892425
462	ISLP	22.38		428.264	429.269	24.6655	0.148	0.199813
463	LSIP	22.38		428.264	429.269	24.6655	0.088	0.0218429
464	LSLP	22.38		428.264	429.269	24.6655	0.635	0.184011
465	PIIG	22.38		398.253	399.257	15.1344	0.047	2.52865e-08
466	PILG	22.38		398.253	399.257	15.1344	0.048	1.95586e-08
467	PLIG	22.38		398.253	399.257	15.1344	0.028	1.95586e-08
468	PLLG	22.38		398.253	399.257	15.1344	0.055	1.95586e-08
469	VAATP	22.35		457.254	458.26	7.9862	0.13	0.999965
470	VFVGF	22.34		567.306	568.309	38.949	0.437	7.14895e-06
471	LNPGP	22.28		496.264	497.27	8.6994	0.034	0.999842
472	GVAPGP	22.27		496.264	497.271	8.6927	0.04	0.350024
473	TGGF	22.25		380.17	381.174	9.4518	0.038	0.999633
474	LDGVY	22.23		565.275	566.278	18.6421	0.146	0.99998
475	FDPVT	22.21		577.275	578.274	18.8912	0.748	1
476	IVGI	22.19		400.269	401.276	23.9704	0.268	4.1492e-10
477	IVGL	22.19		400.269	401.276	23.9704	0.436	2.72328e-09
478	LVGI	22.19		400.269	401.276	23.9704	0.731	1.88628e-08
479	LVGL	22.19		400.269	401.276	23.9704	0.915	6.12468e-05
480	NAII	22.15		429.259	430.263	17.4754	0.062	0.179351
481	NAIL	22.15		429.259	430.263	17.4754	0.103	0.0215544
482	NALI	22.15		429.259	430.263	17.4754	0.073	0.292531
483	NALL	22.15		429.259	430.263	17.4754	0.204	0.42269
484	TVE	22.13		347.169	348.174	6.1262	0.952	1
485	TVMM	22.13		480.208	481.21	22.1332	0.944	0.0138394
486	SGVI	22.11		374.216	375.223	11.7512	0.044	0.0162386
487	SGVL	22.11		374.216	375.223	11.7512	0.143	1.89509e-05
488	AIEISG	22.1		588.312	589.314	13.9699	0.136	0.129533
489	AIELSG	22.1		588.312	589.314	13.9699	0.159	0.989788
490	ALEISG	22.1		588.312	589.314	13.9699	0.441	0.989788
491	LIGAP	22.09		469.29	470.295	12.4457	0.03	1.70132e-06
492	LLGAP	22.09		469.29	470.295	12.4457	0.045	6.5597e-05
493	EQLQLQ	22.07	93	757.397	758.402	10.4651	0.784	0.999998
494	HAQYPP	22.06		711.334	712.337	17.1483	0.02	0.99517
495	GDIF	22		450.211	451.217	22.8075	0.048	0.00156446
496	GDLF	22		450.211	451.217	22.8075	0.565	0.999961
497	IAAP	21.97		370.222	371.227	9.6225	0.917	9.0123e-11
498	LAAP	21.97		370.222	371.227	9.6225	0.814	2.01358e-07
499	VIPVP	21.97		523.337	524.343	27.141	0.034	1.49524e-07
500	VLPVP	21.97		523.337	524.343	27.141	0.174	3.50704e-05
501	VDVIANA	21.96		700.375	701.383	16.7304	0.931	1
502	VDVLANA	21.96		700.375	701.383	16.7304	0.953	1
503	AIGI	21.93		372.237	373.243	21.8428	0.025	4.77426e-09
504	AIGL	21.93		372.237	373.243	21.8428	0.036	2.26455e-10
505	ALGI	21.93		372.237	373.243	21.8428	0.043	1.68331e-09
506	ALGL	21.93		372.237	373.243	21.8428	0.066	1.00187e-06
507	DAVP	21.93		400.196	401.202	8.2743	0.215	0.727397
508	HHY	21.91		455.192	456.198	3.313	0.742	0.000140827
509	YVQV	21.91		507.269	508.275	12.651	0.614	0.00670426
510	RGY	21.89		394.197	395.202	37.1555	0.088	0.00691797
511	TGIP	21.87		386.216	387.219	10.6856	0.024	0.170455
512	TGLP	21.87		386.216	387.219	10.6856	0.141	0.0239537
513	TVIT	21.82		432.258	433.261	11.8402	0.876	0.999976
514	TVLT	21.82		432.258	433.261	11.8402	0.966	0.999998
515	KNCP	21.81		460.21	461.214	9.9685	0.602	0.977706
516	GDVI	21.78		402.211	403.218	13.5555	0.232	0.000771568
517	GDVL	21.78		402.211	403.218	13.5555	0.341	0.999902
518	LAIAVVASGI	21.75		912.564	913.569	43.2245	0.204	0.986269
519	ITFP	21.71		476.264	477.266	30.8773	0.053	3.35573e-06
520	LTFP	21.71		476.264	477.266	30.8773	0.103	6.38643e-07
521	APIT	21.7		400.232	401.24	7.5332	0.113	4.2787e-06
522	APLT	21.7		400.232	401.24	7.5332	0.604	0.0313476
523	LTPMT	21.7		561.283	562.287	19.9928	0.42	0.796563
524	VAAV	21.7		358.222	359.227	12.651	0.651	0.000215021
525	IPIP	21.69		438.284	439.29	27.3411	0.051	2.54958e-07
526	IPLP	21.69		438.284	439.29	27.3411	0.03	2.54958e-07
527	LPIP	21.69		438.284	439.29	27.3411	0.032	2.54958e-07
528	LPLP	21.69		438.284	439.29	27.3411	0.024	6.77666e-07
529	PVVI	21.67		426.284	427.289	20.3262	0.037	5.97117e-10
530	PVVL	21.67		426.284	427.289	20.3262	0.042	2.83812e-10
531	VVMG	21.61		404.209	405.214	10.9893	0.83	2.77562e-09
532	VEVPGGLT	21.6		770.417	771.418	23.4471	0.971	1
533	ALVSYLF	21.58		811.448	812.448	44.0625	0.171	0.703974
534	TVVGI	21.51		487.301	488.303	21.6172	0.135	0.999998
535	TVVGL	21.51		487.301	488.303	21.6172	0.4	1
536	EV	21.49		246.122	247.127	3.3865	0.966	0.669886
537	RSHA	21.47		469.24	470.249	12.3785	0.32	1
538	VTIA	21.47		402.248	403.251	9.4158	0.161	0.998692
539	VTLA	21.47		402.248	403.251	9.4158	0.356	0.999997
540	IPVD	21.42		442.243	443.247	10.6224	0.821	0.0327451
541	LPVD	21.42		442.243	443.247	10.6224	0.57	0.982105
542	SYQDVY	21.4		773.323	774.331	14.3193	0.867	1
543	TDAI	21.4		418.206	419.216	8.5351	0.242	0.999984
544	TDAL	21.4		418.206	419.216	8.5351	0.263	0.999997
545	VVDI	21.4		444.258	445.265	17.2249	0.639	0.221045
546	VVDL	21.4		444.258	445.265	17.2249	0.958	0.970113
547	IYSG	21.39		438.211	439.218	7.9178	0.021	0.00547399
548	LYSG	21.39		438.211	439.218	7.9178	0.047	0.00245766
549	AIDT	21.35		418.206	419.211	4.9524	0.814	0.999823
550	ALDT	21.35		418.206	419.211	4.9524	0.231	1
551	VAGNEGNL	21.34		772.371	773.375	9.6838	0.715	1
552	AAVP	21.33		356.206	357.177	8.3945	0.265	7.31764e-06
553	KEVVGGGA	21.33		715.386	716.39	8.6797	0.252	6.2629e-05
554	TIGM	21.33		420.204	421.209	12.5599	0.137	2.30962e-05
555	TLGM	21.33		420.204	421.209	12.5599	0.719	0.243372
556	VIATD	21.33		517.275	518.277	7.5343	0.815	1
557	VLATD	21.33		517.275	518.277	7.5343	0.632	1
558	TPTVG	21.3		473.248	474.276	7.3096	0.266	1
559	IGGIG	21.29		415.243	416.249	11.5563	0.021	0.694423
560	IGGLG	21.29		415.243	416.249	11.5563	0.031	0.0465279
561	LGGIG	21.29		415.243	416.249	11.5563	0.023	0.00396011
562	LGGLG	21.29		415.243	416.249	11.5563	0.032	0.990305
563	VGGP	21.29		328.175	329.182	5.9177	0.617	0.000236196
564	NTLVGGS	21.26		646.329	647.331	8.5134	0.059	1
565	SPTIQ	21.18		544.286	545.29	11.2199	0.173	1
566	TATSIA	21.18		562.296	563.301	8.2907	0.964	1
567	VAGF	21.18		392.206	393.21	16.0237	0.826	1.91398e-06
568	VATLFPLGGL	21.18		986.58	987.578	48.1203	0.169	1
569	ANTARQAFQ	21.17		1005.5	503.758	8.3027	0.508	1
570	GSGGGSTGTLG	21.16		849.383	850.382	8.3528	0.054	1
571	ISEI	21.16		460.253	461.26	13.5178	0.815	0.044588
572	ISEL	21.16		460.253	461.26	13.5178	0.212	0.0447568
573	LSEI	21.16		460.253	461.26	13.5178	0.056	0.218175
574	LSEL	21.16		460.253	461.26	13.5178	0.293	0.999999
575	IVATPLL	21.15		725.469	726.465	39.4982	0.862	0.000235255
576	QPQPFPPQQP	21.14		1162.58	1163.61	43.2982	0.11	0.99604
577	NNAPLP	21.13		624.323	625.332	26.5911	0.631	0.707691
578	DISVSA	21.12		590.291	591.297	12.8362	0.37	0.999997
579	DLSVSA	21.12		590.291	591.297	12.8362	0.526	1
580	ILMGAG	21.11		560.299	561.306	12.6391	0.046	0.000866021
581	SAGF	21.11		380.17	381.174	9.4442	0.088	0.204725
582	IPPV	21.1		424.269	425.274	19.8679	0.042	0.00397006
583	LPPV	21.1		424.269	425.274	19.8679	0.056	0.176908
584	PSIVAF	21.1		632.353	633.358	28.6405	0.316	0.0210181
585	TIMP	21.1		460.236	461.243	17.2846	0.264	1.66563e-05
586	TLMP	21.1		460.236	461.243	17.2846	0.5	0.00550871
587	GVSI	21.07		374.216	375.221	13.8018	0.047	0.0563746
588	GVSL	21.07		374.216	375.221	13.8018	0.136	0.0567493
589	NAIY	21.06		479.238	480.243	12.2625	0.073	0.0645251
590	NALY	21.06		479.238	480.243	12.2625	0.108	0.23641
591	IDIG	21.05		416.227	417.231	13.9754	0.027	0.000813255
592	IDLG	21.05		416.227	417.231	13.9754	0.491	0.00285358
593	LDIG	21.05		416.227	417.231	13.9754	0.072	0.00285358
594	LDLG	21.05		416.227	417.231	13.9754	0.801	0.120608
595	ITIG	21.04		402.248	403.253	15.0058	0.043	0.00557033
596	ITLG	21.04		402.248	403.253	15.0058	0.118	0.0462974
597	LTIG	21.04		402.248	403.253	15.0058	0.045	0.0462974
598	LTLG	21.04		402.248	403.253	15.0058	0.341	0.998933
599	EVVQ	21.03		473.248	474.255	9.0794	0.974	0.999852
600	AITIG	21.02		473.285	474.291	17.3391	0.075	0.997614
601	AITLG	21.02		473.285	474.291	17.3391	0.296	0.999799
602	ALTIG	21.02		473.285	474.291	17.3391	0.124	0.999799
603	ALTLG	21.02		473.285	474.291	17.3391	0.68	1
604	AGQPSEVAPSF	21.01		1088.51	1089.52	24.3879	0.058	1
605	GVGI	21.01		344.206	345.212	10.6844	0.747	1.17072e-07
606	GVGL	21.01		344.206	345.212	10.6844	0.895	4.03933e-05
607	IIGT	21.01		402.248	403.252	10.6666	0.053	5.01091e-06
608	ILGT	21.01		402.248	403.252	10.6666	0.115	0.0462974
609	LDVTPLS	21.01		743.407	744.41	26.141	0.084	1
610	LIGT	21.01		402.248	403.252	10.6666	0.092	6.00661e-06
611	LLGT	21.01		402.248	403.252	10.6666	0.246	0.998933
612	DMVV	21		462.215	463.216	14.9612	0.99	0.178174
613	AAVIE	20.98		501.28	502.286	10.7011	0.98	0.00346331
614	LPQQPP	20.98		678.37	679.377	11.0291	0.084	0.999155
615	MGVA	20.96		376.178	377.185	8.2455	0.347	0.102399
616	DVVV	20.92		430.243	431.249	12.3658	0.875	0.971081
617	TGAI	20.92		360.201	361.208	8.1137	0.045	0.742861
618	TGAL	20.92		360.201	361.208	8.1137	0.034	0.999968
619	KGY	20.91		366.19	367.193	3.3072	0.882	0.00164729
620	HCI	20.9		371.163	372.171	14.5193	0.605	5.16637e-10
621	HCL	20.9		371.163	372.171	14.5193	0.937	2.05835e-06
622	AFTPIQ	20.88		675.359	676.36	21.1881	0.296	0.996412
623	AFTPLQ	20.88		675.359	676.36	21.1881	0.968	1
624	QAGGGCKT	20.88		720.322	721.326	6.8648	0.843	1
625	IEVP	20.87		456.258	457.267	15.4275	0.631	0.00550835
626	LEVP	20.87		456.258	457.267	15.4275	0.592	0.039213
627	VSTT	20.87		406.206	407.213	8.7488	0.897	0.999999
628	ELLR	20.84	93.7	529.322	530.33	17.192	0.686	0.256047
629	EIIR	20.84		529.322	530.33	17.192	0.065	0.0160073
630	EILR	20.84		529.322	530.33	17.192	0.98	0.0160073
631	ELIR	20.84		529.322	530.33	17.192	0.554	0.0160073
632	FPS	20.84		349.164	350.17	16.4473	0.071	5.17198e-05
633	GVAPGPIWT	20.8		896.476	897.481	35.4917	0.031	0.999919
634	FVCP	20.78		464.209	465.214	14.6287	0.718	3.44243e-09
635	IPNII	20.77		568.359	569.361	38.1477	0.022	0.176865
636	IPNIL	20.77		568.359	569.361	38.1477	0.024	0.176865
637	IPNLI	20.77		568.359	569.361	38.1477	0.022	0.176865
638	IPNLL	20.77		568.359	569.361	38.1477	0.034	0.176865
639	LPNII	20.77		568.359	569.361	38.1477	0.027	0.176865
640	LPNIL	20.77		568.359	569.361	38.1477	0.068	0.176865
641	LPNLI	20.77		568.359	569.361	38.1477	0.054	0.176865
642	LPNLL	20.77		568.359	569.361	38.1477	0.199	0.67384
643	KNNPTH	20.76		709.351	710.351	8.6994	0.564	0.999999
644	LTFPL	20.75	90.6	589.347	590.351	43.4503	0.114	1.48281e-06
645	IATP	20.75		400.232	401.238	9.331	0.333	7.26399e-05
646	ITFPL	20.75		589.347	590.351	43.4503	0.061	0.0388446
647	LATP	20.75		400.232	401.238	9.331	0.417	0.00562041
648	LTFPI	20.75		589.347	590.351	43.4503	0.053	0.0241749
649	DLSVAS	20.73		590.291	591.297	12.9429	0.643	1
650	VIFM	20.73		508.272	509.274	20.0458	0.041	2.50454e-11
651	VLFM	20.73		508.272	509.274	20.0458	0.034	1.97015e-11
652	EIW	20.72		446.216	447.22	31.2736	0.027	9.23731e-05
653	ELW	20.72		446.216	447.22	31.2736	0.293	0.0135196
654	GVGANVG	20.7		572.292	573.265	9.9329	0.11	1
655	IAIT	20.7		416.264	417.27	15.5816	0.177	2.53075e-08
656	IALT	20.7		416.264	417.27	15.5816	0.371	0.684763
657	LAIT	20.7		416.264	417.27	15.5816	0.243	0.0160665
658	LALT	20.7		416.264	417.27	15.5816	0.609	0.998729
659	GVGV	20.68		330.19	331.196	5.9177	0.986	0.641619
660	VTSP	20.68		402.211	403.215	5.317	0.69	1
661	ISVA	20.67		388.232	389.238	9.82	0.245	0.710378
662	LSVA	20.67		388.232	389.238	9.82	0.126	0.736578
663	DVVIA	20.6		515.295	516.301	15.5568	0.96	2.75481e-05
664	DVVLA	20.6		515.295	516.301	15.5568	0.735	0.668531
665	GPDKVGV	20.6		670.365	671.37	17.9247	0.76	0.999297
666	GGPT	20.59		330.154	331.16	12.391	0.071	0.998468
667	KWPF	20.59		576.306	577.217	5.3436	0.048	2.55988e-10
668	VSVA	20.59		374.216	375.195	7.1799	0.068	0.998374
669	VVISG	20.59		473.285	474.293	10.0785	0.071	0.110901
670	VVLSG	20.59		473.285	474.293	10.0785	0.346	0.00961651
671	EIGA	20.53		388.196	389.2	4.9171	0.581	0.0044396
672	ELGA	20.53		388.196	389.2	4.9171	0.386	0.933087
673	EIA	20.52		331.174	332.181	6.9879	0.665	0.000709631
674	ELA	20.52		331.174	332.181	6.9879	0.699	0.00779978
675	IGAS	20.52		346.185	347.19	2.854	0.044	0.000160265
676	IGGLSS	20.52		532.286	533.29	10.945	0.148	0.356662
677	LGAS	20.52		346.185	347.19	2.854	0.028	0.679634
678	LGGLSS	20.52		532.286	533.29	10.945	0.354	0.961441
679	VIVSIAP	20.52		697.437	698.441	35.048	0.09	0.494652
680	TAEP	20.51		416.191	417.195	2.9282	0.317	1
681	ATSFHP	20.5		658.307	659.308	25.0891	0.074	0.992514
682	IEVR	20.5		515.307	516.312	11.0821	0.042	0.00584309
683	LEVR	20.5		515.307	516.312	11.0821	0.041	0.424444
684	IFGY	20.49		498.248	499.254	30.0555	0.039	1.01848e-08
685	LFGY	20.49		498.248	499.254	30.0555	0.043	1.07778e-07
686	SIAQAVLGGTVTV	20.47		1214.69	1215.68	44.2035	0.883	1
687	TGVG	20.47		332.17	333.174	2.8998	0.039	0.999911
688	YST	20.46		369.154	370.161	2.6136	0.957	1
689	GVPD	20.45		386.18	387.184	10.6872	0.56	0.961467
690	IIQPQQPAQLEAIR	20.45		1603.9	802.962	28.7767	0.165	1
691	IGALQ	20.39		500.296	501.302	11.5777	0.487	0.149415
692	IGGISS	20.39		532.286	533.291	10.9845	0.123	0.00534712
693	LGAIQ	20.39		500.296	501.302	11.5777	0.085	0.0154659
694	LGALQ	20.39		500.296	501.302	11.5777	0.826	0.666007
695	IVTGGDSGIGR	20.37		1030.54	516.27	10.6248	0.439	1
696	ITGV	20.35		388.232	389.239	9.7925	0.058	0.999259
697	LTGV	20.35		388.232	389.239	9.7925	0.349	0.999981
698	EGDVIVAPA	20.34		869.449	870.455	20.6389	0.836	0.999999
699	IGGSI	20.32		445.254	446.259	11.2615	0.101	0.0166104
700	IGGSL	20.32		445.254	446.259	11.2615	0.34	0.0315127
701	LGGSI	20.32		445.254	446.259	11.2615	0.136	0.00652952
702	LGGSL	20.32		445.254	446.259	11.2615	0.482	0.189867
703	WVR	20.32		459.259	460.268	22.0066	0.714	3.82456e-12
704	DYV	20.3		395.169	396.177	9.7588	0.682	0.999953
705	EHY	20.3		447.175	448.179	10.8659	0.613	0.141022
706	TAVE	20.29		418.206	419.212	4.5745	0.822	0.999998
707	VGGI	20.29		344.206	345.212	10.6844	0.745	9.09732e-08
708	VGGL	20.29		344.206	345.212	10.6844	0.899	1.38177e-05
709	HAQQQ	20.28		610.282	611.284	2.7342	0.191	0.999727
710	SVIVLPAGHPATFVAGNEGNLAL	20.26		2246.21	1124.14	43.2088	0.082	1
711	EIVQ	20.24		487.264	488.27	8.6318	0.794	0.999117
712	ELVQ	20.24		487.264	488.27	8.6318	0.513	0.999999
713	IFSVPLV	20.23		773.469	774.473	44.0299	0.838	0.107844
714	AVTGF	20.22		493.254	494.258	16.1358	0.153	1
715	LQLQ	20.2	94.4	500.296	501.304	11.5397	0.25	1
716	IQIQ	20.2		500.296	501.304	11.5397	0.016	0.0506438
717	IQLQ	20.2		500.296	501.304	11.5397	0.373	0.657396
718	ITIGM	20.2		533.288	534.288	27.8695	0.064	0.0339977
719	LQIQ	20.2		500.296	501.304	11.5397	0.312	0.680442
720	TSGV	20.19		362.18	363.186	3.3901	0.734	1
721	TPGSF	20.16		507.233	508.239	11.4998	0.451	0.99858
722	FQQHLPAQQPNQFQPPGPAQ	20.15		2257.1	753.378	34.0677	0.047	1
723	IGGP	20.15		342.19	343.199	6.5012	0.036	1.29015e-09
724	LGGP	20.15		342.19	343.199	6.5012	0.045	1.28638e-06
725	LQPQNPSQQQPQEQVP	20.15		1844.9	923.459	16.5759	0.553	1
726	EIQ	20.14		388.196	389.2	4.8229	0.851	0.987186
727	ELQ	20.14		388.196	389.2	4.8229	0.728	0.999999
728	ISHSLGGLVQ	20.14		1009.56	505.785	10.9845	0.119	0.93168
729	VLFSVP	20.14		660.385	661.389	35.1909	0.561	0.988239
730	VSNV	20.11		417.222	418.23	8.7387	0.344	0.99999
731	ALVSY	20.1		551.295	552.298	12.2625	0.044	0.989008
732	GSIGA	20.08		403.207	404.213	2.9056	0.707	0.00575791
733	GSLGA	20.08		403.207	404.213	2.9056	0.146	0.997225
734	MPR	20.08		402.205	403.213	14.4652	0.375	5.2133e-07
735	SSD	20.08		307.102	308.11	10.6629	0.926	1
736	AGLENGVLT	20.06		872.46	873.451	23.7634	0.971	1
737	PGVKK	20.06		527.343	528.346	8.7653	0.24	0.00395722
738	RGYP	20.06		491.249	492.25	9.5572	0.02	0.000189536
739	RVIP	20.06		483.317	484.323	10.0167	0.024	6.32022e-12
740	RVLP	20.06		483.317	484.323	10.0167	0.09	1.21684e-10
741	IVATP	20.05		499.301	500.302	10.7641	0.549	0.00190352
742	LVATP	20.05		499.301	500.302	10.7641	0.196	0.000211903
743	DIVATD	20.04		632.302	633.307	11.0821	0.972	1
744	IDSVSA	20.04		590.291	591.297	12.9211	0.391	1
745	IGATP	20.04		457.254	458.262	8.0304	0.345	0.00448911
746	LDSVSA	20.04		590.291	591.297	12.9211	0.579	1
747	SGIM	20.03		406.189	407.198	13.4923	0.127	3.1173e-06
748	SGLM	20.03		406.189	407.198	13.4923	0.7	0.0043396
749	QEVP	20.02		471.233	472.238	8.2907	0.16	0.165618
750	SVISA	20		475.264	476.268	11.1342	0.274	0.177686
751	SVLSA	20		475.264	476.268	11.1342	0.278	0.845959
752	HAFV	19.99		472.243	473.251	10.0949	0.344	5.8308e-09
753	SVIS	19.97		404.227	405.235	8.1944	0.365	0.00575791
754	SVLS	19.97		404.227	405.235	8.1944	0.359	0.128302
755	PEF	19.96		391.174	392.178	4.1294	0.626	7.63273e-06
756	IDVTP	19.95		543.29	544.297	15.9065	0.249	0.999343
757	LDVTP	19.95		543.29	544.297	15.9065	0.704	1
758	QAIP	19.95		427.243	428.247	11.6588	0.616	6.28045e-05
759	QALP	19.95		427.243	428.247	11.6588	0.976	0.890272
760	HAIF	19.91		486.259	487.265	15.5652	0.014	8.82823e-11
761	HALF	19.91		486.259	487.265	15.5652	0.022	3.16612e-07
762	ITVI	19.9		444.295	445.297	28.155	0.068	1.75281e-06
763	ITVL	19.9		444.295	445.297	28.155	0.065	0.0302922
764	LTVI	19.9		444.295	445.297	28.155	0.064	0.00261899
765	LTVL	19.9		444.295	445.297	28.155	0.085	0.00173457
766	IDIE	19.88		488.248	489.256	14.5897	0.199	0.976446
767	IDLE	19.88		488.248	489.256	14.5897	0.318	0.99944
768	IWH	19.88		454.233	455.235	1.1977	0.013	2.88464e-09
769	LDIE	19.88		488.248	489.256	14.5897	0.935	0.99944
770	LDLE	19.88		488.248	489.256	14.5897	0.155	0.999999
771	LWH	19.88		454.233	455.235	1.1977	0.016	3.08554e-06
772	ELVR	19.86	93.6	515.307	516.311	11.0929	0.737	0.798221
773	EGAAAA	19.86		488.223	489.232	2.3785	0.606	0.91596
774	EIVR	19.86		515.307	516.311	11.0929	0.015	0.282255
775	IIPQQPQQP	19.86		1047.57	524.79	13.7543	0.119	1
776	PSIP	19.86		412.232	413.236	14.5318	0.037	0.000784576
777	PSLP	19.86		412.232	413.236	14.5318	0.313	0.517442
778	EVIE	19.85		488.248	489.251	9.9492	0.087	0.99944
779	EVLE	19.85		488.248	489.251	9.9492	0.962	0.999958
780	RIVP	19.85		483.317	484.325	10.0385	0.376	4.60833e-11
781	RLVP	19.85		483.317	484.325	10.0385	0.939	1.07343e-10
782	FTSF	19.83		500.227	501.235	17.1309	0.06	1
783	IIGAP	19.83		469.29	470.298	12.3681	0.03	6.8604e-07
784	ILGAP	19.83		469.29	470.298	12.3681	0.034	1.70132e-06
785	VSCRP	19.82		560.274	561.282	9.0468	0.611	0.964905
786	GPPAELLTPGP	19.81		1047.56	524.787	21.9556	0.035	0.994487
787	PTGF	19.81		420.201	421.209	12.5116	0.026	0.0170353
788	ITVP	19.79		428.264	429.231	9.6297	0.947	5.76587e-07
789	LTVP	19.79		428.264	429.231	9.6297	0.925	2.39428e-05
790	IPGI	19.78		398.253	399.257	15.126	0.059	4.6921e-07
791	IPGL	19.78		398.253	399.257	15.126	0.063	1.16428e-06
792	LPGI	19.78		398.253	399.257	15.126	0.037	2.29251e-07
793	LPGL	19.78		398.253	399.257	15.126	0.049	7.80438e-05
794	VIR	19.78		386.264	387.268	2.1271	0.723	5.77971e-11
795	VLR	19.78		386.264	387.268	2.1271	0.95	4.48784e-11
796	ATSI	19.77		390.211	391.213	7.9705	0.738	1
797	ATSL	19.77		390.211	391.213	7.9705	0.858	1
798	QQLYPQQPYPQQP	19.77		1613.78	808.393	23.7847	0.154	1
799	TIFP	19.77		476.264	477.268	30.7224	0.051	1.18902e-06
800	TLFP	19.77		476.264	477.268	30.7224	0.115	1.12371e-08
801	IATIG	19.76		473.285	474.29	17.317	0.049	0.00417252
802	IATLG	19.76		473.285	474.29	17.317	0.166	0.999982
803	LATIG	19.76		473.285	474.29	17.317	0.048	0.999799
804	LATLG	19.76		473.285	474.29	17.317	0.342	1
805	AITP	19.75		400.232	401.237	9.2502	0.549	5.86844e-05
806	ALTP	19.75		400.232	401.237	9.2502	0.614	0.000950204
807	EIVDV	19.73		573.301	574.308	13.6733	0.963	1
808	ELVDV	19.73		573.301	574.308	13.6733	0.857	1
809	FAEP	19.73		462.211	463.216	13.2742	0.126	0.917998
810	ISIA	19.71		402.248	403.253	9.411	0.115	0.0239602
811	ISLA	19.71		402.248	403.253	9.411	0.214	0.00309614
812	LSIA	19.71		402.248	403.253	9.411	0.46	0.000277662
813	LSLA	19.71		402.248	403.253	9.411	0.735	0.311722
814	TPLIPASFPEEK	19.71		1327.7	664.852	35.6624	0.447	1
815	ESI	19.7		347.169	348.175	6.7547	0.623	0.0945307
816	ESL	19.7		347.169	348.175	6.7547	0.906	0.999997
817	IYGS	19.7		438.211	439.218	7.8465	0.76	0.000185464
818	LYGS	19.7		438.211	439.218	7.8465	0.926	0.122891
819	AQIP	19.69		427.243	428.249	11.7031	0.328	0.0245309
820	AQLP	19.69		427.243	428.249	11.7031	0.923	0.093509
821	TVGTY	19.68		539.259	540.265	13.6675	0.735	1
822	VAGNEGNLA	19.66		843.409	844.407	9.4079	0.733	1
823	VFMV	19.66		494.256	495.263	13.577	0.816	4.40679e-09
824	VPTVD	19.66		529.275	530.276	9.3968	0.348	1
825	TIIGM	19.65		533.288	534.293	27.518	0.056	0.0903144
826	TILGM	19.65		533.288	534.293	27.518	0.057	8.17596e-06
827	TLIGM	19.65		533.288	534.293	27.518	0.098	8.17596e-06
828	TLLGM	19.65		533.288	534.293	27.518	0.128	0.000590885
829	VIPVD	19.65		541.311	542.318	13.2583	0.452	0.00195827
830	VLPVD	19.65		541.311	542.318	13.2583	0.918	0.000710672
831	ARIA	19.64		429.27	430.275	3.3661	0.927	9.10466e-11
832	ARLA	19.64		429.27	430.275	3.3661	0.822	1.63819e-07
833	PSGQVQWP	19.63		897.434	898.433	27.7804	0.087	0.21358
834	NTI	19.62		346.185	347.19	5.0503	0.184	0.999908
835	NTL	19.62		346.185	347.19	5.0503	0.137	0.999999
836	KSSY	19.6		483.233	484.241	6.7471	0.326	0.978968
837	EHVT	19.59		484.228	485.231	17.3493	0.966	0.772271
838	VPIVP	19.59		523.337	524.343	27.141	0.208	1.09024e-06
839	VPLVP	19.59		523.337	524.343	27.141	0.93	1.83895e-05
840	HAIV	19.57		438.259	439.264	8.1335	0.355	2.16448e-10
841	HALV	19.57		438.259	439.264	8.1335	0.529	6.8635e-09
842	RPMPP	19.57		596.31	597.311	16.146	0.043	0.00159333
843	FFHNMKSKEAEDYLA	19.56		1828.85	915.427	35.6167	0.668	1
844	ISIQ	19.55		459.269	460.275	11.1406	0.042	0.311921
845	ISLQ	19.55		459.269	460.275	11.1406	0.109	0.0763353
846	LSIQ	19.55		459.269	460.275	11.1406	0.111	0.0371903
847	LSLQ	19.55		459.269	460.275	11.1406	0.261	0.973556
848	VSNVP	19.55		514.275	515.279	12.6466	0.912	0.0021661
849	LPEW	19.54	94.6	543.269	544.274	31.0532	0.65	0.927969
850	AAGGAY	19.54		508.228	509.235	4.4162	0.65	0.913386
851	IPEW	19.54		543.269	544.274	31.0532	0.092	0.0598568
852	QAIAP	19.54		498.28	499.288	10.2172	0.543	0.000380921
853	QALAP	19.54		498.28	499.288	10.2172	0.319	0.883883
854	AVVG	19.53		344.206	345.212	5.4783	0.893	4.98674e-07
855	GVVT	19.53		374.216	375.223	6.0956	0.952	0.999998
856	LTCSN	19.52		536.226	537.235	14.4997	0.754	1
857	EIF	19.51		407.206	408.21	29.1786	0.023	3.07573e-06
858	ELF	19.51		407.206	408.21	29.1786	0.094	1.52524e-05
859	IGVA	19.51		358.222	359.228	7.0169	0.797	4.23289e-07
860	LGVA	19.51		358.222	359.228	7.0169	0.336	0.00103043
861	PFITT	19.5		577.311	578.315	21.8338	0.086	1
862	PFLTT	19.5		577.311	578.315	21.8338	0.142	1
863	ESALEY	19.48		710.312	711.317	4.5745	0.865	1
864	ITPM	19.48		460.236	461.243	16.9213	0.629	0.000180225
865	LTPM	19.48		460.236	461.243	16.9213	0.484	0.00841004
866	ARFG	19.47		449.239	450.244	2.1633	0.09	1.09137e-07
867	AGQPSEMS	19.45		805.328	806.333	9.5215	0.329	0.99993
868	LAVSYLF	19.45		811.448	812.448	44.0625	0.107	0.381988
869	INDF	19.44		507.233	508.237	16.8356	0.208	1
870	LNDF	19.44		507.233	508.237	16.8356	0.085	1
871	RGVE	19.44		459.244	460.248	10.0875	0.18	0.999994
872	IIQP	19.43		469.29	470.295	12.4457	0.026	0.00156122
873	ILQP	19.43		469.29	470.295	12.4457	0.022	9.27354e-07
874	LIQP	19.43		469.29	470.295	12.4457	0.021	9.27354e-07
875	LLQP	19.43		469.29	470.295	12.4457	0.041	8.33844e-05
876	LRNSWN	19.43		788.393	789.398	10.012	0.951	0.999847
877	INISS	19.42		532.286	533.291	10.9845	0.542	0.68824
878	INLSS	19.42		532.286	533.291	10.9845	0.212	0.974143
879	LNISS	19.42		532.286	533.291	10.9845	0.09	0.974143
880	LNLSS	19.42		532.286	533.291	10.9845	0.083	0.875721
881	GRY	19.41		394.197	395.2	5.4496	0.142	7.76979e-06
882	PVIT	19.41		428.264	429.266	22.0203	0.196	0.000219307
883	PVLT	19.41		428.264	429.266	22.0203	0.23	0.0098259
884	TGGIP	19.41		443.238	444.247	10.5976	0.022	0.0349248
885	TGGLP	19.41		443.238	444.247	10.5976	0.065	0.00573582
886	ASVA	19.4		346.185	347.19	2.6962	0.272	0.999967
887	EAY	19.38		381.154	382.16	5.0184	0.379	0.999907
888	TAPT	19.38		388.196	389.198	3.3107	0.922	1
889	GAAVAGGAP	19.37		669.345	670.345	9.5366	0.067	0.000352989
890	IVPI	19.37		440.3	441.308	23.6258	0.041	1.27383e-08
891	IVPL	19.37		440.3	441.308	23.6258	0.117	9.20903e-07
892	LVPI	19.37		440.3	441.308	23.6258	0.306	1.26101e-07
893	LVPL	19.37		440.3	441.308	23.6258	0.845	9.20903e-07
894	AIID	19.35		430.243	431.248	13.4395	0.091	0.000100222
895	AILD	19.35		430.243	431.248	13.4395	0.208	3.83258e-06
896	ALID	19.35		430.243	431.248	13.4395	0.148	0.00025519
897	ALLD	19.35		430.243	431.248	13.4395	0.392	0.810464
898	VE	19.34		246.122	247.129	6.0881	0.982	9.36893e-06
899	AAGGSAAPTTA	19.32		873.419	874.429	34.7807	0.782	1
900	GSVF	19.32		408.201	409.206	12.2519	0.666	0.625641
901	GVIS	19.32		374.216	375.222	13.7911	0.048	0.0224703
902	GVLS	19.32		374.216	375.222	13.7911	0.121	1.98143e-06
903	IAGALE	19.32		572.317	573.32	11.8056	0.108	0.620183
904	IDVE	19.32		474.233	475.24	5.8201	0.494	0.999824
905	LDVE	19.32		474.233	475.24	5.8201	0.425	1
906	EKALLLQTL	19.31		1027.63	1028.63	42.536	0.026	1
907	IEDI	19.31		488.248	489.251	13.8944	0.217	1
908	IEDL	19.31		488.248	489.251	13.8944	0.368	1
909	LEDI	19.31		488.248	489.251	13.8944	0.904	1
910	LEDL	19.31		488.248	489.251	13.8944	0.401	1
911	FSPT	19.29		450.211	451.213	13.9886	0.333	0.99869
912	SVIVIP	19.28		626.4	627.406	38.8217	0.444	0.00985647
913	SVIVLP	19.28		626.4	627.406	38.8217	0.796	0.00985647
914	SVLVLP	19.28		626.4	627.406	38.8217	0.56	0.00985647
915	SAVY	19.27		438.211	439.218	8.8042	0.845	0.991762
916	VKLDVLQT	19.27		914.544	915.546	31.0625	0.366	1
917	ANIP	19.25		413.227	414.234	10.5874	0.115	0.292304
918	ANLP	19.25		413.227	414.234	10.5874	0.71	0.998509
919	KEVVVLQ	19.25		813.496	814.419	28.3724	0.5	0.00404314
920	MYI	19.24		425.198	426.206	15.4054	0.021	1.88736e-07
921	MYL	19.24		425.198	426.206	15.4054	0.04	2.11232e-05
922	NNTI	19.23		460.228	461.231	12.1843	0.807	1
923	NNTL	19.23		460.228	461.231	12.1843	0.363	1
924	STPP	19.23		400.196	401.202	8.2743	0.361	0.284156
925	AIVE	19.22		430.243	431.25	9.1167	0.088	3.83258e-06
926	ALVE	19.22		430.243	431.25	9.1167	0.737	0.980721
927	IPLSA	19.22		499.301	500.303	18.5579	0.879	0.454905
928	LPISA	19.22		499.301	500.303	18.5579	0.727	0.454905
929	LPLSA	19.22		499.301	500.303	18.5579	0.98	0.97521
930	VDTI	19.22		446.238	447.242	16.2287	0.272	0.999998
931	VDTL	19.22		446.238	447.242	16.2287	0.621	1
932	AIGF	19.2		406.222	407.226	22.9204	0.035	3.43552e-10
933	ALGF	19.2		406.222	407.226	22.9204	0.075	5.67185e-07
934	ISWP	19.2		501.259	502.262	26.8487	0.023	0.0156505
935	LSWP	19.2		501.259	502.262	26.8487	0.047	0.026781
936	QIEQP	19.2		613.307	614.318	8.0304	0.419	0.999911
937	QLEQP	19.2		613.307	614.318	8.0304	0.623	1
938	ANII	19.19		429.259	430.263	15.9427	0.047	0.125157
939	ANIL	19.19		429.259	430.263	15.9427	0.074	0.00852714
940	ANLI	19.19		429.259	430.263	15.9427	0.048	0.00852714
941	ANLL	19.19		429.259	430.263	15.9427	0.115	0.00856064
942	ECI	19.19		363.146	364.151	14.5839	0.936	0.113162
943	ECL	19.19		363.146	364.151	14.5839	0.834	0.430003
944	VAGNENGI	19.18		772.371	773.375	9.6838	0.547	1
945	AQLE	19.17	94.9	459.233	460.24	4.85	0.088	1
946	AIISI	19.17		515.332	516.334	36.6826	0.055	0.0871652
947	AIISL	19.17		515.332	516.334	36.6826	0.129	0.0871652
948	AILSI	19.17		515.332	516.334	36.6826	0.246	0.0871652
949	AILSL	19.17		515.332	516.334	36.6826	0.637	0.0358244
950	ALISI	19.17		515.332	516.334	36.6826	0.124	0.0871652
951	ALISL	19.17		515.332	516.334	36.6826	0.411	0.0358244
952	ALLSI	19.17		515.332	516.334	36.6826	0.5	0.0358244
953	ALLSL	19.17		515.332	516.334	36.6826	0.79	0.293528
954	AQIE	19.17		459.233	460.24	4.85	0.665	0.693748
955	DAGVI	19.17		473.248	474.255	13.6865	0.912	1.04465e-07
956	DAGVL	19.17		473.248	474.255	13.6865	0.842	0.99987
957	GVRNPEEIPWGEAGAD	19.17		1695.79	848.893	30.5973	0.75	1
958	PVVPLGLLP	19.17		903.579	904.582	46.9437	0.047	1.17763e-09
959	IVGS	19.16		374.216	375.223	5.0349	0.936	5.46252e-05
960	LVGS	19.16		374.216	375.223	5.0349	0.843	0.996305
961	FEAI	19.14		478.243	479.249	19.9357	0.166	0.000106485
962	FEAL	19.14		478.243	479.249	19.9357	0.127	0.000215608
963	GIGF	19.14		392.206	393.214	15.894	0.042	2.03902e-10
964	GLGF	19.14		392.206	393.214	15.894	0.054	1.18007e-05
965	QVAI	19.14		429.259	430.263	22.4277	0.134	0.369429
966	QVAL	19.14		429.259	430.263	22.4277	0.075	0.994099
967	IGISA	19.13		459.269	460.276	17.0905	0.108	0.144884
968	IGLSA	19.13		459.269	460.276	17.0905	0.227	0.648375
969	ITVA	19.13		402.248	403.254	14.6694	0.176	0.990082
970	LGISA	19.13		459.269	460.276	17.0905	0.15	0.06185
971	LGLSA	19.13		459.269	460.276	17.0905	0.458	0.999734
972	LTVA	19.13		402.248	403.254	14.6694	0.108	0.99931
973	ERFQPM	19.12		806.375	807.38	13.9923	0.729	0.334335
974	TLAGI	19.11		473.285	474.288	14.6777	0.178	0.99995
975	TLAGL	19.11		473.285	474.288	14.6777	0.343	1
976	VTVS	19.11		404.227	405.231	8.6663	0.41	1
977	EIG	19.06		317.159	318.163	5.4496	0.205	0.0412538
978	ELG	19.06		317.159	318.163	5.4496	0.401	0.896381
979	TSPY	19.06		466.206	467.211	11.1207	0.172	0.810953
980	TNLALG	19.05		587.328	588.334	11.6714	0.574	1
981	YYPGLSN	19.05		812.37	813.371	17.4248	0.09	0.999993
982	SGMH	19.04		430.163	431.167	2.8414	0.353	0.931684
983	YDVE	19.01		524.212	525.217	8.4537	0.537	1
984	TSSQP	19		518.234	519.243	9.3627	0.476	1
985	TVVI	18.99		430.279	431.283	27.7518	0.812	0.934363
986	TVVL	18.99		430.279	431.283	27.7518	0.955	0.999787
987	NLFDVNRP	18.98		973.498	487.754	24.006	0.972	1
988	QME	18.98		406.152	407.155	8.8143	0.973	0.996032
989	VAVAVSAPTR	18.98		969.561	485.786	11.9667	0.773	1
990	AITGI	18.96		473.285	474.29	17.317	0.076	0.997614
991	AITGL	18.96		473.285	474.29	17.317	0.074	0.999799
992	ALTGL	18.96		473.285	474.29	17.317	0.198	1
993	QPLQPQPQ	18.96		934.487	935.497	9.82	0.351	0.999998
994	CGVLQPP	18.95		712.358	713.366	14.3089	0.646	5.62792e-05
995	IAGP	18.94		356.206	357.213	8.3281	0.022	3.29427e-10
996	IATA	18.94		374.216	375.22	7.2355	0.573	0.995305
997	LAGP	18.94		356.206	357.213	8.3281	0.027	1.15927e-07
998	LATA	18.94		374.216	375.22	7.2355	0.771	0.999198
999	EKAIAG	18.93		587.328	588.332	19.0594	0.804	2.59866e-05
1000	GGTIVNS	18.93		646.329	647.331	8.5134	0.823	1
1001	TVVG	18.93		374.216	375.224	4.8853	0.115	0.999999
1002	IGGPL	18.92		455.274	456.28	20.34	0.052	0.000601899
1003	LGGPI	18.92		455.274	456.28	20.34	0.063	3.72397e-05
1004	LGGPL	18.92		455.274	456.28	20.34	0.051	0.00161471
1005	PEGFTK	18.92		677.338	678.344	13.566	0.962	0.999999
1006	SVLQVIGK	18.92		842.523	843.526	25.6963	0.081	0.000408932
1007	NAAAPEP	18.89		668.313	669.312	9.5898	0.054	0.496426
1008	YISG	18.89		438.211	439.218	7.9178	0.021	0.00547399
1009	YLSG	18.89		438.211	439.218	7.9178	0.088	0.0189832
1010	AAYR	18.88		479.249	480.254	15.8451	0.096	0.0215143
1011	VIVG	18.88		386.253	387.261	12.4664	0.799	2.40086e-10
1012	VLVG	18.88		386.253	387.261	12.4664	0.42	5.92586e-10
1013	VRLAVY	18.88		719.433	720.441	16.5341	0.711	0.0754662
1014	AAIV	18.85		372.237	373.243	12.9465	0.33	3.3241e-10
1015	AALV	18.85		372.237	373.243	12.9465	0.742	8.35626e-10
1016	VPTVDW	18.84		715.354	716.376	15.2697	0.984	0.99938
1017	AALSIMVPLL	18.83		1026.61	514.308	31.4897	0.797	0.979896
1018	APVEP	18.82		511.264	512.271	8.8089	0.164	0.9999
1019	SKVH	18.82		469.265	470.27	1.0999	0.737	0.356341
1020	FDIVG	18.81		549.28	550.283	21.2953	0.124	0.00240899
1021	FDLVG	18.81		549.28	550.283	21.2953	0.601	0.997648
1022	AAHP	18.8		394.196	395.2	5.4496	0.232	1.93616e-06
1023	ENDGLV	18.8		645.297	646.301	13.6836	0.654	1
1024	SPTLAG	18.8		544.286	545.29	11.2124	0.05	1
1025	GTSSR	18.76		506.245	507.249	10.6793	0.147	1
1026	KDNASSSG	18.76		764.33	765.332	7.0663	0.832	1
1027	APSASQALTVATLFPLGGLL	18.74		1926.08	964.04	53.2037	0.292	1
1028	VVTGVG	18.74		530.306	531.311	9.1371	0.211	1
1029	YHH	18.74		455.192	456.198	7.0497	0.742	0.000101195
1030	SQVLTHMPP	18.73		1008.51	1009.51	37.2928	0.086	0.976447
1031	FST	18.71		353.159	354.164	6.8893	0.963	0.999967
1032	IEKYSGA	18.71		766.386	767.39	7.1161	0.977	0.770212
1033	MRF	18.71		452.221	453.228	22.337	0.959	1.94633e-09
1034	NRRK	18.71		572.351	573.355	3.444	0.2	0.724719
1035	QFW	18.7		479.217	480.222	10.5735	0.013	5.10704e-09
1036	TATY	18.7		454.206	455.21	4.9889	0.961	1
1037	DGW	18.68		376.138	377.142	14.6326	0.366	0.332799
1038	IARIV	18.68		570.385	571.389	15.5926	0.061	0.022444
1039	IARLV	18.68		570.385	571.389	15.5926	0.157	0.204289
1040	LARIV	18.68		570.385	571.389	15.5926	0.206	0.022444
1041	LARLV	18.68		570.385	571.389	15.5926	0.079	0.204289
1042	SITVP	18.66		515.295	516.299	14.951	0.184	0.233278
1043	SLTVP	18.66		515.295	516.299	14.951	0.229	0.999804
1044	VGIS	18.66		374.216	375.222	13.7519	0.928	0.000103345
1045	VGLS	18.66		374.216	375.222	13.7519	0.445	0.52466
1046	SFPT	18.65		450.211	451.213	17.0615	0.156	0.999998
1047	LPFVHP	18.64		708.396	709.406	27.1745	0.027	0.588158
1048	PAMGQ	18.64		502.221	503.231	4.458	0.124	0.979546
1049	SDS	18.63		307.102	308.11	10.6629	0.94	1
1050	TAIE	18.63		432.222	433.23	5.6972	0.926	0.999976
1051	TALE	18.63		432.222	433.23	5.6972	0.299	1
1052	MGV	18.62		305.141	306.144	9.1703	0.749	0.00350534
1053	TATSLA	18.62		562.296	563.301	8.2864	0.951	1
1054	GRIIVY	18.61		719.433	360.725	16.5386	0.025	1.50005e-07
1055	ISVSA	18.61		475.264	476.267	11.1403	0.253	0.0963782
1056	LSVSA	18.61		475.264	476.267	11.1403	0.162	0.999925
1057	NMGVSPP	18.6		700.321	702.365	21.7429	0.214	0.862229
1058	HSIP	18.59		452.238	453.241	7.0004	0.018	0.0299402
1059	HSLP	18.59		452.238	453.241	7.0004	0.242	0.980518
1060	TIFPI	18.59		589.347	590.351	43.4503	0.055	3.32875e-05
1061	TIFPL	18.59		589.347	590.351	43.4503	0.054	3.32875e-05
1062	TLFPI	18.59		589.347	590.351	43.4503	0.063	4.13605e-05
1063	TLFPL	18.59		589.347	590.351	43.4503	0.123	5.95363e-09
1064	IGIN	18.57		415.243	416.246	10.8485	0.052	0.0806255
1065	IGLN	18.57		415.243	416.246	10.8485	0.017	0.0157361
1066	LGIN	18.57		415.243	416.246	10.8485	0.147	0.00741705
1067	LGLN	18.57		415.243	416.246	10.8485	0.027	0.993945
1068	TNMW	18.57		550.221	551.221	20.4671	0.758	0.999926
1069	LGGTSQMPP	18.56		886.422	887.421	29.4267	0.198	0.999419
1070	VAVG	18.56		344.206	345.212	5.5441	0.845	0.0515106
1071	PVQI	18.55		455.274	456.28	15.5864	0.065	0.12685
1072	PVQL	18.55		455.274	456.28	15.5864	0.104	0.999911
1073	GITFGAKP	18.54		789.438	790.436	16.0147	0.061	0.950775
1074	IPFST	18.54		563.295	564.295	17.9934	0.088	0.262594
1075	LPFST	18.54		563.295	564.295	17.9934	0.5	0.999958
1076	RVC	18.54		376.189	377.198	4.8529	0.947	9.44943e-07
1077	EAAKGLARLS	18.51		1014.58	508.292	37.9673	0.245	0.995312
1078	HFH	18.51		439.197	440.205	8.4373	0.702	6.10629e-05
1079	ILMGA	18.51		503.278	504.281	12.231	0.045	5.31108e-07
1080	LLMGA	18.51		503.278	504.281	12.231	0.055	3.26475e-06
1081	IGGVA	18.5		415.243	416.249	11.5563	0.055	0.752294
1082	LGGVA	18.5		415.243	416.249	11.5563	0.054	0.976719
1083	LSVLQGCPS	18.5		902.453	903.432	16.1234	0.123	0.894143
1084	RDVT	18.5		489.255	490.257	12.3797	0.844	1
1085	TSPSQAPAPSF	18.5		1088.51	1089.52	24.3584	0.423	1
1086	AATGAGAAGPPG	18.48		896.435	898.433	27.7804	0.407	0.827248
1087	EKIIAG	18.48		629.375	630.376	28.7371	0.215	0.0390623
1088	EKILAG	18.48		629.375	630.376	28.7371	0.662	0.0390623
1089	ILPQQP	18.46		694.401	695.405	13.0046	0.062	0.00724507
1090	TNIVNS	18.46		646.329	647.334	8.5566	0.814	1
1091	TNLVNS	18.46		646.329	647.334	8.5566	0.789	1
1092	DIIP	18.45		456.258	457.263	23.6691	0.025	0.00572577
1093	DILP	18.45		456.258	457.263	23.6691	0.158	0.00572577
1094	DLIP	18.45		456.258	457.263	23.6691	0.905	0.00572577
1095	DLLP	18.45		456.258	457.263	23.6691	0.959	0.0210911
1096	AATP	18.44		358.185	359.228	6.9313	0.03	0.999061
1097	GSGAVGP	18.44		543.265	544.269	7.0279	0.043	0.848876
1098	MLQQPP	18.43		712.358	713.355	14.3533	0.183	0.999984
1099	LGVSVA	18.4		544.322	545.325	12.6672	0.148	0.999978
1100	SVNVPLY	18.4		790.423	791.423	31.1218	0.759	0.998834
1101	TAVTP	18.39		487.264	488.269	8.0859	0.82	1
1102	DVIE	18.38		474.233	475.236	9.4447	0.02	0.999824
1103	DVLE	18.38		474.233	475.236	9.4447	0.388	0.999984
1104	VSIVLP	18.38		626.4	627.406	38.8217	0.181	0.00401104
1105	VSLVIP	18.38		626.4	627.406	38.8217	0.076	0.00401104
1106	PVIVP	18.37		523.337	524.341	27.1768	0.03	1.68592e-07
1107	PVLVP	18.37		523.337	524.341	27.1768	0.036	1.49524e-07
1108	ASNSQVSAPPSTTS	18.36		1332.62	667.313	19.8073	0.915	1
1109	SWS	18.36		378.154	379.159	9.9453	0.629	0.99816
1110	IVSY	18.35		480.258	481.261	22.1068	0.143	0.00693149
1111	LVSY	18.35		480.258	481.261	22.1068	0.854	0.000191777
1112	VASW	18.35		461.227	462.232	19.0363	0.205	0.0437513
1113	FIGR	18.34		491.286	492.286	14.945	0.021	9.97776e-11
1114	FLGR	18.34		491.286	492.286	14.945	0.016	1.74669e-08
1115	DTVP	18.33		430.206	431.212	8.4046	0.031	1
1116	KWH	18.33		469.244	470.253	15.4012	0.485	6.0706e-08
1117	SEVI	18.33		446.238	447.242	13.4979	0.371	0.00711547
1118	SEVL	18.33		446.238	447.242	13.4979	0.325	0.99987
1119	PGTSLTT	18.32		675.344	676.353	24.375	0.941	1
1120	AHGP	18.31		380.181	381.185	4.7271	0.176	1.93616e-06
1121	ALTGI	18.31		473.285	474.293	17.1297	0.12	0.999982
1122	IVPA	18.31		398.253	399.256	9.4009	0.636	2.71681e-08
1123	IVPVD	18.31		541.311	542.318	13.2515	0.466	0.00195827
1124	LVPA	18.31		398.253	399.256	9.4009	0.978	6.74138e-08
1125	LVPVD	18.31		541.311	542.318	13.2515	0.942	0.319286
1126	AGGGF	18.29		407.18	408.189	8.6499	0.055	0.996055
1127	GAGFP	18.29		447.212	448.218	13.8355	0.025	2.92192e-07
1128	RAPGPIGE	18.29		795.424	796.423	38.9388	0.073	0.0137169
1129	QPQLPFPQQPQQPFPQPQQP	18.28		2354.18	785.727	36.0931	0.07	1
1130	WTF	18.28		452.206	453.207	10.3066	0.052	2.50042e-06
1131	AGAIE	18.26		459.233	460.241	4.6904	0.89	0.983027
1132	AGALE	18.26		459.233	460.241	4.6904	0.871	0.999999
1133	IQIP	18.25		469.29	470.295	12.4457	0.032	0.00011902
1134	IQLP	18.25		469.29	470.295	12.4457	0.023	5.35212e-07
1135	LQIP	18.25		469.29	470.295	12.4457	0.021	5.35212e-07
1136	LQLP	18.25		469.29	470.295	12.4457	0.099	3.68817e-05
1137	SPVIVP	18.23		610.369	611.372	27.0669	0.144	0.647889
1138	SPVLVP	18.23		610.369	611.372	27.0669	0.201	0.647889
1139	VIYSIF	18.22		740.411	741.415	42.807	0.037	1.88464e-06
1140	DVII	18.17		458.274	459.281	26.5855	0.856	0.000124692
1141	DVIL	18.17		458.274	459.281	26.5855	0.246	2.44006e-05
1142	DVLI	18.17		458.274	459.281	26.5855	0.233	2.44006e-05
1143	DVLL	18.17		458.274	459.281	26.5855	0.076	2.6318e-08
1144	LFSPVLVPAAIAVTM	18.16		1527.87	764.934	51.579	0.245	0.999985
1145	QAIE	18.16		459.233	460.237	4.9206	0.534	0.999789
1146	QALE	18.16		459.233	460.237	4.9206	0.038	1
1147	TVPV	18.16		414.248	415.253	13.6734	0.394	0.00109736
1148	ITWS	18.14		505.254	506.26	18.3648	0.032	0.116157
1149	LTWS	18.14		505.254	506.26	18.3648	0.035	0.984638
1150	APAI	18.13		370.222	371.226	9.6262	0.063	5.12233e-09
1151	APAL	18.13		370.222	371.226	9.6262	0.122	1.5164e-06
1152	ASSAKTSWPEVVG	18.13		1317.66	660.308	26.581	0.623	1
1153	VGIP	18.13		384.237	385.243	16.0867	0.434	7.28411e-09
1154	VGLP	18.13		384.237	385.243	16.0867	0.759	1.26057e-07
1155	FTAD	18.12		452.191	453.197	4.4926	0.393	1
1156	QAF	18.12		364.175	365.18	14.9187	0.082	0.00124256
1157	QMSAPP	18.12		629.284	630.294	19.2928	0.215	0.999942
1158	IAAIG	18.11		443.274	444.279	14.012	0.023	0.0647648
1159	IAALG	18.11		443.274	444.279	14.012	0.048	0.00337718
1160	LAAIG	18.11		443.274	444.279	14.012	0.026	0.000121141
1161	LAALG	18.11		443.274	444.279	14.012	0.104	0.978123
1162	NTIP	18.11		443.238	444.247	12.2784	0.375	0.951408
1163	NTLP	18.11		443.238	444.247	12.2784	0.908	0.999968
1164	LVATPLL	18.1		725.469	726.465	39.4982	0.96	0.000281697
1165	APVV	18.09		384.237	385.245	10.0459	0.082	2.39862e-08
1166	FGSAA	18.09		451.207	452.213	14.3089	0.073	0.185775
1167	FNGR	18.09		492.245	493.25	7.3337	0.811	0.999991
1168	GITVA	18.09		459.269	460.276	17.0905	0.094	0.999996
1169	GLTVA	18.09		459.269	460.276	17.0905	0.407	1
1170	TSFP	18.09		450.211	451.218	11.3645	0.137	0.0113233
1171	VAASIAGSLVAV	18.09		1056.62	1057.62	44.1335	0.156	0.68824
1172	GQPYT	18.07		564.254	565.264	12.508	0.076	1
1173	GSIM	18.06		406.189	407.191	11.1146	0.13	0.00313888
1174	GSLM	18.06		406.189	407.191	11.1146	0.099	0.0309929
1175	IGPV	18.06		384.237	385.243	11.2011	0.052	1.88269e-08
1176	KCA	18.06		320.152	321.155	15.2592	0.958	0.573796
1177	LGPV	18.06		384.237	385.243	11.2011	0.06	4.72525e-07
1178	VGAPGP	18.06		496.264	497.271	8.6927	0.108	0.7498
1179	AVAIGA	18.05		500.296	501.301	12.2851	0.045	0.0376733
1180	AVALGA	18.05		500.296	501.301	12.2851	0.036	0.621096
1181	AAITIG	18.04		544.322	545.33	19.2614	0.082	0.999789
1182	AVVQ	18.04		415.243	416.25	8.307	0.599	0.999949
1183	CPAS	18.04		376.142	377.147	14.3915	0.831	0.0303782
1184	GEGVI	18.04		473.248	474.255	13.6865	0.185	0.000253487
1185	NQ	18.04		260.112	261.12	6.4219	0.577	0.99999
1186	EPF	18.02		391.174	392.18	4.1052	0.154	4.29027e-06
1187	LDVNPLTLG	18.02		940.523	941.53	33.9383	0.121	1
1188	AGHAGH	18.01		548.245	549.252	12.773	0.774	0.99992
1189	ATPH	18.01		424.207	425.212	9.2993	0.159	0.651072
1190	IAIDGSRL	18		843.481	422.748	18.0791	0.479	0.991104
1191	TMPT	18		448.199	449.206	8.6809	0.961	0.984225
1192	FA	17.99		236.116	237.124	6.4344	0.111	8.82648e-09
1193	TLTTTM	17.98		666.326	667.335	11.196	0.912	1
1194	VPQ	17.97		342.19	343.196	8.356	0.612	0.00791353
1195	AVGI	17.96		358.222	359.227	12.5896	0.934	8.51189e-09
1196	AVGL	17.96		358.222	359.227	12.5896	0.878	0.000193702
1197	KSC	17.95		336.147	337.151	2.8962	0.969	0.00813331
1198	TNY	17.95		396.164	397.17	2.0073	0.947	1
1199	GGIGVSQP	17.94		713.371	714.374	8.7948	0.097	0.996962
1200	VEIG	17.94		416.227	417.232	14.7101	0.131	0.000330079
1201	VELG	17.94		416.227	417.232	14.7101	0.419	0.999999
1202	GAGIY	17.91		479.238	480.244	12.2343	0.019	0.0406471
1203	GAGLY	17.91		479.238	480.244	12.2343	0.023	0.899119
1204	KDPVGV	17.91		613.343	614.345	16.9876	0.623	0.997295
1205	IDVS	17.9		432.222	433.225	13.8819	0.247	5.73847e-05
1206	LALDKSLSP	17.9		942.539	472.279	27.209	0.032	0.999993
1207	LDVS	17.9		432.222	433.225	13.8819	0.204	0.99984
1208	VDYN	17.9		509.212	510.218	5.8213	0.119	1
1209	GLMTTVHSMTAT	17.88		1248.58	625.3	27.4512	0.899	1
1210	HSAQL	17.88		554.281	555.282	31.2132	0.577	0.897607
1211	SHK	17.87		370.197	371.205	5.5554	0.352	0.191527
1212	VEGI	17.87		416.227	417.229	12.2828	0.321	0.00351735
1213	VEGL	17.87		416.227	417.229	12.2828	0.527	1
1214	EIVAE	17.86		559.285	560.29	10.9474	0.726	0.999979
1215	ELVAE	17.86		559.285	560.29	10.9474	0.889	0.999998
1216	AAVA	17.85		330.19	331.196	5.9177	0.224	0.0515106
1217	FANVCPP	17.85		746.342	747.34	15.108	0.666	0.997637
1218	IDAG	17.85		374.18	375.189	2.9971	0.293	0.03865
1219	LDAG	17.85		374.18	375.189	2.9971	0.183	0.999938
1220	DVSV	17.83		418.206	419.21	9.5409	0.492	0.765034
1221	VGPEQ	17.83		528.254	529.264	8.8102	0.435	1
1222	CSK	17.82		336.147	337.15	11.6873	0.967	0.00140674
1223	WTR	17.81		461.239	462.248	17.0745	0.892	0.00115504
1224	LVMQQ	17.79		617.321	618.322	9.5898	0.686	0.928712
1225	EIISG	17.78		517.275	518.28	11.6758	0.075	0.0612695
1226	EILSG	17.78		517.275	518.28	11.6758	0.197	1.70442e-06
1227	ELISG	17.78		517.275	518.28	11.6758	0.1	1.70442e-06
1228	ELLSG	17.78		517.275	518.28	11.6758	0.037	0.0427269
1229	ADIP	17.76		414.211	415.219	12.261	0.207	0.704883
1230	ADLP	17.76		414.211	415.219	12.261	0.792	0.749634
1231	VNAV	17.76		401.227	402.232	6.5731	0.12	0.99999
1232	EAV	17.75		317.159	318.165	3.4042	0.978	0.999998
1233	EPKGASPAAESQ	17.75		1170.55	586.277	8.6562	0.355	1
1234	PAVG	17.75		342.19	343.193	3.4155	0.894	0.00427481
1235	PSEP	17.74		428.191	429.197	9.5957	0.568	0.984656
1236	DNIQ	17.73		488.223	489.233	2.714	0.576	1
1237	DNLQ	17.73		488.223	489.233	2.714	0.404	1
1238	YP	17.73		278.127	279.134	5.8423	0.041	2.2272e-10
1239	IPQI	17.72		469.29	470.294	24.0536	0.032	0.00808566
1240	IPQL	17.72		469.29	470.294	24.0536	0.025	6.54914e-05
1241	LPQI	17.72		469.29	470.294	24.0536	0.073	3.66505e-05
1242	LPQL	17.72		469.29	470.294	24.0536	0.286	0.120763
1243	IAEW	17.7		517.254	518.259	29.863	0.054	0.015198
1244	LAEW	17.7		517.254	518.259	29.863	0.071	0.227023
1245	SSPF	17.7		436.196	437.205	55.2841	0.257	0.000371466
1246	KMT	17.69		378.194	379.197	12.3587	0.909	0.943217
1247	NQVNSY	17.69		723.319	724.322	8.5351	0.194	1
1248	SDRF	17.69		523.239	524.244	24.8974	0.092	1
1249	TPAVS	17.68		473.248	474.253	25.8184	0.944	0.610768
1250	EPK	17.67		372.201	373.203	9.3958	0.116	0.991551
1251	TNIIQ	17.67		587.328	588.332	12.8234	0.216	0.99998
1252	TNILQ	17.67		587.328	588.332	12.8234	0.081	0.99998
1253	TNLIQ	17.67		587.328	588.332	12.8234	0.053	0.99998
1254	TNLLQ	17.67		587.328	588.332	12.8234	0.038	0.999998
1255	TIPV	17.66		428.264	429.267	11.0882	0.231	0.00330117
1256	TLPV	17.66		428.264	429.267	11.0882	0.859	0.00413423
1257	SSQIEQ	17.65		690.318	691.322	12.5942	0.5	1
1258	SSQLEQ	17.65		690.318	691.322	12.5942	0.529	1
1259	TGMVPP	17.64		600.294	601.295	14.4599	0.126	0.999659
1260	GRIP	17.62		441.27	442.276	5.9675	0.023	5.97297e-11
1261	GRLP	17.62		441.27	442.276	5.9675	0.054	4.19138e-09
1262	IAVYS	17.62		551.295	552.267	12.3023	0.083	0.972228
1263	LAVYS	17.62		551.295	552.267	12.3023	0.157	0.90876
1264	SVAVVGGQ	17.62		715.386	716.39	8.6797	0.103	0.999922
1265	TNIG	17.62		403.207	404.215	4.8395	0.196	0.999997
1266	TNLG	17.62		403.207	404.215	4.8395	0.351	1
1267	QIGI	17.6		429.259	430.265	20.4041	0.021	0.23442
1268	QIGL	17.6		429.259	430.265	20.4041	0.017	0.106461
1269	QLGI	17.6		429.259	430.265	20.4041	0.015	0.576997
1270	QLGL	17.6		429.259	430.265	20.4041	0.017	0.628549
1271	GGTI	17.59		346.185	347.19	5.0503	0.107	0.999997
1272	GGTL	17.59		346.185	347.19	5.0503	0.281	1
1273	NVSVP	17.59		514.275	515.279	12.6466	0.582	0.947524
1274	REA	17.59		374.191	375.195	7.1799	0.991	0.998983
1275	TINN	17.59		460.228	461.237	16.9865	0.403	1
1276	TLNN	17.59		460.228	461.237	16.9865	0.651	1
1277	VGAAP	17.58		413.227	414.234	5.4962	0.038	0.323986
1278	IPGGIL	17.54		568.358	569.364	38.1931	0.054	0.00539762
1279	IPGGLL	17.54		568.358	569.364	38.1931	0.064	0.00539762
1280	LPGGIL	17.54		568.358	569.364	38.1931	0.04	0.00106744
1281	LPGGLL	17.54		568.358	569.364	38.1931	0.057	0.00458647
1282	PGIQ	17.54		413.227	414.232	5.7967	0.035	0.0302787
1283	PGLQ	17.54		413.227	414.232	5.7967	0.032	0.186287
1284	DNIY	17.52		523.228	524.234	12.2494	0.918	1
1285	DNLY	17.52		523.228	524.234	12.2494	0.868	1
1286	PPVGN	17.51		482.249	483.253	56.6131	0.657	0.888731
1287	DIIT	17.5		460.253	461.26	23.1627	0.206	0.999999
1288	DILT	17.5		460.253	461.26	23.1627	0.389	0.999999
1289	DLIT	17.5		460.253	461.26	23.1627	0.136	0.999999
1290	DLLT	17.5		460.253	461.26	23.1627	0.094	1
1291	IISP	17.5		428.264	429.27	9.8399	0.043	0.000510962
1292	ILSP	17.5		428.264	429.27	9.8399	0.276	0.00126619
1293	IP	17.5		228.147	229.154	1.5369	0.043	3.50446e-10
1294	LISP	17.5		428.264	429.27	9.8399	0.137	0.00126619
1295	LLSP	17.5		428.264	429.27	9.8399	0.532	0.000230043
1296	LP	17.5		228.147	229.154	1.5369	0.03	4.90201e-08
1297	TAAPINQFYCRL	17.5		1395.7	698.857	38.3327	0.373	1
1298	VLPDV	17.48	93.1	541.311	542.318	13.2515	0.662	0.000817864
1299	VIPDV	17.48		541.311	542.318	13.2515	0.234	0.905138
1300	ALEGATVNF	17.47		920.46	921.457	31.1584	0.857	1
1301	EAVT	17.47		418.206	419.211	2.9041	0.931	0.999999
1302	GPALF	17.47		503.274	504.278	28.705	0.047	0.000447015
1303	SIGF	17.47		422.216	423.218	22.3346	0.023	2.6295e-06
1304	SLGF	17.47		422.216	423.218	22.3346	0.058	0.00330712
1305	TVATP	17.47		487.264	488.269	8.0859	0.792	1
1306	AEIT	17.46		432.222	433.228	5.7702	0.865	0.999976
1307	AELT	17.46		432.222	433.228	5.7702	0.602	1
1308	PTVE	17.45		444.222	445.23	8.0179	0.397	0.999995
1309	GASEI	17.44		475.228	476.231	7.9606	0.214	0.999134
1310	GASEL	17.44		475.228	476.231	7.9606	0.358	0.999867
1311	EGIG	17.43		374.18	375.186	5.7003	0.162	0.110913
1312	EGLG	17.43		374.18	375.186	5.7003	0.806	0.994079
1313	RSM	17.43		392.184	393.188	6.552	0.982	0.000620559
1314	DTELQ	17.42	90.4	604.27	605.277	9.1327	0.355	1
1315	DTEIQ	17.42		604.27	605.277	9.1327	0.917	1
1316	PIGGII	17.42		568.358	569.364	38.1931	0.048	0.0130155
1317	PIGGIL	17.42		568.358	569.364	38.1931	0.047	0.0130155
1318	PLGGIL	17.42		568.358	569.364	38.1931	0.04	0.0130155
1319	PLGGLL	17.42		568.358	569.364	38.1931	0.059	0.942864
1320	VISI	17.42		430.279	431.287	26.0813	0.061	0.00194536
1321	VISL	17.42		430.279	431.287	26.0813	0.077	3.41012e-06
1322	VLSI	17.42		430.279	431.287	26.0813	0.133	3.41012e-06
1323	VLSL	17.42		430.279	431.287	26.0813	0.228	0.000401012
1324	DVVSTIA	17.41		703.375	704.379	20.1015	0.911	1
1325	IFSPVLV	17.41		773.469	774.473	44.0299	0.08	0.107844
1326	LFSPVIV	17.41		773.469	774.473	44.0299	0.079	0.107844
1327	LFSPVLV	17.41		773.469	774.473	44.0299	0.108	0.83529
1328	IACT	17.4		406.189	407.196	22.9004	0.914	0.970396
1329	IR	17.4		287.196	288.204	2.0627	0.067	1.30571e-06
1330	LACT	17.4		406.189	407.196	22.9004	0.877	0.998736
1331	LR	17.4		287.196	288.204	2.0627	0.641	7.41492e-06
1332	SNIP	17.4		429.222	430.23	10.0633	0.5	0.00190229
1333	SNLP	17.4		429.222	430.23	10.0633	0.929	0.996877
1334	AFIS	17.39		436.232	437.237	17.1896	0.115	0.00145945
1335	AFLS	17.39		436.232	437.237	17.1896	0.605	0.00024637
1336	INVQ	17.39		472.264	473.272	4.2932	0.18	0.00703506
1337	LNVQ	17.39		472.264	473.272	4.2932	0.243	0.999999
1338	SVIVLPAGHP	17.39		988.571	989.561	27.9564	0.409	0.00696183
1339	GSPVGV	17.38		514.275	515.269	18.2811	0.132	0.591909
1340	QQQPPLQP	17.38		934.487	468.246	9.7948	0.267	0.999998
1341	VPRA	17.37		441.27	442.276	5.9675	0.387	0.000127466
1342	AIAF	17.36		420.237	421.242	17.3045	0.055	3.35724e-10
1343	ALAF	17.36		420.237	421.242	17.3045	0.172	1.01603e-09
1344	DQMI	17.36		505.221	506.222	13.8294	0.099	0.53811
1345	DQML	17.36		505.221	506.222	13.8294	0.033	0.999899
1346	TAGAV	17.36		417.222	418.229	8.621	0.95	1
1347	GAGGF	17.35		407.18	408.188	8.6198	0.025	0.999494
1348	GILE	17.35		430.243	431.246	9.5898	0.036	0.000130389
1349	GLIE	17.35		430.243	431.246	9.5898	0.042	0.000130389
1350	GLLE	17.35		430.243	431.246	9.5898	0.075	4.28553e-05
1351	TFVD	17.35		480.222	481.232	11.3011	0.465	1
1352	SPII	17.34		428.264	429.27	21.2169	0.047	2.0849e-06
1353	SPIL	17.34		428.264	429.27	21.2169	0.145	4.85639e-06
1354	SPLI	17.34		428.264	429.27	21.2169	0.353	4.85639e-06
1355	SPLL	17.34		428.264	429.27	21.2169	0.677	4.18987e-05
1356	GVVP	17.33		370.222	371.228	5.5773	0.338	1.17134e-09
1357	YESP	17.32		494.201	495.206	9.8038	0.206	0.973055
1358	ISDF	17.31		480.222	481.224	17.4625	0.143	0.999482
1359	LSDF	17.31		480.222	481.224	17.4625	0.077	0.999999
1360	QIIQ	17.31		500.296	501.303	12.3748	0.014	0.101839
1361	QILQ	17.31		500.296	501.303	12.3748	0.312	0.00874934
1362	QLIQ	17.31		500.296	501.303	12.3748	0.338	0.00874934
1363	QLLQ	17.31		500.296	501.303	12.3748	0.162	0.0058661
1364	EQVP	17.3		471.233	472.238	8.2907	0.106	0.407729
1365	AVAIG	17.29		429.259	430.264	23.2269	0.087	0.179351
1366	AVALG	17.29		429.259	430.264	23.2269	0.063	0.99049
1367	NN	17.28		246.096	247.105	6.835	0.098	1
1368	TTSVP	17.28		503.259	504.264	8.0214	0.62	1
1369	DIVE	17.27		474.233	475.24	12.391	0.027	0.999824
1370	DLVE	17.27		474.233	475.24	12.391	0.745	0.999984
1371	AISE	17.26		418.206	419.21	4.9119	0.227	0.944773
1372	ALSE	17.26		418.206	419.21	4.9119	0.363	0.999981
1373	SVPP	17.25		398.216	399.222	9.1738	0.832	0.155572
1374	MPVE	17.24		474.215	475.218	5.9344	0.063	0.949667
1375	TMVSPT	17.23		634.3	635.341	15.6825	0.916	0.998748
1376	QDMI	17.21		505.221	506.226	13.8854	0.349	0.53811
1377	QDML	17.21		505.221	506.226	13.8854	0.155	0.999987
1378	IAII	17.2		428.3	429.301	30.8412	0.021	3.27741e-11
1379	IAIL	17.2		428.3	429.301	30.8412	0.018	5.52824e-10
1380	IALI	17.2		428.3	429.301	30.8412	0.018	5.52824e-10
1381	IALL	17.2		428.3	429.301	30.8412	0.026	1.1144e-10
1382	IPGLPTHP	17.2		830.465	831.466	22.9851	0.015	0.975373
1383	LAII	17.2		428.3	429.301	30.8412	0.02	5.52824e-10
1384	LAIL	17.2		428.3	429.301	30.8412	0.024	3.2798e-10
1385	LALI	17.2		428.3	429.301	30.8412	0.024	3.2798e-10
1386	LALL	17.2		428.3	429.301	30.8412	0.051	6.23682e-10
1387	YAIP	17.2		462.248	463.252	24.1449	0.023	5.08179e-06
1388	YALP	17.2		462.248	463.252	24.1449	0.171	9.77754e-06
1389	DYP	17.18		393.154	394.163	5.1351	0.139	0.992548
1390	HGSR	17.17		455.224	456.233	20.3202	0.451	0.999991
1391	IDNYNFQPP	17.17		1106.5	1107.51	24.7514	0.062	1
1392	LGGISS	17.17		532.286	533.29	10.945	0.2	0.00208744
1393	QGIP	17.16		413.227	414.23	11.0058	0.027	8.70155e-06
1394	QGLP	17.16		413.227	414.23	11.0058	0.051	0.181221
1395	VGTVR	17.16		530.318	531.325	7.4747	0.284	1
1396	APAF	17.15		404.206	405.21	11.1056	0.077	1.97113e-06
1397	LTNAP	17.15		514.275	515.282	12.5128	0.307	1
1398	SAGVP	17.15		429.222	430.229	8.2642	0.076	0.787936
1399	VSLWTE	17.14		733.365	734.367	30.2285	0.96	1
1400	LFSPVLVPAAIAVT	17.13		1396.83	699.422	49.2505	0.457	0.999979
1401	RMPF	17.13		549.273	550.279	34.5252	0.116	3.12977e-08
1402	AYIP	17.11		462.248	463.252	24.1449	0.025	1.90326e-08
1403	AYLP	17.11		462.248	463.252	24.1449	0.081	4.64617e-07
1404	GGIVY	17.11		507.269	508.272	12.2029	0.02	0.0102897
1405	GGLVY	17.11		507.269	508.272	12.2029	0.016	0.0324945
1406	FGYPIP	17.1		692.353	693.354	17.3818	0.059	4.40094e-08
1407	PVLVAPA	17.1		665.411	666.415	25.1344	0.256	0.0215646
1408	PHTPP	17.09		547.275	548.258	9.4993	0.045	0.999658
1409	WTP	17.09		402.19	403.194	9.7785	0.061	1.15455e-07
1410	IGTGF	17.08		493.254	494.26	15.8875	0.033	0.999998
1411	LGTGF	17.08		493.254	494.26	15.8875	0.052	0.999999
1412	NVTKKNMT	17.08		934.491	468.25	9.7713	0.96	1
1413	EIDI	17.07		488.248	489.251	13.8944	0.183	0.999992
1414	EIDL	17.07		488.248	489.251	13.8944	0.233	1
1415	EKC	17.07		378.157	379.161	10.0109	0.907	0.999879
1416	ELDI	17.07		488.248	489.251	13.8944	0.336	1
1417	ELDL	17.07		488.248	489.251	13.8944	0.274	1
1418	IIH	17.07		381.238	382.241	3.5962	0.015	4.45592e-10
1419	ILH	17.07		381.238	382.241	3.5962	0.012	4.45592e-10
1420	LIH	17.07		381.238	382.241	3.5962	0.012	4.45592e-10
1421	LLH	17.07		381.238	382.241	3.5962	0.019	2.34892e-10
1422	HTQAP	17.06		552.266	553.27	27.45	0.074	0.999942
1423	IPRG	17.05		441.27	442.276	5.9675	0.021	2.00159e-08
1424	LPRG	17.05		441.27	442.276	5.9675	0.049	1.75549e-08
1425	KAMT	17.04		449.231	450.234	17.0585	0.936	0.879795
1426	ATW	17.03		376.175	377.18	11.154	0.424	9.40509e-05
1427	IGAIQ	17.03		500.296	501.302	11.5777	0.032	0.00823449
1428	IVTHGSGIVQ	17.03		1009.56	506.28	10.9426	0.494	0.54945
1429	LTPTM	17.03		561.283	562.288	20.1117	0.24	0.00159772
1430	TTVT	17.03		420.222	421.224	17.325	0.829	1
1431	WIR	17.03		473.275	474.285	14.5886	0.013	1.25715e-10
1432	WLR	17.03		473.275	474.285	14.5886	0.015	1.54237e-07
1433	GEIVGPK	17.02		698.396	699.398	11.9188	0.159	0.00039786
1434	SIDI	17.02		446.238	447.242	22.0353	0.135	0.426886
1435	SIDL	17.02		446.238	447.242	22.0353	0.063	0.00711547
1436	SLDI	17.02		446.238	447.242	22.0353	0.085	0.000580156
1437	SLDL	17.02		446.238	447.242	22.0353	0.362	0.999999
1438	TSAI	17.02		390.211	391.216	6.2337	0.244	0.999904
1439	TSAL	17.02		390.211	391.216	6.2337	0.438	1
1440	VSQMP	17.02		560.263	561.267	9.1453	0.82	0.964905
1441	SFTF	17.01		500.227	501.235	17.1309	0.045	1
1442	NIQVD	17		587.292	588.297	9.9844	0.758	1
1443	NLQVD	17		587.292	588.297	9.9844	0.478	1
1444	YPTSPQQPGQLQ	16.99		1342.65	672.325	15.51	0.112	1
1445	VRAIVY	16.98		719.433	720.441	16.4684	0.34	0.0072467
1446	VRALVY	16.98		719.433	720.441	16.4684	0.606	0.0186183
1447	FAFDI	16.97		611.295	612.299	10.979	0.052	0.00275715
1448	FAFDL	16.97		611.295	612.299	10.979	0.928	0.53642
1449	VIFSP	16.97		561.316	562.321	27.0325	0.066	0.0200986
1450	VLFSP	16.97		561.316	562.321	27.0325	0.102	0.164728
1451	AVVA	16.95		358.222	359.228	6.9313	0.512	8.78305e-08
1452	PNPASP	16.95		581.281	582.283	10.7385	0.876	0.999942
1453	ATDGKS	16.94		577.271	578.278	6.3123	0.533	1
1454	SLICHP	16.94		668.332	669.34	15.9531	0.637	0.262515
1455	FGR	16.93		378.202	379.205	3.4155	0.043	2.68729e-09
1456	INFD	16.93		507.233	508.237	16.8356	0.132	1
1457	ISVGT	16.93		475.264	476.267	11.1403	0.124	1
1458	LNFD	16.93		507.233	508.237	16.8356	0.272	1
1459	LSVGT	16.93		475.264	476.267	11.1403	0.104	1
1460	PCIT	16.93		432.204	433.211	7.5254	0.785	0.0025434
1461	PCLT	16.93		432.204	433.211	7.5254	0.795	0.887221
1462	PQQFPP	16.93		712.354	713.356	14.4473	0.02	0.999949
1463	VMGT	16.93		406.189	407.196	22.9004	0.327	0.477118
1464	FPLTT	16.91		577.311	578.315	21.8338	0.22	1
1465	MFI	16.91		409.204	410.209	9.4669	0.022	7.33209e-11
1466	MFL	16.91		409.204	410.209	9.4669	0.04	1.5578e-11
1467	SVRS	16.91		447.244	448.246	13.619	0.655	0.999665
1468	IGPGI	16.89		455.274	456.28	20.34	0.059	0.0318355
1469	IGPGL	16.89		455.274	456.28	20.34	0.062	0.0318355
1470	LGPGI	16.89		455.274	456.28	20.34	0.059	0.0318355
1471	LGPGL	16.89		455.274	456.28	20.34	0.058	0.0271276
1472	QIEQI	16.89		629.338	630.342	14.5318	0.21	0.999852
1473	QIEQL	16.89		629.338	630.342	14.5318	0.205	0.999852
1474	QLEQI	16.89		629.338	630.342	14.5318	0.253	0.999852
1475	QLEQL	16.89		629.338	630.342	14.5318	0.51	1
1476	SLKAYT	16.89		681.37	682.371	22.4576	0.859	1
1477	TIAGI	16.88		473.285	474.286	14.6711	0.062	0.410184
1478	TIAGL	16.88		473.285	474.286	14.6711	0.064	0.999438
1479	VAVSVA	16.88		544.322	545.326	12.6267	0.13	0.999323
1480	FFF	16.86		459.216	460.222	13.9954	0.067	6.92417e-10
1481	TCAH	16.86		430.163	431.167	3.001	0.418	0.975965
1482	GSILAGL	16.85		629.375	630.376	28.7371	0.708	3.83112e-05
1483	GSLLAGL	16.85		629.375	630.376	28.7371	0.925	0.00042824
1484	IDVQ	16.85		473.248	474.257	9.1761	0.288	0.993661
1485	LDVQ	16.85		473.248	474.257	9.1761	0.028	1
1486	GVGIP	16.84		441.259	442.264	15.4842	0.056	6.28045e-05
1487	GVGLP	16.84		441.259	442.264	15.4842	0.34	0.615024
1488	GGAIY	16.83		479.238	480.244	12.2343	0.023	0.0406471
1489	GGALY	16.83		479.238	480.244	12.2343	0.044	0.899119
1490	IPGGII	16.83		568.358	569.359	38.2408	0.054	0.00539762
1491	LAIAVVASG	16.83		799.48	800.484	32.3473	0.061	0.000159159
1492	AIELGS	16.82		588.312	589.317	14.069	0.209	0.998278
1493	AVGF	16.82		392.206	393.21	16.0878	0.973	6.87233e-05
1494	DHE	16.82		399.139	400.148	2.7903	0.986	0.982887
1495	EIGAP	16.82		485.248	486.258	9.3549	0.063	0.000266866
1496	ELGAP	16.82		485.248	486.258	9.3549	0.21	0.842078
1497	PAAV	16.82		356.206	357.21	5.3636	0.126	1.07638e-06
1498	FT	16.81		266.127	267.131	4.9006	0.078	0.00381275
1499	FVPQ	16.81		489.259	490.266	12.3748	0.882	0.164948
1500	KHM	16.81		414.205	415.213	9.491	0.417	3.73382e-05
1501	AFEKPID	16.8		818.417	819.429	14.6746	0.262	0.999724
1502	KTEP	16.8		473.248	474.251	8.1928	0.875	0.969859
1503	SGLAVGI	16.8		615.359	616.364	23.6816	0.185	8.1243e-05
1504	EVQP	16.78		471.233	472.239	4.5745	0.223	0.119371
1505	ICR	16.78		390.205	391.207	5.0195	0.922	1.22975e-10
1506	IGVV	16.78		386.253	387.261	12.3462	0.061	1.50435e-09
1507	LCR	16.78		390.205	391.207	5.0195	0.685	3.93824e-06
1508	LGVV	16.78		386.253	387.261	12.3462	0.108	1.87877e-08
1509	WGVT	16.78		461.227	462.235	8.2043	0.148	0.743924
1510	WRIPVF	16.78		816.465	817.47	40.4547	0.02	4.17224e-05
1511	EIAP	16.76		428.227	429.231	9.5898	0.079	0.000293918
1512	ELAP	16.76		428.227	429.231	9.5898	0.226	0.695605
1513	PDPIP	16.76		537.28	538.283	22.4708	0.07	0.397268
1514	PDPLP	16.76		537.28	538.283	22.4708	0.876	0.999065
1515	DMID	16.75		492.189	493.198	11.5937	0.718	0.998655
1516	DMLD	16.75		492.189	493.198	11.5937	0.627	0.999998
1517	EAEF	16.75		494.201	495.209	11.1634	0.602	0.999995
1518	SPT	16.75		303.143	304.148	7.0497	0.517	0.999633
1519	VIIAR	16.75		570.385	571.389	15.5926	0.06	0.0319637
1520	VILAR	16.75		570.385	571.389	15.5926	0.164	0.0319637
1521	VLLAR	16.75		570.385	571.389	15.5926	0.135	0.0126851
1522	ALVYSL	16.74		664.38	665.385	31.6816	0.488	0.396337
1523	TNIP	16.74		443.238	444.242	11.1816	0.489	0.951408
1524	TNLP	16.74		443.238	444.242	11.1816	0.734	0.999968
1525	AVGP	16.73		342.19	343.131	6.3077	0.601	3.08437e-06
1526	IFLEN	16.73		634.333	635.336	24.1385	0.057	1
1527	LFLEN	16.73		634.333	635.336	24.1385	0.043	1
1528	SEVP	16.73		430.206	431.214	12.6345	0.663	0.528911
1529	NVVIP	16.72		540.327	541.328	25.2253	0.052	0.832516
1530	NVVLP	16.72		540.327	541.328	25.2253	0.103	0.832516
1531	FGHST	16.71		547.239	548.246	11.0172	0.807	0.999959
1532	IIEP	16.71		470.274	471.28	14.4563	0.029	0.0130349
1533	ILEP	16.71		470.274	471.28	14.4563	0.018	0.00259378
1534	LIEP	16.71		470.274	471.28	14.4563	0.018	0.00259378
1535	LLEP	16.71		470.274	471.28	14.4563	0.028	0.00963573
1536	IHPP	16.7		462.259	463.263	54.7911	0.027	2.17643e-07
1537	LHPP	16.7		462.259	463.263	54.7911	0.023	7.3403e-06
1538	PQLQPP	16.7		678.37	679.378	10.9814	0.061	0.999935
1539	TMNATT	16.7		637.274	638.281	20.0616	0.959	1
1540	SPGP	16.69		356.17	357.174	8.5087	0.087	0.000678581
1541	GISKVY	16.68		665.375	666.376	8.4924	0.047	0.897964
1542	IDGVY	16.68		565.275	566.278	18.6421	0.361	0.999341
1543	VTVGI	16.68		487.301	488.306	21.3838	0.169	1
1544	VTVGL	16.68		487.301	488.306	21.3838	0.237	1
1545	YYAGPP	16.68		666.301	667.305	12.8258	0.027	0.119089
1546	DAIN	16.67		431.202	432.206	3.2595	0.456	1
1547	DALN	16.67		431.202	432.206	3.2595	0.101	1
1548	THPR	16.67		509.271	510.28	8.3956	0.924	0.368954
1549	YQAP	16.67		477.222	478.23	12.9754	0.621	0.86522
1550	AFR	16.66		392.217	393.22	6.5503	0.692	8.48994e-10
1551	MV	16.66		248.119	249.124	7.3404	0.712	5.4387e-07
1552	ATSF	16.65		424.196	425.198	9.5133	0.946	1
1553	EFAP	16.65		462.211	463.216	13.2742	0.087	4.2531e-05
1554	FADP	16.65		448.196	449.2	8.6222	0.838	0.0257246
1555	YASI	16.64		452.227	453.235	16.9853	0.248	0.0352705
1556	YASL	16.64		452.227	453.235	16.9853	0.48	0.00135345
1557	LVGDP	16.62	93.6	499.264	500.27	8.6829	0.289	0.993396
1558	AYGASNA	16.62		652.282	653.285	5.0714	0.44	1
1559	IVGDP	16.62		499.264	500.27	8.6829	0.279	0.369892
1560	VPFT	16.62		462.248	463.254	30.2796	0.403	0.000792011
1561	LDVLNPT	16.61		770.417	771.417	23.5063	0.308	1
1562	PVPCP	16.61		511.246	512.247	4.2709	0.429	0.0162985
1563	VVSST	16.61		491.259	492.265	27.6739	0.852	1
1564	PQNCKMT	16.6		820.357	821.366	16.0467	0.8	0.999948
1565	WHNV	16.6		554.26	555.266	21.2193	0.768	0.999983
1566	AVITPIL	16.59		725.469	726.473	39.5728	0.222	0.0118944
1567	VEPIQ	16.59		584.317	585.319	24.1123	0.368	0.156443
1568	VEPLQ	16.59		584.317	585.319	24.1123	0.707	0.999979
1569	FANRASGSFT	16.57		1056.5	529.256	30.7839	0.134	1
1570	HTNN	16.57		484.203	485.206	24.7993	0.037	1
1571	VGSI	16.57		374.216	375.221	13.8018	0.932	0.204484
1572	VGSL	16.57		374.216	375.221	13.8018	0.834	0.772062
1573	ESN	16.56		348.128	349.137	6.8397	0.94	1
1574	FGPGT	16.56		477.222	478.227	10.1148	0.037	0.0565877
1575	IPSVDW	16.54		715.354	716.359	15.3227	0.18	0.999918
1576	GWH	16.53		398.17	399.175	6.1708	0.284	1.66746e-08
1577	TLANCCV	16.53		722.309	723.312	9.9387	0.562	1
1578	YQTI	16.53		523.264	524.265	12.6345	0.06	1
1579	YQTL	16.53		523.264	524.265	12.6345	0.243	1
1580	AVIE	16.52		430.243	431.248	9.5646	0.929	4.7313e-05
1581	AVLE	16.52		430.243	431.248	9.5646	0.25	0.980721
1582	EINGIG	16.52		601.307	602.308	12.6766	0.216	0.999997
1583	EINGLG	16.52		601.307	602.308	12.6766	0.116	1
1584	FDCIAF	16.52		714.305	715.31	8.0774	0.677	0.982154
1585	RRYG	16.52		550.298	276.156	17.5016	0.348	0.940973
1586	TDN	16.52		348.128	349.136	6.7856	0.984	1
1587	HP	16.51		252.122	253.13	5.5282	0.037	0.02509
1588	SQNDQRGEIIHV	16.51		1394.69	698.349	16.8167	0.759	1
1589	TTFT	16.51		468.222	469.231	13.975	0.833	1
1590	WT	16.51		305.137	306.141	7.5219	0.051	1.0752e-06
1591	GIIE	16.5		430.243	431.246	9.5898	0.022	6.60106e-05
1592	PSCII	16.5		531.273	532.282	15.9485	0.562	0.133463
1593	PSCIL	16.5		531.273	532.282	15.9485	0.685	0.133463
1594	PSCLL	16.5		531.273	532.282	15.9485	0.783	0.632661
1595	VACH	16.5		428.184	429.189	8.0511	0.202	0.0248434
1596	ITERYL	16.48		793.433	794.438	35.5743	0.679	1
1597	QPNDPP	16.48		666.297	667.312	12.5966	0.753	1
1598	QQPLPQQP	16.48		934.487	935.501	9.7358	0.358	0.999998
1599	TVTVP	16.48		515.295	516.299	14.951	0.961	1
1600	ALWHP	16.46		622.323	623.33	12.5617	0.014	0.000386246
1601	VSMI	16.46		448.236	449.237	24.4392	0.961	0.000189187
1602	VSML	16.46		448.236	449.237	24.4392	0.94	0.0884532
1603	VTSI	16.45		418.243	419.245	8.6499	0.683	0.999999
1604	VTSL	16.45		418.243	419.245	8.6499	0.937	1
1605	AVVE	16.44		416.227	417.231	9.402	0.701	0.999999
1606	IGAPM	16.44		487.246	488.254	15.4728	0.065	1.42236e-05
1607	ISGDY	16.44		553.238	554.247	15.4415	0.399	1
1608	LSGDY	16.44		553.238	554.247	15.4415	0.49	1
1609	WKH	16.44		469.244	470.253	15.4012	0.489	7.59036e-09
1610	ATYCL	16.43		569.252	570.26	22.2539	0.911	1
1611	ERS	16.43		390.186	391.191	4.6794	0.96	0.999821
1612	EVQV	16.42		473.248	474.253	11.0406	0.97	0.999277
1613	QVIP	16.42		455.274	456.278	23.0652	0.049	0.00149091
1614	QVLP	16.42		455.274	456.278	23.0652	0.553	1.74482e-05
1615	EAIA	16.41		402.211	403.221	10.5658	0.943	0.162216
1616	EALA	16.41		402.211	403.221	10.5658	0.637	0.990163
1617	KDFA	16.41		479.238	480.242	11.7921	0.136	0.988685
1618	QFQP	16.41		518.249	519.252	9.4271	0.104	0.068603
1619	TGYV	16.41		438.211	439.215	8.7761	0.391	1
1620	VENF	16.41		507.233	508.242	25.0246	0.221	1
1621	YDID	16.41		524.212	525.218	11.6714	0.975	1
1622	YDLD	16.41		524.212	525.218	11.6714	0.15	1
1623	SGRVP	16.4		514.286	515.291	24.3459	0.963	0.931147
1624	IAEV	16.38		430.243	431.248	12.3321	0.911	0.00284621
1625	LAEV	16.38		430.243	431.248	12.3321	0.418	0.99993
1626	PAAH	16.38		394.196	395.2	5.4496	0.261	0.0138466
1627	TW	16.38		305.137	306.143	9.1327	0.053	1.80079e-05
1628	VIGCP	16.38		487.246	488.256	15.8906	0.373	1.52481e-06
1629	YTGW	16.38		525.222	526.227	15.5924	0.014	1.48087e-06
1630	QQFYAGP	16.37		809.371	810.384	19.0198	0.029	0.999707
1631	VAGV	16.37		344.206	345.209	5.4441	0.774	0.0153905
1632	YGH	16.37		375.154	376.159	4.8218	0.296	0.000364428
1633	SAVVVNAG	16.36		715.386	716.392	8.5975	0.821	1
1634	TMIT	16.36		464.231	465.24	13.7669	0.938	3.47901e-07
1635	TMLT	16.36		464.231	465.24	13.7669	0.958	0.000100286
1636	IPANN	16.35		527.27	528.275	17.0266	0.073	0.793226
1637	EIVE	16.34		488.248	489.251	9.9492	0.031	0.99944
1638	ELVE	16.34		488.248	489.251	9.9492	0.94	0.999958
1639	STVP	16.34		402.211	403.219	12.9488	0.395	0.999999
1640	LCDNP	16.33		560.226	561.229	6.0117	0.923	1
1641	AICT	16.32		406.189	407.196	22.9004	0.891	0.999976
1642	ALCT	16.32		406.189	407.196	22.9004	0.839	0.999944
1643	HSVQ	16.32		469.228	470.233	15.4892	0.484	0.996751
1644	KEYP	16.32		535.264	536.272	20.3846	0.919	0.99786
1645	VGVP	16.32		370.222	371.227	5.2071	0.933	5.06168e-09
1646	VVTGGV	16.32		530.306	531.309	9.1167	0.509	1
1647	DAIP	16.31		414.211	415.215	9.5471	0.799	0.704883
1648	DALP	16.31		414.211	415.215	9.5471	0.609	0.999743
1649	ITMDPGAL	16.29		816.405	817.461	31.6086	0.31	0.76056
1650	IGIP	16.28		398.253	399.26	16.0249	0.04	1.21455e-08
1651	IGLP	16.28		398.253	399.26	16.0249	0.032	1.74648e-08
1652	LGIP	16.28		398.253	399.26	16.0249	0.041	8.86971e-08
1653	LGLP	16.28		398.253	399.26	16.0249	0.04	5.89028e-07
1654	STPT	16.28		404.191	405.196	2.9228	0.64	1
1655	KEP	16.27		372.201	373.205	8.223	0.289	0.991551
1656	IKCT	16.25		463.247	464.256	22.1883	0.929	3.73307e-05
1657	LKCT	16.25		463.247	464.256	22.1883	0.833	0.640431
1658	AAAASGSSGS	16.24		764.33	765.36	6.9807	0.656	1
1659	DGLSGMF	16.23		725.305	726.307	32.4441	0.113	0.994181
1660	ISQVGI	16.23		615.359	616.364	23.6816	0.769	0.155318
1661	PEEY	16.23		536.212	537.216	4.442	0.974	0.999734
1662	FGSTI	16.22		523.264	524.27	12.5593	0.483	1
1663	FGSTL	16.22		523.264	524.27	12.5593	0.644	1
1664	IPNF	16.22		489.259	490.267	23.789	0.038	0.0434259
1665	LPNF	16.22		489.259	490.267	23.789	0.205	0.629129
1666	DVAV	16.21		402.211	403.217	10.0581	0.463	1
1667	KNGHAN	16.21		639.309	640.312	13.5805	0.25	0.999999
1668	AYGYPP	16.2		666.301	667.308	12.8721	0.024	0.972358
1669	GVAKDGAP	16.19		713.371	714.374	8.7948	0.24	0.999301
1670	HANAFHP	16.19		792.367	793.374	29.336	0.397	0.999935
1671	KDLVNQ	16.19		715.386	716.392	8.5975	0.547	1
1672	LESSSSV	16.19		707.334	708.34	31.8689	0.355	1
1673	TGAEGLK	16.19		674.36	675.365	5.8259	0.522	1
1674	QPFP	16.18		487.243	488.25	14.3498	0.069	0.00261624
1675	SPVGVGV	16.18		613.343	614.345	16.9876	0.143	0.0214179
1676	AQGF	16.17		421.196	422.203	9.0635	0.228	0.899756
1677	PIISA	16.17		499.301	500.303	18.5579	0.111	0.550149
1678	PILSA	16.17		499.301	500.303	18.5579	0.469	0.550149
1679	PLISA	16.17		499.301	500.303	18.5579	0.744	0.550149
1680	PLLSA	16.17		499.301	500.303	18.5579	0.94	0.00112494
1681	EHSGFNVAT	16.16		960.43	961.436	24.5491	0.587	1
1682	IDKER	16.15		659.36	660.366	8.8706	0.599	1
1683	IIR	16.15		400.28	401.283	3.1954	0.022	2.97822e-11
1684	ILR	16.15		400.28	401.283	3.1954	0.013	7.39004e-11
1685	LDKER	16.15		659.36	660.366	8.8706	0.859	1
1686	LIR	16.15		400.28	401.283	3.1954	0.015	7.39004e-11
1687	LLR	16.15		400.28	401.283	3.1954	0.027	5.66335e-11
1688	QVDFNP	16.15		718.329	719.338	19.2456	0.446	1
1689	SVQMP	16.15		560.263	561.282	9.0468	0.383	0.516561
1690	HDIP	16.14		480.233	481.236	10.66	0.03	0.884551
1691	HDLP	16.14		480.233	481.236	10.66	0.899	0.999919
1692	EKLPNA	16.13		670.365	671.367	8.1631	0.53	0.945899
1693	VGGV	16.13		330.19	331.129	5.6144	0.985	0.238526
1694	IATVA	16.12		473.285	474.29	17.317	0.271	0.999979
1695	LATVA	16.12		473.285	474.29	17.317	0.608	1
1696	MPAV	16.12		416.209	417.217	9.9465	0.091	5.54418e-06
1697	PAW	16.12		372.18	373.182	8.6869	0.019	2.88802e-10
1698	QIIP	16.11		469.29	470.295	12.4457	0.031	6.61159e-05
1699	QILP	16.11		469.29	470.295	12.4457	0.022	2.97296e-07
1700	QLIP	16.11		469.29	470.295	12.4457	0.024	1.92254e-06
1701	QLLP	16.11		469.29	470.295	12.4457	0.04	2.67333e-05
1702	SFH	16.11		389.17	390.176	10.2564	0.828	4.80404e-05
1703	ATSNSSS	16.1		652.266	653.267	10.6302	0.839	1
1704	ASVVGI	16.09		544.322	545.327	22.7591	0.3	0.0455677
1705	ASVVGL	16.09		544.322	545.327	22.7591	0.084	0.0134898
1706	DVVA	16.09		402.211	403.217	8.4517	0.335	0.999902
1707	GSIII	16.09		501.316	502.318	34.2787	0.033	0.0164992
1708	GSIIL	16.09		501.316	502.318	34.2787	0.082	0.0164992
1709	GSILI	16.09		501.316	502.318	34.2787	0.104	0.0164992
1710	GSILL	16.09		501.316	502.318	34.2787	0.208	0.00648538
1711	GSLII	16.09		501.316	502.318	34.2787	0.132	0.0164992
1712	GSLIL	16.09		501.316	502.318	34.2787	0.457	0.00648538
1713	GSLLI	16.09		501.316	502.318	34.2787	0.319	0.00648538
1714	GSLLL	16.09		501.316	502.318	34.2787	0.664	0.0166824
1715	SVFAH	16.09		559.275	560.285	15.4029	0.264	0.193854
1716	VEMLSE	16.09		706.321	707.327	17.0426	0.852	0.999566
1717	ITFPI	16.08		589.347	590.351	43.4503	0.045	0.0241749
1718	SIMT	16.08		450.215	451.218	24.015	0.953	9.02233e-05
1719	SLMT	16.08		450.215	451.218	24.015	0.958	0.0541525
1720	AMY	16.07		383.151	384.154	11.147	0.941	0.00085047
1721	MSSP	16.05		420.168	421.176	2.4861	0.464	0.00523145
1722	PQGNP	16.05		511.239	512.245	4.2439	0.283	0.999583
1723	DGVI	16.04		402.211	403.218	13.5113	0.146	0.000771568
1724	DGVL	16.04		402.211	403.218	13.5113	0.136	0.999902
1725	SQFP	16.04		477.222	478.23	12.9754	0.054	0.291579
1726	VRTDA	16.04		560.292	561.297	28.1836	0.591	1
1727	EKALAG	16.03		587.328	588.332	19.0594	0.695	0.178091
1728	SIFP	16.03		462.248	463.249	22.1332	0.042	4.11921e-05
1729	SLFP	16.03		462.248	463.249	22.1332	0.07	1.04546e-06
1730	TPIAH	16.03		537.291	538.301	8.1763	0.759	0.797306
1731	TPLAH	16.03		537.291	538.301	8.1763	0.788	0.999844
1732	PFGE	16.02		448.196	449.204	13.7346	0.212	0.00124523
1733	IPASRHD	16.01		794.404	795.409	20.5457	0.654	0.976447
1734	AGDQQPQQQP	16		1095.49	548.755	12.724	0.731	1
1735	EIVGA	16		487.264	488.269	8.6245	0.596	0.00738347
1736	ELVGA	16		487.264	488.269	8.6245	0.697	0.0200547
1737	VSTTPP	16		600.312	601.315	13.5071	0.891	1
1738	RAHS	15.99		469.24	470.243	23.9867	0.224	1
1739	AAAVVGCS	15.98		676.321	677.327	55.2055	0.459	0.999798
1740	DEII	15.98		488.248	489.255	19.9827	0.833	0.976446
1741	DEIL	15.98		488.248	489.255	19.9827	0.324	0.99944
1742	DELI	15.98		488.248	489.255	19.9827	0.5	0.99944
1743	DELL	15.98		488.248	489.255	19.9827	0.251	0.99995
1744	DGIF	15.98		450.211	451.217	22.8719	0.898	0.0137316
1745	DGLF	15.98		450.211	451.217	22.8719	0.574	0.999542
1746	AGAGGPGGAGG	15.97		727.325	728.334	31.9591	0.073	0.0581522
1747	FGN	15.97		336.143	337.15	2.9009	0.04	0.0154165
1748	VEGVY	15.97		565.275	566.279	18.6797	0.89	0.99998
1749	FGGGR	15.96		492.244	493.25	7.3337	0.048	0.00599397
1750	IGIT	15.96		402.248	403.253	9.411	0.042	7.5238e-08
1751	IGLT	15.96		402.248	403.253	9.411	0.047	0.865914
1752	LGIT	15.96		402.248	403.253	9.411	0.056	0.0462974
1753	LGLT	15.96		402.248	403.253	9.411	0.11	0.995779
1754	AIGTI	15.94		473.285	474.286	14.57	0.218	0.997614
1755	AIGTL	15.94		473.285	474.286	14.57	0.431	0.999799
1756	ALGTI	15.94		473.285	474.286	14.57	0.331	0.999799
1757	ALGTL	15.94		473.285	474.286	14.57	0.782	1
1758	ENLASGYSPAGSVEA	15.94		1450.66	726.337	13.2641	0.837	1
1759	SPIP	15.94		412.232	413.234	14.5677	0.102	0.0013593
1760	SPLP	15.94		412.232	413.234	14.5677	0.829	0.135358
1761	TVIDQ	15.94		574.296	575.298	9.4356	0.072	1
1762	TVLDQ	15.94		574.296	575.298	9.4356	0.189	1
1763	YFAV	15.94		498.248	499.254	23.948	0.613	5.89358e-08
1764	EQPGKAN	15.93		742.361	743.369	9.7983	0.661	1
1765	YPGI	15.92		448.232	449.235	23.9543	0.05	3.60485e-10
1766	YPGL	15.92		448.232	449.235	23.9543	0.059	7.39073e-10
1767	LDVAES	15.91		632.302	633.307	11.0821	0.683	1
1768	SVGGVP	15.91		514.275	515.283	12.5418	0.035	0.510335
1769	ACFK	15.9		467.22	468.229	8.8062	0.943	3.82112e-07
1770	IGGIGTVPVG	15.9		868.502	869.499	29.7191	0.084	0.793226
1771	WH	15.9		341.149	342.155	6.4409	0.183	1.08138e-10
1772	AHLPQQP	15.89		789.413	790.407	18.9729	0.774	0.861534
1773	LVTGGDSGIGR	15.89		1030.54	516.273	10.7022	0.87	1
1774	PTSF	15.89		450.211	451.218	7.0244	0.103	0.216504
1775	PVAPAVA	15.89		623.364	624.366	13.8216	0.057	0.999761
1776	AANGP	15.88		428.202	429.206	15.6464	0.161	0.103125
1777	GAEVP	15.88		471.233	472.238	8.3003	0.938	0.528911
1778	GFSSGGGGSP	15.88		808.335	809.337	38.7719	0.456	0.991305
1779	RAEDP	15.88		586.271	587.277	20.5191	0.798	1
1780	TGPSHTP	15.88		695.324	696.328	29.5707	0.163	0.999999
1781	KDEIP	15.87		600.312	601.315	13.5071	0.736	0.999714
1782	KDELP	15.87		600.312	601.315	13.5071	0.762	0.999777
1783	TPWF	15.87		549.259	550.266	6.3913	0.034	0.00151938
1784	ERC	15.86		406.163	407.167	1.5325	0.706	0.999853
1785	FHGAVAP	15.86		697.355	698.357	12.1347	0.229	0.256874
1786	VCVGT	15.86		477.226	478.229	8.3015	0.481	1
1787	EIVD	15.85		474.233	475.238	8.4373	0.03	1
1788	ELVD	15.85		474.233	475.238	8.4373	0.82	1
1789	SFSV	15.84		438.211	439.218	7.9178	0.861	0.987127
1790	SVTI	15.84		418.243	419.245	8.6499	0.175	0.999976
1791	SVTL	15.84		418.243	419.245	8.6499	0.16	1
1792	VTSF	15.84		452.227	453.231	22.1517	0.961	1
1793	KGNH	15.83		454.229	455.231	9.1485	0.488	0.999999
1794	VGSVLPVFL	15.83		929.559	930.56	45.2149	0.967	0.985477
1795	DIIVQ	15.81		586.333	587.338	21.2953	0.151	0.160232
1796	DILVQ	15.81		586.333	587.338	21.2953	0.893	0.999117
1797	DLIVQ	15.81		586.333	587.338	21.2953	0.226	0.999117
1798	DLLVQ	15.81		586.333	587.338	21.2953	0.338	0.999979
1799	FATPLAYG	15.81		838.423	839.428	32.7303	0.383	0.999944
1800	GIRTTVPG	15.81		799.455	800.461	8.3689	0.637	1
1801	SFDT	15.81		468.186	469.194	13.9468	0.526	1
1802	LTTTTM	15.8	95	666.326	667.33	11.2234	0.94	1
1803	AIIT	15.8		416.264	417.27	15.5515	0.179	2.82895e-05
1804	AILT	15.8		416.264	417.27	15.5515	0.332	0.162658
1805	AIRA	15.8		429.27	430.275	3.3661	0.94	9.10466e-11
1806	ALIT	15.8		416.264	417.27	15.5515	0.437	0.162658
1807	ALLT	15.8		416.264	417.27	15.5515	0.596	0.999437
1808	ALRA	15.8		429.27	430.275	3.3661	0.786	1.63819e-07
1809	GVGPI	15.8		441.259	442.263	15.5203	0.035	2.22638e-05
1810	GVGPL	15.8		441.259	442.263	15.5203	0.11	0.293842
1811	ITTTTM	15.8		666.326	667.33	11.2234	0.958	1
1812	KQGGSVE	15.8		703.35	704.358	20.1915	0.16	0.999997
1813	AAAPI	15.79		441.259	442.263	15.5203	0.333	2.74506e-06
1814	AAAPL	15.79		441.259	442.263	15.5203	0.201	0.0488007
1815	ATKP	15.79		415.243	416.25	8.307	0.336	0.863577
1816	FPQHG	15.78		584.271	585.276	19.9982	0.023	0.209735
1817	GLSVSSKWVG	15.78		1018.54	510.274	30.8412	0.175	0.989164
1818	EIEV	15.76		488.248	489.253	12.8614	0.129	0.970333
1819	ELEV	15.76		488.248	489.253	12.8614	0.736	0.999991
1820	IGAGQP	15.76		541.286	542.287	6.6659	0.06	0.00709621
1821	VSPHH	15.76		575.282	576.303	16.5251	0.842	0.33492
1822	EVMTSIA	15.74		749.363	750.367	19.1306	0.943	0.974143
1823	ISS	15.74		305.159	306.167	12.6053	0.183	6.29535e-05
1824	LSS	15.74		305.159	306.167	12.6053	0.221	0.0517805
1825	STPV	15.73		402.211	403.216	11.1824	0.908	0.999995
1826	LEVQQ	15.72		615.323	616.326	8.4447	0.615	1
1827	FAAPPPQQQPP	15.71		1176.59	1177.6	19.6086	0.034	0.997276
1828	GSAEI	15.71		475.228	476.232	8.0847	0.273	0.999134
1829	GSAEL	15.71		475.228	476.232	8.0847	0.4	1
1830	SVTT	15.71		406.206	407.156	8.8019	0.66	1
1831	TSDVSF	15.71		654.286	655.29	20.3354	0.897	1
1832	SGQF	15.7		437.191	438.197	8.2968	0.053	0.999997
1833	TTAY	15.7		454.206	455.211	4.8955	0.961	1
1834	TVQISG	15.69		603.323	604.327	12.8037	0.693	0.99998
1835	TVQLSG	15.69		603.323	604.327	12.8037	0.882	0.999998
1836	AAASVIGLG	15.67		757.433	758.436	26.9484	0.063	0.321815
1837	ETTTLASGK	15.66		906.466	907.466	25.0891	0.871	1
1838	IVSGPVV	15.65		669.406	670.409	20.7543	0.085	0.810736
1839	PMAPLP	15.65		624.331	625.332	26.5029	0.535	0.00142284
1840	APIQ	15.64		427.243	428.248	5.8344	0.035	0.601378
1841	APLQ	15.64		427.243	428.248	5.8344	0.732	0.811466
1842	PQNGP	15.64		511.239	512.245	4.2439	0.169	0.999583
1843	QNRLNQ	15.64		771.399	772.397	15.0354	0.471	1
1844	ITNAP	15.62		514.275	515.279	12.6466	0.554	0.999873
1845	KSCS	15.62		423.179	424.184	2.0526	0.943	0.999964
1846	RSTS	15.62		449.223	450.228	27.3549	0.939	1
1847	TGVVGI	15.62		544.322	545.324	22.7393	0.218	0.999758
1848	ISGPD	15.61		487.228	488.234	8.1274	0.212	0.551741
1849	LSGPD	15.61		487.228	488.234	8.1274	0.528	0.991032
1850	MKF	15.61		424.214	425.221	17.4167	0.172	3.80121e-11
1851	SFYLM	15.61		659.299	660.303	19.2424	0.087	1.39805e-07
1852	EQTP	15.6		473.212	474.218	2.7607	0.092	1
1853	WPPSGAP	15.6		710.339	711.282	12.6478	0.027	0.999444
1854	FTS	15.59		353.159	354.169	6.9078	0.962	0.997229
1855	IGVSVA	15.59		544.322	545.326	12.6267	0.103	0.862679
1856	SYSQMP	15.59		711.29	712.295	5.9132	0.52	0.366041
1857	TVQVGI	15.58		615.359	616.362	23.6067	0.037	0.999902
1858	TVQVGL	15.58		615.359	616.362	23.6067	0.223	0.999902
1859	AIAAV	15.57		443.274	444.276	14.9685	0.278	0.014855
1860	ALAAV	15.57		443.274	444.276	14.9685	0.364	0.981528
1861	EPEPQQQPQPQP	15.57		1401.65	701.836	25.8055	0.873	1
1862	ICRLVP	15.57		699.41	700.413	26.6293	0.2	0.647889
1863	IEAGV	15.57		487.264	488.267	9.533	0.948	0.0805304
1864	LEAGV	15.57		487.264	488.267	9.533	0.968	1
1865	SIAVA	15.57		459.269	460.275	11.1406	0.387	0.237136
1866	SLAVA	15.57		459.269	460.275	11.1406	0.431	0.813709
1867	TKCA	15.57		421.2	422.209	2.2847	0.939	0.424073
1868	PGWR	15.56		514.265	515.269	18.2811	0.016	8.72586e-06
1869	TLPMM	15.56		591.276	592.282	30.2946	0.267	0.000201361
1870	AGQPSEVAPS	15.55		941.445	942.446	8.5319	0.172	1
1871	DQIP	15.55		471.233	472.238	4.1862	0.093	0.00204381
1872	DQLP	15.55		471.233	472.238	4.1862	0.193	0.165618
1873	QIEIQ	15.55		629.338	630.342	14.5318	0.301	0.999852
1874	QLEIQ	15.55		629.338	630.342	14.5318	0.667	0.999852
1875	QLELQ	15.55		629.338	630.342	14.5318	0.8	0.999987
1876	TSTALAI	15.55		675.38	676.383	24.3911	0.626	1
1877	EGVP	15.54		400.196	401.202	8.2743	0.8	0.955316
1878	IIQPQQPAQLEGIR	15.54		1589.89	795.952	27.2184	0.16	1
1879	KTYGQSAGNVGDEGGVA	15.54		1608.74	805.373	22.4682	0.857	1
1880	NIHW	15.54		568.276	569.285	12.3971	0.015	0.446196
1881	NLHW	15.54		568.276	569.285	12.3971	0.028	0.997447
1882	TSRP	15.54		459.244	460.248	10.0875	0.638	0.999967
1883	VAGAI	15.54		429.259	430.263	22.4277	0.115	0.689944
1884	VAGAL	15.54		429.259	430.263	22.4277	0.048	0.267099
1885	YMRK	15.54		596.31	299.16	16.3275	0.338	0.00108101
1886	HSW	15.53		428.181	429.184	5.9585	0.669	7.40368e-07
1887	NGIP	15.53		399.212	400.217	3.276	0.023	0.28691
1888	NGLP	15.53		399.212	400.217	3.276	0.091	0.184353
1889	VSQCEEEIEVG	15.53		1220.52	611.259	17.4914	0.732	1
1890	DLVPNLT	15.52		770.417	771.418	23.4471	0.036	1
1891	EATI	15.52		432.222	433.227	12.426	0.937	0.999976
1892	EATL	15.52		432.222	433.227	12.426	0.345	1
1893	MPRF	15.52		549.273	550.279	34.5252	0.222	1.70474e-08
1894	PIFG	15.52		432.237	433.242	24.492	0.063	6.74594e-12
1895	PLFG	15.52		432.237	433.242	24.492	0.043	3.59261e-08
1896	PQH	15.52		380.181	381.186	4.4264	0.423	0.000641849
1897	APGAFALH	15.5		782.408	783.415	27.4273	0.091	0.985956
1898	TVGV	15.5		374.216	375.224	4.8384	0.082	1
1899	DATVKE	15.49		661.328	662.336	10.5155	0.742	1
1900	IATHS	15.49		527.27	528.274	10.5467	0.854	0.58759
1901	LATHS	15.49		527.27	528.274	10.5467	0.916	0.942566
1902	PMVF	15.49		492.241	493.246	24.2196	0.11	1.68717e-07
1903	ICAVG	15.48		461.231	462.233	8.0534	0.158	0.996828
1904	KCSGSG	15.48		537.222	538.222	3.2422	0.763	0.999964
1905	LCAVG	15.48		461.231	462.233	8.0534	0.479	0.999979
1906	TAGGAAGML	15.48		747.359	748.358	15.9222	0.468	0.00473908
1907	DHVG	15.47		426.186	427.194	8.6499	0.324	0.423352
1908	KGMT	15.47		435.215	436.224	12.6345	0.437	0.997201
1909	NVSPVG	15.47		571.297	572.302	10.1039	0.132	0.102356
1910	PIST	15.47		416.227	417.233	12.6687	0.248	5.606e-05
1911	PLST	15.47		416.227	417.233	12.6687	0.918	0.00500408
1912	PKLGCCPPSGQQH	15.45		1350.62	676.311	21.9179	0.57	0.999946
1913	ERQFMML	15.44		953.446	477.728	32.9747	0.262	0.925492
1914	RAGDI	15.44		530.281	531.282	15.882	0.356	0.770212
1915	ALEGATVN	15.43		773.392	774.396	10.0341	0.892	1
1916	EVW	15.43		432.201	433.207	7.5853	0.792	0.000887476
1917	WAAP	15.43		443.217	444.218	10.6747	0.884	5.69235e-10
1918	QIG	15.42		316.175	317.18	5.3401	0.148	2.9548e-07
1919	QLG	15.42		316.175	317.18	5.3401	0.165	0.00133968
1920	FQAP	15.41		461.227	462.235	8.6829	0.65	0.000229042
1921	GSLALAG	15.41		587.328	588.332	19.0594	0.148	0.225197
1922	RHNR	15.41		581.315	291.664	13.7184	0.734	0.999952
1923	CACCGS	15.4		542.129	543.131	1.292	0.596	1
1924	IEIP	15.4		470.274	471.279	26.3703	0.029	0.0130349
1925	IELP	15.4		470.274	471.279	26.3703	0.851	0.0130349
1926	LEIP	15.4		470.274	471.279	26.3703	0.019	0.0130349
1927	LELP	15.4		470.274	471.279	26.3703	0.959	0.996209
1928	DIDI	15.39		474.233	475.24	12.391	0.575	0.999997
1929	DIDL	15.39		474.233	475.24	12.391	0.182	1
1930	DLDI	15.39		474.233	475.24	12.391	0.224	1
1931	DLDL	15.39		474.233	475.24	12.391	0.311	1
1932	DVSEP	15.39		545.233	546.24	4.2397	0.62	1
1933	QSIP	15.39		443.238	444.24	11.0894	0.167	0.00487426
1934	QSLP	15.39		443.238	444.24	11.0894	0.828	0.756568
1935	SST	15.39		293.122	294.131	4.6011	0.822	1
1936	AGGAPGGAPG	15.38		710.335	711.338	32.9412	0.043	0.978883
1937	FGKGS	15.38		494.249	495.254	9.872	0.76	0.933663
1938	SMPYT	15.38		597.247	598.255	22.9166	0.898	0.999999
1939	EVGQ	15.37		431.202	432.209	2.8425	0.114	1
1940	RCV	15.37		376.189	377.196	10.174	0.936	3.10508e-06
1941	TVDVS	15.37		519.254	520.257	6.5084	0.946	1
1942	KAYVY	15.36		642.338	643.347	20.0391	0.229	0.000101859
1943	AAITLG	15.35		544.322	545.327	19.1416	0.272	0.999999
1944	AALTIG	15.35		544.322	545.327	19.1416	0.09	0.999972
1945	AALTLG	15.35		544.322	545.327	19.1416	0.535	1
1946	KNGM	15.35		448.21	449.219	8.7514	0.311	0.99596
1947	PQQQIRAQGYPQQPP	15.35		1734.88	868.443	38.8388	0.066	1
1948	TNPI	15.35		443.238	444.242	11.1816	0.603	0.951408
1949	TNPL	15.35		443.238	444.242	11.1816	0.887	1
1950	YTDKAP	15.35		693.333	694.338	13.5081	0.945	1
1951	FPAP	15.34		430.222	431.225	9.4035	0.036	6.62396e-08
1952	TVTGV	15.34		475.264	476.268	11.1342	0.895	1
1953	VTEF	15.34		494.238	495.247	13.7986	0.657	1
1954	EGIW	15.33		503.238	504.242	28.4606	0.026	3.34635e-05
1955	EGLW	15.33		503.238	504.242	28.4606	0.054	0.01376
1956	SVVVD	15.33		517.275	518.282	9.95	0.853	1
1957	TVFD	15.33		480.222	481.225	21.762	0.535	1
1958	EHSGFNVA	15.32		859.382	860.384	28.0525	0.337	0.999838
1959	HRPSH	15.32		632.314	633.315	9.5246	0.779	0.999942
1960	RTEE	15.32		533.245	534.249	11.0007	0.748	1
1961	SVDIS	15.32		519.254	520.257	9.6355	0.251	1
1962	SVDLS	15.32		519.254	520.257	9.6355	0.567	1
1963	DIGVY	15.31		565.275	566.278	18.6421	0.11	0.00013066
1964	DINVP	15.31		556.286	557.288	10.6629	0.185	0.00244467
1965	DLGVY	15.31		565.275	566.278	18.6421	0.227	0.0389573
1966	DLNVP	15.31		556.286	557.288	10.6629	0.264	0.999502
1967	TNHGP	15.31		524.234	525.244	27.7836	0.212	0.999942
1968	AIMIGWAGIELY	15.3		1335.69	668.852	47.9452	0.038	0.997233
1969	IAGI	15.29		372.237	373.243	21.8799	0.027	7.70282e-08
1970	IAGL	15.29		372.237	373.243	21.8799	0.032	1.49869e-08
1971	ISPQ	15.29		443.238	444.247	10.5976	0.97	0.00417897
1972	LAGI	15.29		372.237	373.243	21.8799	0.031	1.56854e-09
1973	LAGL	15.29		372.237	373.243	21.8799	0.055	1.33638e-05
1974	LSPQ	15.29		443.238	444.247	10.5976	0.979	0.0334081
1975	QDGVI	15.29		530.27	531.271	12.3532	0.201	1
1976	QDGVL	15.29		530.27	531.271	12.3532	0.088	1
1977	RWTAPAG	15.29		757.387	758.4	16.6706	0.378	0.998517
1978	VSISA	15.28		475.264	476.268	11.108	0.929	0.177686
1979	VSLSA	15.28		475.264	476.268	11.108	0.773	0.996321
1980	WGTAP	15.28		530.249	531.249	3.102	0.069	0.999336
1981	ALLDVRKE	15.27		942.55	472.281	27.1125	0.02	1
1982	HGWIH	15.27		648.313	649.321	8.2743	0.131	0.227253
1983	SRW	15.27		447.223	448.225	11.0496	0.867	0.000192779
1984	QMLVVNP	15.26		799.426	800.423	8.3329	0.467	0.372436
1985	EVGA	15.25		374.18	375.189	2.9971	0.87	0.999999
1986	HAQQSPPSDV	15.25		1064.49	533.251	16.8231	0.943	0.997404
1987	HKSS	15.24		457.228	458.231	3.3991	0.19	1
1988	RHDG	15.24		483.219	484.224	12.3836	0.608	0.999998
1989	IAGIAG	15.23		500.296	501.301	11.5306	0.02	0.0504918
1990	KNGYP	15.23		577.286	578.291	38.368	0.02	0.892326
1991	LAGIAG	15.23		500.296	501.301	11.5306	0.02	0.0202721
1992	LAGLAG	15.23		500.296	501.301	11.5306	0.031	0.995962
1993	QNHISNNSETEP	15.23		1368.59	685.296	24.2748	0.103	1
1994	AGYG	15.22		366.154	367.193	3.3072	0.092	0.331852
1995	EYST	15.22		498.196	499.202	2.6905	0.671	1
1996	HGFLNSRFSITF	15.22		1424.72	713.371	36.495	0.095	0.964832
1997	LIMGAG	15.22		560.299	561.303	12.6291	0.04	0.0451858
1998	LLMGAG	15.22		560.299	561.303	12.6291	0.035	0.000281744
1999	DVSP	15.21		416.191	417.195	4.7973	0.129	0.620592
[truncated: 81 more rows]
