# Supplementary material for: Identification and Sensory Characterization of Umami Peptides During Lager Beer Fermentation
Source: Foods. 2026 May 12;15(10):1694. doi: 10.3390/foods15101694 (PMC13205335; doi:10.3390/foods15101694)
Supplement: Supplementary file 1 [file foods-15-01694-s001.zip › S8. Parameters for the identification and predicted umami intensity of peptides identified in lager beer at day 17 of the brewing process..xlsx]

## Sheet: Tabelle1
Number	Peptide	-10LgP	ALC (%)	Mass	m/z	RT	UMPred-FRL-Probability	ProUmami
1	AGEQAFH	32.14	94.6	800.345	801.353	11.9555	0.791	0.132324
2	CPQLPQQPP	27.84		1048.5	1049.51	25.24	0.24	0.945899
3	ISV	26.38		359.206	360.214	10.834	0.031	0.107391
4	LSV	26.38		359.206	360.214	10.834	0.029	0.568709
5	SSEAAKVVVP	24.09		1027.55	1028.56	26.5671	0.164	0.9994
6	GIK	22.58		358.222	359.227	10.717	0.111	3.1147e-07
7	GLK	22.58		358.222	359.227	10.717	0.31	0.000339994
8	SGAQGAHPVG	20.72		921.43	922.432	8.0952	0.065	0.862229
9	FFQ	20.41		482.216	483.225	2.7637	0.018	1.07796e-09
10	FFP	19.33		451.211	452.22	4.2114	0.069	1.93103e-08
11	AHF	19.32		415.185	416.194	13.5949	0.647	2.01936e-07
12	HGS	19.23		341.134	342.139	0.9029	0.491	0.135218
13	RISG	18.78		473.26	474.256	21.8055	0.315	9.84527e-05
14	RLSG	18.78		473.26	474.256	21.8055	0.895	2.32772e-05
15	ASVA	17.74		388.196	389.204	3.2676	0.272	0.999967
16	GGRPP	17.67		524.271	525.273	20.106	0.028	0.000521334
17	LVGGSKS	17.49		688.375	689.383	1.0189	0.152	0.999538
18	IVS	17.47		359.206	360.214	10.834	0.104	2.72333e-06
19	LVS	17.47		359.206	360.214	10.834	0.036	0.00161842
20	TQSQP	17.17		601.271	602.276	6.8706	0.84	1
21	TPAAQP	17.07		625.307	626.311	12.3525	0.074	0.991524
22	AATIQ	16.91		544.286	545.293	11.1914	0.957	1
23	ASGAVRP	16.52		698.371	699.38	10.3177	0.316	0.0219466
24	MLRCP	16.47		660.309	661.309	13.8582	0.732	0.0345521
25	AATLQ	16.28		544.286	545.293	11.1914	0.783	1
26	LEGHP	16.02		593.281	594.319	16.6713	0.079	0.999908
27	MEVAAAK	15.76		760.379	761.391	18.3675	0.211	0.0260595
28	TPPQPQ	15.72		708.344	710.381	8.7585	0.15	0.00613188
29	RDPTLN	15.61		756.377	758.381	9.8364	0.358	1
30	FGG	15.6		321.132	322.14	5.1553	0.065	1.28759e-06
31	VDPPEL	15.41		710.349	711.339	39.3464	0.851	0.987458
32	IVSP	15.33		456.258	457.266	17.3412	0.493	0.00475525
33	LVSP	15.33		456.258	457.266	17.3412	0.976	0.0507188
34	IGSV	15.31		416.227	417.233	16.5227	0.909	0.549278
35	LGSV	15.31		416.227	417.233	16.5227	0.302	0.565617
36	ASTQS	15.19		534.229	535.236	8.0894	0.829	1
37	VLPFTA	15.05		688.38	689.383	1.0189	0.457	0.296648
38	MEVNVK		99.3	760.379	761.392	18.3039	0.981	0.990844
39	KATPVF		99.2	703.39	704.394	30.5487	0.123	0.999998
40	GQVQ		95.9	472.228	473.237	4.5353	0.853	1
41	AERGSY		90.1	723.319	724.33	8.532	0.531	1
42	KVNGMRFKEL		94.7	1263.66	632.842	38.323	0.053	0.99817
43	AVSAAVQ	24.25		687.344	688.35	20.041	0.365	0.999999
44	WDVVLANTVVK	19.58		1285.69	643.854	35.1735	0.611	0.999999
45	RGNPT	15.85		586.271	587.246	12.1164	0.97	1
46	RDMQP	15.84		688.285	689.352	11.0664	0.707	0.999999
47	MAAP	18.83		446.183	447.234	8.1881	0.033	1.88414e-05
48	ELSSKLNAQ	29.68		989.503	990.542	25.0467	0.407	1
49	ARNMIAQI	28.06		916.48	917.478	25.7732	0.899	0.54945
50	QIQQLQ	26.52		757.397	758.407	10.4761	0.57	1
51	QLQQIQ	26.52		757.397	758.407	10.4761	0.57	1
52	NRMYGP	25.22		737.317	738.321	16.5148	0.663	0.080107
53	QGQGGPM	24.82		674.269	675.284	2.9959	0.166	0.479427
54	ERKQQQQQQ	24.76		1200.58	601.303	10.8256	0.447	1
55	NAINNPSP	23.93		826.382	414.234	10.2282	0.213	1
56	PQVISVDTFRSQ	23.69		1504.75	753.388	29.3861	0.672	1
57	AANLNGLGP	22.76		826.418	827.087	41.1037	0.056	1
58	SQTFIPQQP	22.73		1045.51	1046.52	16.3591	0.241	1
59	QIQQLQI	22.59		870.481	871.486	30.6232	0.56	1
60	QIQQLQL	22.59		870.481	871.486	30.6232	0.557	1
61	PGQLY	21.6		577.275	578.283	11.6963	0.033	0.996749
62	QNLLQQY	20.35		906.445	907.415	31.6596	0.17	1
63	AANAIILLDI	20.28		1026.6	514.301	31.1537	0.248	0.999936
64	PGAGAGNVGG	19.9		756.34	758.33	23.8794	0.088	0.999647
65	QQHSAP	19.74		667.293	668.302	9.2759	0.587	0.99999
66	GQSPKPP	19.44		710.36	711.314	20.0052	0.09	0.992801
67	MVHSQGI	19.33		771.359	773.871	16.5642	0.753	0.93168
68	LSVLPNGD	19.08		814.407	816.446	16.6929	0.113	1
69	DENMAH	18.8		716.244	717.323	4.5924	0.767	0.999999
70	QQLQPQ	17.11		741.366	743.34	10.8743	0.571	1
71	NANMP	16.9		546.211	547.223	5.7089	0.939	0.999942
72	KREQQQQQQ	16.86		1200.58	601.303	10.8256	0.526	1
73	IQQQLPQQPP	16.79		1176.61	1177.6	19.0502	0.245	1
74	PGANVVGM	16.77		744.348	745.385	28.3766	0.093	0.93168
75	TNQPSQM	16.66		805.328	806.318	22.5297	0.858	1
76	PVNSPTA	16.65		685.328	686.339	23.3773	0.386	1
77	YGEIPQA	16.24		777.355	778.35	20.1556	0.254	0.998255
78	QPLQSST	16.23		760.36	762.355	37.8313	0.072	1
79	QPQQQP	16.18		725.334	726.343	4.4346	0.668	1
80	IGGAVLAN	16.02		714.391	715.397	21.7003	0.051	0.997632
81	YSQNRYG	15.71		887.377	888.377	11.6666	0.754	1
82	EQLTKLGY	15.64		951.491	952.498	32.0051	0.255	1
83	QQQQQQP	15.55		884.399	886.401	34.7449	0.291	1
84	NQNQLNY	15.53		893.388	894.412	12.57	0.554	1
85	QQIQQQ	15.45		772.371	773.376	8.5581	0.264	1
86	QQLQQQ	15.45		772.371	773.376	8.5581	0.158	1
87	AGAGNAAAPP	15.44		796.371	796.874	32.7048	0.327	0.999998
88	NFIDNNPQLF	15.43		1221.57	611.787	42.2519	0.081	1
89	QPFPQPQQPQLPFPQQPQQ	15.31		2258.11	1129.57	33.9802	0.125	1
90	NAPTLPPFP	15.22		953.486	954.491	25.8053	0.128	1
91	LALNSTGVFKEL		99.9	1291.7	646.854	41.51	0.446	1
92	AANALLLKVN		99.7	1026.61	514.31	31.454	0.333	0.999997
93	VAVNSTGVFKEL		99	1263.67	632.842	38.323	0.768	1
94	WSVYNNEYGYSTR		94.1	1638.7	820.349	28.1102	0.939	1
95	SLAPAYGLPVVLHSN		90.9	1537.81	769.912	40.8366	0.058	0.976447
96	PQQPQQPQQPFPQPQQP	23.74		1998.94	1000.47	37.215	0.374	1
97	QQPQQPQPQ	20.9		951.43	952.448	21.0062	0.616	1
98	PQIQILITHP	20.3		1047.56	524.792	13.7418	0.023	0.99697
99	QPQPQQPQ	19.65		951.43	952.448	21.0062	0.525	1
100	PQQQPP	17.4		695.313	696.321	13.7465	0.408	0.183452
101	PQQQPQQQPP	16.83		1176.54	1177.6	19.0502	0.462	1
102	PQQLQQQP	16.8		1095.52	1096.51	12.7651	0.546	1
103	PQPQQQP	15.23		695.313	696.316	4.4189	0.4	1
104	PQPQPQPQPQPLPQPQPQPQ	15.27		2257.1	1129.56	34.0121	0.375	1
105	GESENMFCG	20.73		972.308	973.328	0.7268	0.858	1
106	MHCY	25.05		551.175	552.178	2.3136	0.35	0.000140592
107	AAQLPSMCRVEPQQCSIFAAGQY	24.28		2496.15	832.718	41.1083	0.905	1
108	YIAC	19.23		467.196	468.201	5.0081	0.638	5.31662e-06
109	YLAC	19.23		467.196	468.201	5.0081	0.849	0.070038
110	CKAP	19.08		416.197	417.206	5.007	0.926	0.000173136
111	SRCHIQ	17.91		741.347	742.368	5.289	0.629	0.000408932
112	ICV	16.42		332.164	333.17	3.3357	0.929	5.41885e-06
113	LCV	16.42		332.164	333.17	3.3357	0.949	0.144446
114	RCHPSP	15.37		694.309	695.35	17.0751	0.121	0.999942
115	QCLW	15.05		547.234	548.275	10.9019	0.262	0.940302
116	KPCW	15		531.239	532.244	20.1966	0.247	2.12242e-09
117	AQLPSMCRVEPQQCSIFAAGQY	32.25		2424.1	809.036	40.9317	0.91	1
118	AQLPSMCRVEPQQCSIF	31.63		1933.88	967.945	40.1395	0.945	1
119	IVSNASCTTNCAPLAK	25.93		1702.84	852.427	26.0998	0.81	1
120	LQQLCCQQL	17.7		1073.5	537.76	36.3547	0.879	1
121	AAQLPSMCRVEPQQCSIF	17.41		2004.92	1003.46	40.3892	0.935	1
122	MQCCQ	16.86		609.171	610.179	8.606	0.938	0.999633
123	AQLPSMCRVEPQQCS	16.06		1673.73	837.877	25.596	0.845	1
124	MVIM	25.66		508.239	509.262	10.4547	0.86	5.59812e-10
125	MVLM	25.66		508.239	509.262	10.4547	0.554	7.23572e-11
126	KGMRTM	23.6		738.352	739.356	12.6187	0.433	0.999613
127	KVPGGMK	22.09		731.4	732.403	14.9514	0.608	0.931147
128	MPPMP	20.94		587.245	588.336	12.7423	0.049	1.3314e-05
129	YAM	20.2		399.146	400.153	2.815	0.938	0.000343352
130	IFMH	19.89		562.257	563.259	28.4716	0.016	4.30936e-10
131	LFMH	19.89		562.257	563.259	28.4716	0.022	1.39927e-07
132	PETMMR	19.8		779.331	780.343	4.3804	0.81	0.998489
133	KQGMPP	19.39		672.327	673.824	22.0068	0.048	0.99774
134	SGRMP	18.36		562.253	563.26	16.0493	0.967	0.00892007
135	FEM	17.68		441.157	442.168	4.6977	0.959	0.00013495
136	EIM	17.39		407.173	408.181	9.005	0.942	6.43178e-06
137	ELM	17.39		407.173	408.181	9.005	0.426	0.00103502
138	GSRMP	17		562.253	563.26	16.0493	0.117	0.0254062
139	AHMI	16.74		486.226	487.275	14.9913	0.597	4.60801e-10
140	AHML	16.74		486.226	487.275	14.9913	0.533	6.75883e-07
141	MKYYG	16.71		676.289	677.294	8.0929	0.155	1.8037e-07
142	QMIT	16.7		507.236	508.246	9.8294	0.361	0.53811
143	QMLT	16.7		507.236	508.246	9.8294	0.852	0.0573832
144	SMMLH	16.61		633.261	635.339	25.4149	0.349	0.00097839
145	ITMI	16.55		492.262	493.267	12.2347	0.195	8.84444e-05
146	ITML	16.55		492.262	493.267	12.2347	0.187	2.24954e-05
147	LTMI	16.55		492.262	493.267	12.2347	0.162	1.99881e-06
148	LTML	16.55		492.262	493.267	12.2347	0.253	0.000157548
149	QPQQPGM	16.52		800.349	802.361	33.6376	0.066	0.366041
150	QIMT	16.5		507.236	508.237	15.9719	0.368	0.53811
151	KPSMGF	16.24		681.316	682.326	15.9591	0.051	1
152	MPMT	16.19		494.187	496.269	8.3983	0.917	0.10051
153	EIMN	16.05		521.216	522.219	2.9601	0.276	0.53811
154	ELMN	16.05		521.216	522.219	2.9601	0.192	0.999474
155	VTSYMT	15.92		716.305	717.316	37.0204	0.581	1
156	GGGGPGMP	15.31		644.259	645.358	10.7696	0.032	0.622294
157	TKSMLA	15.3		665.342	666.329	11.678	0.57	0.897607
158	ELSESEMR	25.51		961.418	962.429	16.5332	0.814	1
159	EYQQP	23.3		645.276	646.291	10.5301	0.796	1
160	EN	21.55		243.085	244.093	1.9096	0.98	1
161	EAGVGAG	20.16		541.25	542.254	5.3916	0.738	0.999892
162	EITGR	19.95		556.297	557.303	9.1152	0.236	1
163	EHI	19.58		379.185	380.194	9.9051	0.68	0.0751862
164	EHL	19.58		379.185	380.194	9.9051	0.718	0.992513
165	ELSESEM	19.56	96.8	805.316	806.318	22.5297	0.747	1
166	EVY	19.43		391.174	392.183	13.3861	0.124	0.999984
167	EQPEP	19.21		580.249	581.26	4.1517	0.58	0.999997
168	EI	18.9		242.127	243.134	4.7291	0.2	2.55705e-07
169	EL	18.9		242.127	243.134	4.7291	0.948	0.400796
170	EPV	18.89		325.164	326.172	9.8845	0.157	0.000158973
171	EVQPVIDSIS	18.73		1067.55	534.778	29.0255	0.927	1
172	EQPPYP	18.72		711.323	712.333	17.1993	0.102	0.373522
173	ESY	18.59		379.138	380.147	8.5699	0.976	1
174	EHY	18.31		429.165	430.171	6.7768	0.613	0.141022
175	EPH	18.07		363.154	364.163	2.2624	0.981	0.999763
176	ELGGP	17.43	98.9	453.222	454.231	14.4008	0.091	0.842078
177	EIGA	17.25		370.185	371.192	8.5194	0.581	0.0044396
178	ELGA	17.25		370.185	371.192	8.5194	0.386	0.933087
179	EQGGGF	17.19	96.2	575.234	576.241	12.8048	0.116	0.999554
180	ELAG	16.94	97.7	370.185	371.193	9.2194	0.667	0.643221
181	EIAG	16.94		370.185	371.193	9.2194	0.623	0.0044396
182	EPI	16.94		339.179	340.187	15.0096	0.21	1.97919e-06
183	EPL	16.94		339.179	340.187	15.0096	0.869	0.592691
184	EIP	16.75		339.179	340.189	19.9994	0.162	5.58333e-06
185	ELP	16.75		339.179	340.189	19.9994	0.49	0.00825507
186	EIVGA	16.73		469.254	470.26	15.4386	0.596	0.00738347
187	ELVGA	16.73		469.254	470.26	15.4386	0.697	0.0200547
188	EGA	16.49		257.101	258.111	1.4645	0.775	0.999998
189	EPLPQQ	16.36		692.349	693.355	13.5335	0.292	0.889682
190	EVE	16.18		357.154	358.159	6.3763	0.959	1
191	EIA	16		313.164	314.169	10.6187	0.665	0.000709631
192	ELA	16		313.164	314.169	10.6187	0.699	0.00779978
193	EAIPH	15.99		547.275	548.282	9.6504	0.127	0.928819
194	EALPH	15.99		547.275	548.282	9.6504	0.168	0.999953
195	EGV	15.95		285.132	286.139	5.5362	0.871	0.999999
196	EIH	15.88		379.185	380.195	6.1417	0.656	0.12685
197	ELH	15.88		379.185	380.195	6.1417	0.893	0.995797
198	EP	15.74		226.095	227.103	4.0084	0.891	0.999996
199	EPGA	15.46		354.154	355.16	2.7321	0.963	0.999501
200	EKLSSLPSNP	15.22		1052.55	527.282	8.8525	0.055	0.999418
201	ESPAA	15.1		455.202	456.207	1.5599	0.234	0.995634
202	ELTGR		98.9	556.297	557.303	9.1152	0.041	1
203	ELNP		98.5	453.222	454.227	14.2827	0.408	0.0376137
204	EPEEP		97.2	581.233	582.239	4.3711	0.954	0.999999
205	EPQPYP		96	711.323	712.329	17.4764	0.112	0.373522
206	EPFPQ		95.2	598.275	599.281	20.0131	0.07	0.999976
207	EQLLG		94.9	540.291	541.298	23.7216	0.043	0.969794
208	EPEP		94	452.191	453.198	4.3487	0.941	0.999993
209	ELGTL		93.5	513.28	514.284	31.1877	0.052	1
210	EQYYPGLSN		91.8	1051.46	1052.47	25.5347	0.078	1
211	EPFPQQPP		90	920.439	921.447	26.6831	0.156	0.304638
212	EVCCAGS	22.2		648.212	649.221	1.7064	0.651	1
213	QQYYPGLSN	47.37		1051.46	1052.47	25.6283	0.126	1
214	QLSESEMR	33.87	95.7	961.418	962.429	16.5332	0.522	1
215	QQPYPQQQP	32.31		1095.5	1096.51	12.7651	0.36	1
216	QQPYPPQQP	28.75		1064.49	1065.49	16.9781	0.246	0.999998
217	QPHQIAQL	28.2		916.477	917.484	25.87	0.297	0.0137169
218	QYYPGLSN	28.01		923.403	924.411	27.7788	0.101	1
219	QPQFPQQPP	27.88		1048.5	1049.51	25.4023	0.111	1
220	QSTSQWQ	27.56		846.351	847.361	13.6008	0.394	1
221	QLSESEM	26.76		805.316	806.321	22.6858	0.407	1
222	QGWSSSSSEYYGGEGSSSEQ	26.55		2080.78	1041.41	24.1163	0.137	1
223	QPHQIAQLE	25.46		1045.52	1046.52	23.7512	0.287	0.9994
224	QPYP	25.43		486.211	487.217	15.2765	0.037	0.00228418
225	QFPQPQQPQQPFPQQPQQ	25.26		2158.02	1080.02	31.861	0.316	1
226	QPQQP	25.19		579.265	580.273	8.1413	0.604	0.894146
227	QQPNQQ	24.69		724.314	725.323	3.2746	0.5	1
228	QPQQQVPIEIR	24.23		1317.7	660.31	29.6463	0.31	1
229	QPGQGQGQP	23.23		878.388	879.389	8.3889	0.199	1
230	QQPQQPFP	22.99		951.445	952.449	25.2562	0.192	1
231	QQQPFPQQP	22.85		1079.5	1080.52	21.4619	0.298	1
232	QAGGGGFGGG	22.52		746.298	747.312	10.4606	0.077	0.174249
233	QPLQPQ	22.39		692.349	693.359	13.6941	0.325	0.365374
234	QIINN	22.32		583.297	584.301	2.0997	0.266	1
235	QILNN	22.32		583.297	584.301	2.0997	0.369	1
236	QLINN	22.32		583.297	584.301	2.0997	0.189	1
237	QLLNN	22.32		583.297	584.301	2.0997	0.359	1
238	QQQPLP	22.26		692.349	693.357	17.3355	0.451	0.86615
239	QPQQPQ	22.16		707.324	708.329	6.8076	0.707	1
240	QPQQPFPQQPQ	21.94		1304.62	653.322	21.763	0.34	1
241	QIE	21.51		371.169	372.177	10.8489	0.854	0.987186
242	QLE	21.51		371.169	372.177	10.8489	0.811	0.999999
243	QQQVP	21.49		709.34	710.343	10.7578	0.825	1
244	QPIPQQ	21.47		692.349	693.355	13.5335	0.33	0.00538248
245	QPFPQQP	21.21		823.386	824.395	23.7184	0.042	0.431236
246	QSI	21.2		329.159	330.165	12.3957	0.073	5.34407e-05
247	QSL	21.2		329.159	330.165	12.3957	0.172	0.229667
248	QQPQQP	21		707.324	708.331	6.5779	0.668	1
249	QPR	20.99		382.197	383.201	2.5792	0.249	1.38955e-07
250	QPQQLPPP	20.8		886.455	887.463	22.76	0.136	0.978229
251	QQPQIP	20.8		692.349	693.357	17.3355	0.383	0.0101349
252	QQPQLP	20.8		692.349	693.357	17.3355	0.38	0.259529
253	QQPYP	20.79		742.329	743.336	13.6964	0.105	0.992411
254	QPI	20.54		339.179	340.187	15.0096	0.022	1.51678e-10
255	QPL	20.54		339.179	340.187	15.0096	0.34	0.0001023
256	QQPIP	20.52		692.349	693.357	17.3355	0.078	0.643847
257	QIGTI	20.36		513.28	514.301	31.1537	0.094	0.998436
258	QIGTL	20.36		513.28	514.301	31.1537	0.28	0.999995
259	QLGTI	20.36		513.28	514.301	31.1537	0.071	0.999995
260	QPLPQQPP	20.29		886.455	887.463	22.76	0.253	0.861534
261	QSTSQW	20.12		718.292	719.303	17.3679	0.42	1
262	QPP	19.81		323.148	324.155	6.043	0.199	0.974442
263	QPY	19.64		389.159	390.167	10.703	0.217	0.00407456
264	QPNQQQ	19.6		724.314	725.323	3.0767	0.5	1
265	QQILG	19.31		540.291	541.299	23.7255	0.105	9.14307e-07
266	QQLIG	19.31		540.291	541.299	23.7255	0.123	9.14307e-07
267	QQLLG	19.31		540.291	541.299	23.7255	0.175	0.998336
268	QVTA	19.26		400.196	400.734	8.3632	0.573	1
269	QLQDVSR	19.18		827.414	828.419	14.9058	0.527	1
270	QQPYPQ	19.05		742.329	743.34	10.8743	0.314	0.999986
271	QRSQPT	19.05		698.335	699.339	26.6546	0.581	1
272	QINP	19.02		453.222	454.229	14.2547	0.732	0.000611838
273	QLNP	19.02		453.222	454.229	14.2547	0.236	0.126393
274	QFSFGGSPLQ	18.83		1049.48	1050.48	42.9713	0.873	1
275	QPF	18.47		373.164	374.173	21.1018	0.038	2.25037e-07
276	QQPQQ	18.26		610.271	611.277	2.7707	0.351	1
277	QQVG	18.26		541.25	542.256	5.5765	0.413	1
278	QIR	18.21		398.228	399.232	6.7533	0.539	3.54271e-11
279	QLR	18.21		398.228	399.232	6.7533	0.869	1.62865e-07
280	QIVGA	18.2		469.254	470.26	15.4386	0.2	0.0376733
281	QLVGA	18.2		469.254	470.26	15.4386	0.265	0.0329548
282	QRP	18.09		382.197	383.204	3.405	0.163	8.8658e-09
283	QQQQI	17.7		626.302	627.334	10.8859	0.505	1
284	QQQQL	17.7		626.302	627.334	10.8859	0.229	1
285	QISES	17.67		545.233	546.243	10.0419	0.168	1
286	QLSES	17.67		545.233	546.243	10.0419	0.416	1
287	QPQPFP	17.28		695.328	696.331	29.3684	0.023	0.999192
288	QIKF	17.09		517.29	518.273	21.7572	0.017	0.00499306
289	QLKF	17.09		517.29	518.273	21.7572	0.044	0.991765
290	QPLPQQ	17.07		692.349	693.355	13.5335	0.385	0.274937
291	QSLPAA	17.07		568.286	569.29	11.0864	0.047	0.99145
292	QKQPLGST	17.06		840.434	421.224	12.9253	0.181	1
293	QITGR	16.91		556.297	557.303	9.1152	0.32	1
294	QLTGR	16.91		556.297	557.303	9.1152	0.736	1
295	QVY	16.77		391.174	392.183	13.3861	0.142	0.877881
296	QIK	16.58		370.222	371.231	5.4866	0.214	1.24276e-07
297	QLK	16.58		370.222	371.231	5.4866	0.634	9.82538e-05
298	QQPQL	16.52		723.355	724.367	13.537	0.661	0.999908
299	QQSRF	16.27		647.303	648.306	3.8381	0.532	1
300	QISESE	16.14		674.276	675.284	11.2661	0.533	1
301	QLSESE	16.14		674.276	675.284	11.2661	0.901	1
302	QRI	15.85		398.228	399.235	10.28	0.405	4.40925e-09
303	QRL	15.85		398.228	399.235	10.28	0.88	9.16742e-08
304	QSPAA	15.85		455.202	456.205	1.5981	0.877	0.985368
305	QIQ	15.78		498.244	499.252	8.7538	0.821	0.000604738
306	QLQ	15.78		498.244	499.252	8.7538	0.407	0.681637
307	QLSESFI	15.77		805.386	806.318	22.5297	0.236	1
308	QQPYQL	15.65		758.36	759.38	39.9564	0.341	1
309	QPVPQQ	15.6		678.334	679.334	10.2352	0.204	0.86615
310	QLGTL	15.59		513.28	514.301	31.1537	0.133	1
311	QNGDLVLQ	15.42		868.429	869.434	21.3688	0.337	1
312	QQGQGY	15.08		662.266	663.275	8.4378	0.294	1
313	QQPFPQPQQ	15.03		1079.5	1080.02	31.861	0.295	1
314	QPQQQVPVEVMR		96.4	1420.71	711.359	28.1425	0.938	1
315	QPQKPQ	15.47		708.344	710.381	8.7585	0.329	0.366041
316	QLQIQP	15.42		709.365	710.381	8.7585	0.357	0.182035
317	QQQPQVIPQRSQ	16.78		1420.69	711.358	28.137	0.415	1
318	QCCQQLPQIPEQ	18.87		1523.66	763.057	35.8752	0.823	1
319	QQCCQQLPQIPEQ	22.19		1650.71	826.364	34.6442	0.823	1
320	QCCQQLP	20.45		927.358	928.366	26.7417	0.791	1
321	QCCQQL	15.16		830.305	831.469	22.7078	0.922	1
322	AFRVPTVDVSVVD	57.51		1402.75	702.378	39.9974	0.883	1
323	AFRVPTVDVSVVDL	56.53		1515.83	758.921	44.159	0.225	1
324	SYEESMPMPLEQG	55.79		1496.62	749.317	36.1236	0.551	1
325	AFRVPTVDVSVV	54.93		1287.72	644.861	41.2609	0.5	1
326	LTGMAFRVPTVDVSVVD	52.76		1804.94	903.478	43.2736	0.638	1
327	LTGMAFRVPTVDVS	52.69		1491.78	746.896	41.1002	0.713	1
328	FRVPTVDVSVVDL	50.62		1444.79	723.4	44.0759	0.281	1
329	AFRVPTVDVSV	49.58		1188.65	595.332	39.9058	0.468	1
330	FAIPAINVT	49.5		944.533	945.537	42.6152	0.825	0.999999
331	AFRVPTVDVS	48.25		1089.58	545.798	31.8997	0.5	1
332	FRVPTVDVSVVD	45.71		1331.71	666.863	39.7445	0.481	1
333	FRVPTVDVSVV	41.68		1216.68	609.35	41.0869	0.473	1
334	SEQDSSYISGQILHPN	41.49		1773.82	887.913	29.178	0.227	1
335	LTGMAFRVPTVDVSVVDL	40.42		1918.02	960.011	46.3134	0.342	1
336	SYQDISVSA	40.38		968.445	969.448	19.3085	0.257	1
337	QPQLPFPQQPQQPFPQPQQP	39.78		2354.18	1178.09	36.1306	0.07	1
338	IIQPQQPAQLEVIR	39.73		1631.94	816.972	31.9969	0.187	1
339	GVAPGPIWTPLIPASFPEEK	39.25		2105.12	1053.56	46.185	0.041	0.992218
340	EV	38.72		246.122	247.129	3.3992	0.966	0.669886
341	YYQPP	38.43		666.301	667.311	13.0011	0.034	0.884073
342	IEDPFAED	38.32		934.392	935.4	30.806	0.575	1
343	FAIPAINV	38.11		843.485	844.491	43.8169	0.664	0.999953
344	ISE	37.79		347.169	348.176	3.4157	0.492	0.0287432
345	LSE	37.79		347.169	348.176	3.4157	0.956	0.999964
346	GGGI	37.52		302.159	303.167	6.0762	0.04	1.63932e-12
347	GGGL	37.52		302.159	303.167	6.0762	0.074	8.19219e-10
348	IIAG	37.44		372.237	373.242	15.4199	0.026	1.61605e-08
349	ILAG	37.44		372.237	373.242	15.4199	0.031	1.57742e-09
350	LIAG	37.44		372.237	373.242	15.4199	0.03	1.57742e-09
351	LLAG	37.44		372.237	373.242	15.4199	0.06	1.22483e-09
352	SVGV	37.34		360.201	361.21	8.6488	0.09	0.999455
353	DI	37.32		246.122	247.129	5.2007	0.421	5.60664e-06
354	DL	37.32		246.122	247.129	5.2007	0.51	0.999974
355	SGVI	37.29		374.216	375.225	11.7373	0.044	0.0162386
356	SGVL	37.29		374.216	375.225	11.7373	0.143	1.89509e-05
357	VGSI	37.04		374.216	375.222	13.7535	0.932	0.204484
358	VGSL	37.04		374.216	375.222	13.7535	0.834	0.772062
359	VSGV	37.01		360.201	361.209	8.5676	0.942	0.998305
360	NGI	36.72		302.159	303.167	6.024	0.11	2.81559e-09
361	NGL	36.72		302.159	303.167	6.024	0.052	3.28332e-05
362	GVVT	36.44		374.216	375.225	6.0929	0.952	0.999998
363	TIGG	36.4		346.185	347.189	5.0035	0.045	0.972825
364	TLGG	36.4		346.185	347.189	5.0035	0.087	1
365	VGGI	36.4		344.206	345.213	10.6995	0.745	9.09732e-08
366	VGGL	36.4		344.206	345.213	10.6995	0.899	1.38177e-05
367	QVLWGSIGF	36.36		1005.53	1006.53	46.329	0.187	0.958224
368	SVAI	36.16		388.232	389.205	8.6014	0.329	0.944557
369	SVAL	36.16		388.232	389.205	8.6014	0.114	0.733438
370	TVDVSVVD	36.14		832.418	833.424	19.4352	0.5	1
371	LTGMAFRVPTVDVSV	36.12		1590.84	796.432	43.3099	0.652	1
372	IAGV	36.08		358.222	359.228	10.9943	0.034	5.31471e-07
373	LAGV	36.08		358.222	359.228	10.9943	0.045	5.70379e-05
374	IIQPQQPAQLE	36		1263.68	632.847	22.0021	0.233	1
375	AAVP	35.73		356.206	357.214	8.3306	0.265	7.31764e-06
376	ERFQPM	35.68	92.8	806.375	807.384	13.9287	0.729	0.334335
377	IPPP	35.65		422.253	423.262	9.6445	0.047	5.97672e-07
378	LPPP	35.65		422.253	423.262	9.6445	0.037	2.59162e-05
379	IGGI	35.64		358.222	359.228	15.3378	0.037	4.44805e-07
380	IGGL	35.64		358.222	359.228	15.3378	0.054	1.21204e-07
381	LGGI	35.64		358.222	359.228	15.3378	0.045	3.10829e-08
382	LGGL	35.64		358.222	359.228	15.3378	0.065	0.000190374
383	INI	35.42		358.222	359.23	17.392	0.166	1.20965e-07
384	INL	35.42		358.222	359.23	17.392	0.217	1.24816e-09
385	LNI	35.42		358.222	359.23	17.392	0.038	1.02903e-09
386	LNL	35.42		358.222	359.23	17.392	0.082	1.57709e-06
387	EW	35.36		333.132	334.139	12.6105	0.067	4.45856e-05
388	FRVPTVDVSV	35.07		1117.61	559.813	39.5488	0.17	1
389	ITGM	35.01		420.204	421.212	10.2812	0.148	0.0011449
390	LTGM	35.01		420.204	421.212	10.2812	0.789	0.9577
391	QVLWGSIG	34.92		858.46	859.452	39.9273	0.376	0.996634
392	SVGT	34.85		362.18	363.186	12.4939	0.754	1
393	AVVS	34.81		374.216	375.225	8.683	0.627	0.0737926
394	VIGS	34.58		374.216	375.225	4.8729	0.753	5.46252e-05
395	VLGS	34.58		374.216	375.225	4.8729	0.17	0.000670686
396	AATI	34.56		374.216	375.224	13.7058	0.029	0.999976
397	AATL	34.56		374.216	375.224	13.7058	0.029	0.999944
398	YAI	34.46		365.195	366.204	8.5357	0.023	4.04483e-07
399	YAL	34.46		365.195	366.204	8.5357	0.155	0.00033757
400	IP	34.27		228.147	229.154	1.478	0.043	3.50446e-10
401	LP	34.27		228.147	229.154	1.478	0.03	4.90201e-08
402	EIG	34.23		317.159	318.168	5.4676	0.205	0.0412538
403	ELG	34.23		317.159	318.168	5.4676	0.401	0.896381
404	VGGP	33.92		328.175	329.182	5.5385	0.617	0.000236196
405	DVSV	33.84		418.206	419.213	9.58	0.492	0.765034
406	TVPT	33.82		416.227	417.237	10.049	0.24	0.999979
407	IR	33.76		287.196	288.202	2.0294	0.067	1.30571e-06
408	LR	33.76		287.196	288.202	2.0294	0.641	7.41492e-06
409	VVPV	33.74		412.269	413.277	15.5006	0.747	7.11296e-08
410	IYSG	33.71		438.211	439.217	7.8822	0.021	0.00547399
411	LYSG	33.71		438.211	439.217	7.8822	0.047	0.00245766
412	AVSA	33.65		346.185	347.192	2.7954	0.63	0.999952
413	GYSP	33.65		422.18	423.187	5.0716	0.557	0.0166593
414	YHHY	33.64		618.255	619.296	2.2872	0.238	7.66773e-07
415	IAGI	33.55		372.237	373.245	17.488	0.027	7.70282e-08
416	IAGL	33.55		372.237	373.245	17.488	0.032	1.49869e-08
417	LAGI	33.55		372.237	373.245	17.488	0.031	1.56854e-09
418	LAGL	33.55		372.237	373.245	17.488	0.055	1.33638e-05
419	AADAI	33.42		459.233	460.242	9.5129	0.533	0.999984
420	AADAL	33.42		459.233	460.242	9.5129	0.461	1
421	AIR	33.42		358.233	359.239	2.034	0.891	7.26412e-11
422	ALR	33.42		358.233	359.239	2.034	0.767	2.62851e-08
423	EAY	33.37		381.154	382.16	5.0846	0.379	0.999907
424	EF	33.27		294.122	295.13	9.6619	0.828	2.26372e-06
425	PPHP	33.23		446.228	447.234	8.1881	0.02	2.85722e-05
426	VDVV	33.2		430.243	431.25	12.2848	0.938	0.999652
427	IIYS	33.16		494.274	495.279	11.6311	0.026	0.00308744
428	ILYS	33.16		494.274	495.279	11.6311	0.042	5.41833e-06
429	LIYS	33.16		494.274	495.279	11.6311	0.041	5.41833e-06
430	LLYS	33.16		494.274	495.279	11.6311	0.088	4.26435e-05
431	ITGI	33.12		402.248	403.257	14.9444	0.042	0.00557033
432	ITGL	33.12		402.248	403.257	14.9444	0.046	0.082252
433	LTGI	33.12		402.248	403.257	14.9444	0.044	0.351846
434	LTGL	33.12		402.248	403.257	14.9444	0.108	0.999999
435	TITP	33.11		430.243	431.251	9.1903	0.282	0.999894
436	TLTP	33.11		430.243	431.251	9.1903	0.258	0.999989
437	TI	33.06		232.142	233.15	5.1995	0.334	0.00139718
438	TL	33.06		232.142	233.15	5.1995	0.641	0.00392894
439	TGAI	33.05		360.201	361.207	5.3723	0.045	0.742861
440	TGAL	33.05		360.201	361.207	5.3723	0.034	0.999968
441	SEEIYPGRPL	33		1159.59	580.803	25.8779	0.206	1
442	LGGGA	32.96	97.8	373.196	374.206	2.9751	0.045	0.965584
443	IGGGA	32.96		373.196	374.206	2.9751	0.087	0.0679528
444	AIGI	32.75		372.237	373.242	21.7217	0.025	4.77426e-09
445	AIGL	32.75		372.237	373.242	21.7217	0.036	2.26455e-10
446	ALGI	32.75		372.237	373.242	21.7217	0.043	1.68331e-09
447	ALGL	32.75		372.237	373.242	21.7217	0.066	1.00187e-06
448	AEV	32.73		317.159	318.167	3.2513	0.966	1
449	VAY	32.72		351.179	352.189	8.5345	0.037	6.07234e-05
450	VDV	32.71		331.174	332.185	6.7863	0.982	0.999999
451	ASVI	32.7		388.232	389.24	12.2836	0.13	0.142308
452	ASVL	32.7		388.232	389.24	12.2836	0.097	1.43018e-05
453	ESF	32.65		381.154	382.161	8.584	0.935	0.999999
454	VTGA	32.63		346.185	347.192	2.8906	0.939	0.999892
455	APPP	32.62		380.206	381.214	2.9368	0.043	0.985111
456	VGVT	32.61		374.216	375.223	14.5465	0.08	1
457	TVAA	32.56		360.201	361.209	3.4039	0.192	0.999806
458	YSI	32.54		381.19	382.197	14.4976	0.034	0.00140925
459	YSL	32.54		381.19	382.197	14.4976	0.147	0.00237506
460	AVAGFLTSGALGLGGLSSL	32.45		1689.93	845.968	48.8356	0.119	1
461	LVMQQ	32.45		617.321	618.326	9.5999	0.686	0.928712
462	DAI	32.42		317.159	318.168	5.3869	0.561	0.210699
463	DAL	32.42		317.159	318.168	5.3869	0.522	0.999963
464	DF	32.42		280.106	281.113	8.4125	0.922	4.76555e-06
465	ISIE	32.34		460.253	461.261	13.5176	0.171	0.044588
466	ISLE	32.34		460.253	461.261	13.5176	0.623	0.757312
467	LSIE	32.34		460.253	461.261	13.5176	0.375	0.218175
468	LSLE	32.34		460.253	461.261	13.5176	0.165	0.999999
469	YP	32.34		278.127	279.135	5.6688	0.041	2.2272e-10
470	EVI	32.33		359.206	360.21	10.8973	0.523	6.00212e-05
471	EVL	32.33		359.206	360.21	10.8973	0.132	3.79548e-06
472	AVSV	32.31		374.216	375.222	8.1682	0.143	0.998406
473	IAVK	32.3		429.295	430.299	4.6001	0.229	7.61728e-07
474	LAVK	32.3		429.295	430.299	4.6001	0.646	8.24517e-08
475	ENYSLWS	32.21		897.387	898.403	15.6545	0.925	1
476	AY	32.18		252.111	253.12	5.068	0.064	8.58788e-08
477	VGSIA	32.18		445.254	446.262	11.6276	0.5	0.000575241
478	VGSLA	32.18		445.254	446.262	11.6276	0.213	0.980067
479	GVSI	32.16		374.216	375.222	13.7535	0.047	0.0563746
480	GVSL	32.16		374.216	375.222	13.7535	0.136	0.0567493
481	SAIP	32.14		386.216	387.225	10.7019	0.467	0.040245
482	SALP	32.14		386.216	387.225	10.7019	0.924	0.981963
483	GVAP	32.13		342.19	343.198	4.5842	0.483	2.29639e-07
484	EAF	32.08		365.159	366.167	10.2789	0.939	0.99998
485	VGDI	32.02		402.211	403.219	12.8606	0.289	0.987186
486	VGDL	32.02		402.211	403.219	12.8606	0.487	1
487	VVDI	31.91		444.258	445.267	17.2297	0.639	0.221045
488	VVDL	31.91		444.258	445.267	17.2297	0.958	0.970113
489	SYQDVYN	31.88		887.366	888.377	11.6666	0.752	1
490	NGGI	31.86		359.18	360.189	6.0574	0.044	0.79059
491	NGGL	31.86		359.18	360.189	6.0574	0.038	0.994516
492	IADT	31.84		418.206	419.215	4.9551	0.611	0.999671
493	LADT	31.84		418.206	419.215	4.9551	0.515	0.999965
494	IVR	31.82		386.264	387.272	2.1277	0.259	5.77971e-11
495	LVR	31.82		386.264	387.272	2.1277	0.524	4.48784e-11
496	SAAF	31.75		394.185	395.195	8.6666	0.037	0.912762
497	NW	31.74		318.133	319.137	10.7158	0.112	3.07661e-08
498	IGSS	31.67		362.18	363.186	18.9775	0.305	0.00548251
499	LGSS	31.67		362.18	363.186	18.9775	0.23	0.247017
500	VPYS	31.66		464.227	465.236	9.4006	0.919	0.545053
501	IY	31.65		294.158	295.166	10.6983	0.028	1.1172e-09
502	LY	31.65		294.158	295.166	10.6983	0.042	4.69924e-10
503	AMT	31.61		321.136	322.142	3.0926	0.683	0.987413
504	ARI	31.55		358.233	359.24	3.4027	0.789	1.13094e-10
505	ARL	31.55		358.233	359.24	3.4027	0.843	9.24561e-07
506	IPT	31.51		329.195	330.2	7.3938	0.103	0.000653234
507	LPT	31.51		329.195	330.2	7.3938	0.788	0.00221185
508	AGIE	31.5		388.196	389.168	6.572	0.648	0.00131895
509	AGLE	31.5		388.196	389.168	6.572	0.961	0.999995
510	TAGY	31.5		410.18	411.186	4.8245	0.215	1
511	FRVPTVDVS	31.49		1018.54	510.279	30.7171	0.465	1
512	VGGSPVGV	31.49		670.365	671.373	17.9846	0.423	0.324097
513	IEVP	31.48		456.258	457.267	15.5518	0.631	0.00550835
514	LEVP	31.48		456.258	457.267	15.5518	0.592	0.039213
515	AAGQY	31.46		508.228	509.237	4.5525	0.887	1
516	PTA	31.43		287.148	288.155	3.2177	0.07	0.342699
517	TDVP	31.4		430.206	431.213	8.4172	0.213	1
518	IVDP	31.37		442.243	443.244	9.1385	0.87	0.00662177
519	LVDP	31.37		442.243	443.244	9.1385	0.825	0.123598
520	RYG	31.37		394.197	395.201	1.1678	0.158	5.10483e-06
521	EAVA	31.36		388.196	389.204	3.2029	0.368	0.999999
522	PR	31.33		271.164	272.173	4.9692	0.079	3.5505e-08
523	TGDI	31.33		404.191	405.197	3.026	0.86	0.999997
524	TGDL	31.33		404.191	405.197	3.026	0.219	1
525	IFSPVLVPAA	31.23		1012.6	1013.6	43.4621	0.179	0.650673
526	LFSPVLVPAA	31.23		1012.6	1013.6	43.4621	0.16	0.650673
527	TIVH	31.23		468.27	469.28	3.6957	0.372	0.310335
528	TLVH	31.23		468.27	469.28	3.6957	0.742	0.0221239
529	VIGV	31.23		386.253	387.26	12.3478	0.054	1.64658e-09
530	VLGV	31.23		386.253	387.26	12.3478	0.112	1.97487e-05
531	ASGVI	31.19		445.254	446.263	10.765	0.106	0.000575241
532	ASGVL	31.19		445.254	446.263	10.765	0.285	0.000439915
533	WSHF	31.16		575.249	576.258	15.6193	0.028	6.82975e-07
534	VSIS	31.15		404.227	405.231	8.1031	0.838	0.00575791
535	VSLS	31.15		404.227	405.231	8.1031	0.853	0.984606
536	NHF	31.14		416.181	417.188	2.3807	0.557	2.1449e-05
537	TGGV	31.08		332.17	333.174	3.0225	0.621	0.999841
538	ITVA	31.03		402.248	403.254	10.6505	0.176	0.990082
539	LTVA	31.03		402.248	403.254	10.6505	0.108	0.99931
540	TPSA	31.03		374.18	375.19	2.9288	0.49	0.813407
541	AIGV	30.99		358.222	359.228	10.9943	0.037	1.25079e-08
542	ALGV	30.99		358.222	359.228	10.9943	0.056	0.00223478
543	ISAV	30.97		388.232	389.24	14.2752	0.138	0.829202
544	LSAV	30.97		388.232	389.24	14.2752	0.074	0.476332
545	SVGAI	30.85		445.254	446.26	13.0091	0.466	0.00889608
546	SVGAL	30.85		445.254	446.26	13.0091	0.15	0.988382
547	SVGALLSDF	30.85		907.465	908.464	44.1109	0.049	1
548	EGF	30.83		351.143	352.152	9.1686	0.521	0.813092
549	EIQ	30.74		388.196	389.2	5.0704	0.851	0.987186
550	ELQ	30.74		388.196	389.2	5.0704	0.728	0.999999
551	PKY	30.73		406.222	407.229	10.9954	0.023	2.50929e-07
552	HTVF	30.69		502.254	503.262	10.9813	0.891	0.00162364
553	AVATPVF	30.35		703.39	704.393	30.5705	0.03	1
554	WVILGHSE	30.29		939.481	470.746	32.1709	0.6	0.999981
555	IVYS	30.27		480.258	481.267	9.3378	0.072	0.0497163
556	LVYS	30.27		480.258	481.267	9.3378	0.735	0.000248468
557	SVAC	30.27		378.157	379.163	9.4456	0.53	0.999981
558	SIVGI	30.23		487.301	488.31	21.3315	0.382	0.176815
559	SIVGL	30.23		487.301	488.31	21.3315	0.256	0.0771319
560	SLVGI	30.23		487.301	488.31	21.3315	0.693	0.483097
561	SLVGL	30.23		487.301	488.31	21.3315	0.509	0.63876
562	DVVS	30.2		418.206	419.212	4.539	0.769	0.9948
563	EVGA	30.19		374.18	375.186	2.824	0.87	0.999999
564	VEV	30.16		345.19	346.198	12.314	0.986	0.999998
565	VAGE	30.13		374.18	375.187	4.5355	0.822	0.999995
566	KAIV	30.12		429.295	430.21	11.7053	0.474	3.42162e-07
567	KALV	30.12		429.295	430.21	11.7053	0.392	4.34675e-06
568	MEGMVP	30.11		662.277	663.286	20.3186	0.368	0.999688
569	ITVQ	30.09		459.269	460.272	10.5868	0.128	0.999996
570	LTVQ	30.09		459.269	460.272	10.5868	0.921	1
571	FA	30.05		236.116	237.124	6.2402	0.111	8.82648e-09
572	EYA	29.96		381.154	382.158	4.8567	0.337	0.999996
573	AVIE	29.94		430.243	431.25	9.627	0.929	4.7313e-05
574	AVLE	29.94		430.243	431.25	9.627	0.25	0.980721
575	DRP	29.94		386.191	387.199	9.3983	0.231	0.947438
576	GDVI	29.91		402.211	403.221	13.4959	0.232	0.000771568
577	GDVL	29.91		402.211	403.221	13.4959	0.341	0.999902
578	VAIE	29.9		430.243	431.251	9.5812	0.299	4.7313e-05
579	VALE	29.9		430.243	431.251	9.5812	0.081	0.999865
580	TSAI	29.86		390.211	391.218	5.9611	0.244	0.999904
581	TSAL	29.86		390.211	391.218	5.9611	0.438	1
582	AITVA	29.85		473.285	474.292	17.2447	0.183	0.999997
583	ALTVA	29.85		473.285	474.292	17.2447	0.268	1
584	IASP	29.85		386.216	387.225	8.301	0.855	0.0636337
585	LASP	29.85		386.216	387.225	8.301	0.759	0.098057
586	MGPT	29.85		404.173	405.177	6.8184	0.718	0.690402
587	RT	29.84		275.159	276.168	5.3175	0.194	0.999248
588	IAGP	29.79		356.206	357.212	5.3711	0.022	3.29427e-10
589	LAGP	29.79		356.206	357.212	5.3711	0.027	1.15927e-07
590	IVVG	29.76		386.253	387.261	12.4797	0.853	2.40086e-10
591	LVVG	29.76		386.253	387.261	12.4797	0.54	7.66195e-09
592	GFLVGGASLKPE	29.71		1173.64	588.316	33.2289	0.213	0.997123
593	TLFPLGGL	29.7		816.475	817.476	46.7354	0.086	0.0710994
594	PEF	29.66		391.174	392.182	4.0431	0.626	7.63273e-06
595	VGGF	29.66		378.19	379.194	12.4318	0.833	8.05841e-05
596	TTVSP	29.65		503.259	504.263	7.2456	0.94	1
597	LPQQPP	29.62		678.37	679.37	10.9367	0.084	0.999155
598	IAVY	29.55		464.264	465.268	16.3317	0.223	3.60193e-05
599	LAVY	29.55		464.264	465.268	16.3317	0.332	0.0738102
600	EVF	29.52		393.19	394.199	25.1675	0.93	0.999328
601	VKLDVLQTL	29.42		1027.63	1028.63	42.5639	0.903	1
602	ESW	29.36		420.164	421.17	11.2603	0.541	0.90211
603	FSP	29.36		349.164	350.171	15.3872	0.379	0.0562088
604	EYW	29.33		496.196	497.206	23.5676	0.336	0.000442192
605	FPS	29.3		349.164	350.17	15.3367	0.071	5.17198e-05
606	SGDIV	29.29		489.243	490.255	12.2521	0.934	1
607	SGDLV	29.29		489.243	490.255	12.2521	0.466	1
608	QAIV	29.27		429.259	430.21	11.7053	0.08	0.18791
609	QALV	29.27		429.259	430.21	11.7053	0.08	0.113648
610	GGGGI	29.26		359.18	360.188	6.1071	0.055	0.00100648
611	GGGGL	29.26		359.18	360.188	6.1071	0.078	0.00713718
612	SVSI	29.26		404.227	405.234	8.0397	0.256	0.00575791
613	SVSL	29.26		404.227	405.234	8.0397	0.452	0.997983
614	TIGP	29.25		386.216	387.224	8.3318	0.024	0.0062008
615	TLGP	29.25		386.216	387.224	8.3318	0.075	4.75084e-05
616	QII	29.21		372.237	373.247	17.3932	0.017	4.24594e-10
617	QIL	29.21		372.237	373.247	17.3932	0.021	2.78678e-09
618	QLI	29.21		372.237	373.247	17.3932	0.024	2.78678e-09
619	QLL	29.21		372.237	373.247	17.3932	0.024	2.06699e-07
620	AQIE	29.18		459.233	460.243	4.795	0.665	0.693748
621	AQLE	29.18		459.233	460.243	4.795	0.088	1
622	VDGVS	29.18		475.228	476.234	4.859	0.585	1
623	QPNGYQI	29.13		818.392	819.434	14.6039	0.662	1
624	RHW	29.13		497.25	498.258	28.8006	0.649	2.99569e-09
625	WSS	29.13		378.154	379.161	10.0372	0.567	0.892175
626	DVVV	29.09		430.243	431.247	12.1229	0.875	0.971081
627	IAVYS	29.09		551.295	552.301	12.2382	0.083	0.972228
628	ISPP	29.09		412.232	413.24	14.5792	0.049	0.0609761
629	LAVYS	29.09		551.295	552.301	12.2382	0.157	0.90876
630	LSPP	29.09		412.232	413.24	14.5792	0.162	0.00816056
631	ETW	29.05		434.18	435.19	12.3969	0.555	0.001934
632	NVEVV	29.02		558.301	559.31	14.247	0.974	0.999993
633	GIISA	29.01		459.269	460.275	17.1017	0.103	0.144884
634	GILSA	29.01		459.269	460.275	17.1017	0.392	0.06185
635	GLISA	29.01		459.269	460.275	17.1017	0.115	0.06185
636	GLLSA	29.01		459.269	460.275	17.1017	0.369	0.58243
637	AIVE	28.99		430.243	431.248	9.1373	0.088	3.83258e-06
638	ALVE	28.99		430.243	431.248	9.1373	0.737	0.980721
639	KSVY	28.98		495.269	496.28	8.5206	0.103	0.912487
640	TVDI	28.97		446.238	447.246	12.9463	0.319	0.999998
641	TVDL	28.97		446.238	447.246	12.9463	0.875	1
642	IT	28.96		232.142	233.15	1.1509	0.272	2.88349e-07
643	LT	28.96		232.142	233.15	1.1509	0.469	5.78435e-06
644	EGGVI	28.94		473.248	474.255	13.6234	0.336	0.000551008
645	EGGVL	28.94		473.248	474.255	13.6234	0.961	0.91325
646	IIH	28.9		381.238	382.242	3.5994	0.015	4.45592e-10
647	ILH	28.9		381.238	382.242	3.5994	0.012	4.45592e-10
648	LIH	28.9		381.238	382.242	3.5994	0.012	4.45592e-10
649	LLH	28.9		381.238	382.242	3.5994	0.019	2.34892e-10
650	RGEVV	28.89		558.313	559.31	14.247	0.57	0.00321549
651	RAAP	28.87		413.239	414.248	8.7338	0.133	4.11791e-11
652	IMPP	28.86		456.241	457.264	15.3548	0.041	3.50489e-09
653	LMPP	28.86		456.241	457.264	15.3548	0.039	2.36308e-08
654	AGII	28.76		372.237	373.243	12.4623	0.026	4.77426e-09
655	AGIL	28.76		372.237	373.243	12.4623	0.032	4.3272e-09
656	AGLI	28.76		372.237	373.243	12.4623	0.035	4.3272e-09
657	AGLL	28.76		372.237	373.243	12.4623	0.059	4.33169e-05
658	SVNV	28.7		417.222	418.231	8.7349	0.14	0.999998
659	GRAV	28.65		401.239	402.243	13.1199	0.199	1.07869e-08
660	IIQP	28.65		469.29	470.222	12.5467	0.026	0.00156122
661	ILQP	28.65		469.29	470.222	12.5467	0.022	9.27354e-07
662	LIQP	28.65		469.29	470.222	12.5467	0.021	9.27354e-07
663	LLQP	28.65		469.29	470.222	12.5467	0.041	8.33844e-05
664	SFPEWK	28.65		792.381	397.222	8.1834	0.091	0.347603
665	IIMQ	28.64		503.278	504.283	12.2074	0.035	7.56979e-08
666	ILMQ	28.64		503.278	504.283	12.2074	0.041	4.8952e-07
667	LIMQ	28.64		503.278	504.283	12.2074	0.036	4.8952e-07
668	LLMQ	28.64		503.278	504.283	12.2074	0.04	6.47724e-05
669	IHI	28.61		381.238	382.245	8.6853	0.017	5.97899e-09
670	IHL	28.61		381.238	382.245	8.6853	0.014	5.97899e-09
671	LHI	28.61		381.238	382.245	8.6853	0.014	5.97899e-09
672	LHL	28.61		381.238	382.245	8.6853	0.019	2.21772e-07
673	TAEP	28.61		416.191	417.197	2.8621	0.317	1
674	IPVG	28.6		384.237	385.243	11.2823	0.429	1.77345e-05
675	ISGA	28.6		346.185	347.192	2.8906	0.055	0.00106738
676	LPVG	28.6		384.237	385.243	11.2823	0.774	0.000605677
677	LSGA	28.6		346.185	347.192	2.8906	0.034	0.706845
678	IVISG	28.56		487.301	488.305	15.6661	0.03	0.89372
679	IVLSG	28.56		487.301	488.305	15.6661	0.05	0.765922
680	LVISG	28.56		487.301	488.305	15.6661	0.029	0.765922
681	LVLSG	28.56		487.301	488.305	15.6661	0.059	0.765922
682	TVAD	28.55		404.191	405.198	4.9094	0.704	1
683	VSAI	28.55		388.232	389.205	8.6014	0.116	0.649781
684	VSAL	28.55		388.232	389.205	8.6014	0.208	0.730191
685	ASGF	28.5		380.17	381.178	8.7314	0.086	0.44936
686	IFV	28.49		377.231	378.238	26.8323	0.029	5.02203e-11
687	LFV	28.49		377.231	378.238	26.8323	0.032	3.84919e-10
688	TSIA	28.47		390.211	391.218	5.8789	0.72	0.998931
689	TSLA	28.47		390.211	391.218	5.8789	0.871	1
690	SEQDSSYISGQILHP	28.46		1659.77	830.893	32.6922	0.172	1
691	TGYV	28.42		438.211	439.222	8.6865	0.391	1
692	FPVG	28.4		418.222	419.227	15.7802	0.519	5.13048e-11
693	IPVD	28.4		442.243	443.252	9.2998	0.821	0.0327451
694	LPVD	28.4		442.243	443.252	9.2998	0.57	0.982105
695	GGIFS	28.39		479.238	480.243	14.4479	0.025	0.000741173
696	GGLFS	28.39		479.238	480.243	14.4479	0.035	0.0316432
697	TVGE	28.34		404.191	405.201	2.9774	0.94	1
698	GVGV	28.33		330.19	331.198	5.4532	0.986	0.641619
699	ISAI	28.33		402.248	403.254	10.6021	0.405	0.345273
700	ISAL	28.33		402.248	403.254	10.6021	0.732	0.0685625
701	LSAI	28.33		402.248	403.254	10.6021	0.836	0.00309614
702	LSAL	28.33		402.248	403.254	10.6021	0.972	0.736544
703	MVI	28.33		361.204	362.213	20.0167	0.378	8.40023e-10
704	MVL	28.33		361.204	362.213	20.0167	0.87	5.17683e-10
705	TISP	28.3		416.227	417.232	11.0467	0.71	5.43264e-05
706	TLSP	28.3		416.227	417.232	11.0467	0.933	3.06386e-05
707	AIDI	28.27		430.243	431.249	14.4157	0.108	0.000100222
708	AIDL	28.27		430.243	431.249	14.4157	0.571	3.83258e-06
709	ALDI	28.27		430.243	431.249	14.4157	0.2	3.83258e-06
710	ALDL	28.27		430.243	431.249	14.4157	0.794	0.999864
711	IVGV	28.27		386.253	387.259	12.3829	0.74	2.71025e-10
712	LVGV	28.27		386.253	387.259	12.3829	0.406	0.0130306
713	VIFSPVLVPAA	28.25		1111.66	1112.66	44.9014	0.163	0.99822
714	VLFSPVLVPAA	28.25		1111.66	1112.66	44.9014	0.135	0.99822
715	DIK	28.22		374.216	375.224	2.0499	0.893	0.0239602
716	DLK	28.22		374.216	375.224	2.0499	0.326	0.975489
717	SGFSSGIGS	28.2		797.356	798.326	1.7364	0.253	0.977876
718	AIID	28.19		430.243	431.251	13.4628	0.091	0.000100222
719	AILD	28.19		430.243	431.251	13.4628	0.208	3.83258e-06
720	ALID	28.19		430.243	431.251	13.4628	0.148	0.00025519
721	ALLD	28.19		430.243	431.251	13.4628	0.392	0.810464
722	PSGQVQWP	28.18		897.434	898.439	27.8468	0.087	0.21358
723	LVLPGELAK	28.17		938.58	939.582	30.9541	0.695	0.832528
724	AVVG	28.14		344.206	345.215	5.5222	0.893	4.98674e-07
725	SPSI	28.13		402.211	403.218	12.433	0.334	0.012575
726	SPSL	28.13		402.211	403.218	12.433	0.686	0.0121433
727	EGSI	28.12		404.191	405.2	2.8757	0.585	0.523744
728	EGSL	28.12		404.191	405.2	2.8757	0.358	0.999999
729	EQF	28.12		422.18	423.188	8.7361	0.156	1
730	IVSY	28.1		480.258	481.262	9.2505	0.143	0.00693149
731	LVSY	28.1		480.258	481.262	9.2505	0.854	0.000191777
732	DIST	28.09		434.201	435.21	12.8641	0.545	0.99998
733	DLST	28.09		434.201	435.21	12.8641	0.201	1
734	TIFP	28.09		476.264	477.267	30.4607	0.051	1.18902e-06
735	TLFP	28.09		476.264	477.267	30.4607	0.115	1.12371e-08
736	PTLPGWLPNPLFP	28.04		1447.79	724.902	50.7511	0.028	0.999989
737	DVSP	28.01		416.191	417.201	2.8769	0.129	0.620592
738	DAVP	28		400.196	401.231	8.2337	0.215	0.727397
739	TVVSA	27.99		475.264	476.269	11.1117	0.765	1
740	VKLDVLQT	27.98		914.544	915.548	31.0345	0.366	1
741	LGSAG	27.97		403.207	404.217	2.8917	0.109	0.986479
742	QQPILPQQP	27.97		1047.57	524.792	13.8211	0.159	0.0177073
743	LALAASVVGL	27.96		912.564	913.57	43.2638	0.391	0.996811
744	PSVQ	27.91		429.222	430.229	2.7043	0.056	0.0837631
745	MV	27.89		248.119	249.124	7.4121	0.712	5.4387e-07
746	QGIY	27.86		479.238	480.247	12.3035	0.017	0.0210031
747	QGLY	27.86		479.238	480.247	12.3035	0.021	0.969306
748	IWS	27.85		404.206	405.215	12.8618	0.013	4.68138e-06
749	LWS	27.85		404.206	405.215	12.8618	0.034	0.000463997
750	FSSV	27.77		438.211	439.218	7.838	0.643	0.433967
751	TVES	27.72		434.201	435.209	10.2468	0.903	1
752	FVI	27.65		377.231	378.238	31.3154	0.03	3.81986e-12
753	FVL	27.65		377.231	378.238	31.3154	0.028	2.13812e-10
754	IEI	27.64		373.221	374.228	18.8202	0.047	0.000359958
755	IEL	27.64		373.221	374.228	18.8202	0.223	2.87774e-05
756	LEI	27.64		373.221	374.228	18.8202	0.071	8.97866e-05
757	LEL	27.64		373.221	374.228	18.8202	0.672	4.38618e-06
758	QPGNASP	27.59		669.308	670.321	8.2883	0.199	0.999996
759	IGGAG	27.58		373.196	374.204	2.7853	0.022	0.0687353
760	LGGAG	27.58		373.196	374.204	2.7853	0.03	0.96599
761	IGASI	27.53		459.269	460.277	11.608	0.386	0.654533
762	IGASL	27.53		459.269	460.277	11.608	0.601	0.784935
763	LGASI	27.53		459.269	460.277	11.608	0.468	0.424368
764	LGASL	27.53		459.269	460.277	11.608	0.841	0.777364
765	VRSM	27.53		491.253	492.252	14.3385	0.736	0.541031
766	AVGE	27.52		374.18	375.186	3.2328	0.867	1
767	FNG	27.51		336.143	337.15	2.9865	0.05	8.1135e-07
768	TVAI	27.5		402.248	403.255	14.2876	0.179	0.999163
769	TVAL	27.5		402.248	403.255	14.2876	0.102	0.999997
770	AQVE	27.37		445.217	446.222	2.3605	0.642	0.999983
771	VIMR	27.34		517.305	518.306	8.3807	0.819	2.14605e-13
772	VLMR	27.34		517.305	518.306	8.3807	0.111	8.8128e-13
773	IMI	27.31		375.219	376.224	24.2996	0.026	1.61218e-08
774	IML	27.31		375.219	376.224	24.2996	0.026	1.61218e-08
775	LMI	27.31		375.219	376.224	24.2996	0.026	1.61218e-08
776	LML	27.31		375.219	376.224	24.2996	0.078	8.69332e-07
777	TVDV	27.26		432.222	433.229	9.2402	0.663	1
778	DIEV	27.23		474.233	475.239	15.5529	0.33	0.999824
779	DLEV	27.23		474.233	475.239	15.5529	0.191	1
780	VDAV	27.22		402.211	403.22	10.0384	0.689	0.999999
781	YYPGLSN	27.22		812.37	813.379	17.2703	0.09	0.999993
782	MVT	27.19		349.167	350.171	15.4187	0.772	0.00914384
783	CRI	27.17		390.205	391.206	8.2149	0.863	9.22444e-10
784	CRL	27.17		390.205	391.206	8.2149	0.764	1.0445e-07
785	AIVY	27.13		464.264	465.268	16.3317	0.04	4.57662e-06
786	ALVY	27.13		464.264	465.268	16.3317	0.944	8.58609e-06
787	VAVG	27.13		344.206	345.215	5.5222	0.845	0.0515106
788	PSIS	27.08		402.211	403.219	11.0771	0.139	0.00014406
789	PSLS	27.08		402.211	403.219	11.0771	0.545	0.00678511
790	VVLPSTE	27.07	99.3	743.407	744.415	16.7244	0.889	1
791	AAIP	27.07		370.222	371.229	11.7361	0.93	1.34706e-09
792	AALP	27.07		370.222	371.229	11.7361	0.958	4.87431e-07
793	EIR	27.07		416.238	417.243	2.0792	0.916	0.129945
794	ELR	27.07		416.238	417.243	2.0792	0.834	0.797876
795	QAIP	27.05		427.243	428.252	11.6265	0.616	6.28045e-05
796	QALP	27.05		427.243	428.252	11.6265	0.976	0.890272
797	QEVP	27.04		471.233	472.24	8.3516	0.16	0.165618
798	VITAP	27.03		499.301	500.307	10.7181	0.166	0.000644504
799	VLTAP	27.03		499.301	500.307	10.7181	0.171	0.000211903
800	SIIGA	27.01		459.269	460.275	12.3023	0.068	0.296885
801	SILGA	27.01		459.269	460.275	12.3023	0.158	0.141114
802	SLIGA	27.01		459.269	460.275	12.3023	0.152	0.141114
803	SLLGA	27.01		459.269	460.275	12.3023	0.326	0.776587
804	SHQ	26.98		370.16	371.166	8.5032	0.517	0.997236
805	AMY	26.97		383.151	384.157	17.4892	0.941	0.00085047
806	VDIE	26.97		474.233	475.245	9.2425	0.115	0.999824
807	VDLE	26.97		474.233	475.245	9.2425	0.435	1
808	AVIG	26.96		358.222	359.229	6.8859	0.208	1.10801e-08
809	AVLG	26.96		358.222	359.229	6.8859	0.072	8.46531e-09
810	FTVD	26.96		480.222	481.231	11.2932	0.436	1
811	SITSP	26.96		503.259	504.268	7.3484	0.293	0.998488
812	SLTSP	26.96		503.259	504.268	7.3484	0.404	1
813	KIVN	26.95		472.301	473.304	4.6013	0.78	0.89372
814	KLVN	26.95		472.301	473.304	4.6013	0.609	0.989477
815	MITPHTQ	26.95		826.401	827.382	45.5418	0.049	0.976447
816	QVS	26.95		332.17	333.175	2.1591	0.864	0.985471
817	AEVE	26.94		446.201	447.212	4.9575	0.883	0.999998
818	EIW	26.93		446.216	447.222	31.266	0.027	9.23731e-05
819	ELW	26.93		446.216	447.222	31.266	0.293	0.0135196
820	EPYNIP	26.93		731.349	732.349	4.6083	0.045	0.999995
821	FR	26.92		321.18	322.189	3.3826	0.038	2.56896e-09
822	IVEY	26.92		522.269	523.267	16.0593	0.585	2.40198e-07
823	LVEY	26.92		522.269	523.267	16.0593	0.439	0.370343
824	IRY	26.89		450.259	451.263	23.4834	0.045	1.78618e-06
825	LRY	26.89		450.259	451.263	23.4834	0.135	1.5664e-05
826	RPWR	26.84		613.345	614.349	16.9746	0.024	2.26907e-05
827	MPEI	26.82		488.231	489.238	5.1258	0.531	0.0031295
828	MPEL	26.82		488.231	489.238	5.1258	0.392	0.0208268
829	FY	26.81		328.142	329.151	13.6063	0.03	1.45925e-07
830	LALAASVVG	26.79		799.48	800.485	32.3093	0.05	0.841427
831	GEGVI	26.75		473.248	474.219	13.7232	0.185	0.000253487
832	ATSI	26.73		390.211	391.215	7.8558	0.738	1
833	ATSL	26.73		390.211	391.215	7.8558	0.858	1
834	ISGF	26.73		422.216	423.221	22.3766	0.023	5.84088e-05
835	LSGF	26.73		422.216	423.221	22.3766	0.051	0.000216544
836	SAIQ	26.73		417.222	418.235	4.1614	0.253	0.347959
837	SALQ	26.73		417.222	418.235	4.1614	0.203	0.988501
838	HAQQQ	26.72		610.282	611.277	2.7707	0.191	0.999727
839	IGVP	26.72		384.237	385.242	16.0446	0.104	1.43427e-09
840	LGVP	26.72		384.237	385.242	16.0446	0.181	1.26057e-07
841	MP	26.72		246.104	247.109	7.0006	0.105	3.15158e-07
842	IDI	26.71		359.206	360.215	13.0079	0.17	7.22506e-05
843	IDL	26.71		359.206	360.215	13.0079	0.17	5.18848e-07
844	LDI	26.71		359.206	360.215	13.0079	0.091	1.41379e-05
845	LDL	26.71		359.206	360.215	13.0079	0.267	1.59867e-05
846	IGSF	26.7		422.216	423.223	10.6528	0.591	0.000263456
847	LGSF	26.7		422.216	423.223	10.6528	0.817	0.000267083
848	YPIVS	26.7		577.311	578.318	17.332	0.065	0.982199
849	IDIE	26.69		488.248	489.258	14.5698	0.199	0.976446
850	IDLE	26.69		488.248	489.258	14.5698	0.318	0.99944
851	LDIE	26.69		488.248	489.258	14.5698	0.935	0.99944
852	LDLE	26.69		488.248	489.258	14.5698	0.155	0.999999
853	PPGP	26.65		366.19	367.181	4.8555	0.064	0.247336
854	ISNR	26.64		488.271	489.261	13.4176	0.46	0.978697
855	LSNR	26.64		488.271	489.261	13.4176	0.14	0.998293
856	EGVK	26.63		431.238	432.205	4.2448	0.926	0.992807
857	GMPT	26.62		404.173	405.177	6.8184	0.505	0.690402
858	ESIP	26.61		444.222	445.229	12.2509	0.142	0.292304
859	ESLP	26.61		444.222	445.229	12.2509	0.177	0.998517
860	IVPI	26.61		440.3	441.307	23.8054	0.041	1.27383e-08
861	IVPL	26.61		440.3	441.307	23.8054	0.117	9.20903e-07
862	LVPI	26.61		440.3	441.307	23.8054	0.306	1.26101e-07
863	LVPL	26.61		440.3	441.307	23.8054	0.845	9.20903e-07
864	VEID	26.61		474.233	475.242	10.0395	0.079	1
865	VELD	26.61		474.233	475.242	10.0395	0.55	1
866	IFSPVLVPA	26.6		941.559	942.558	43.5397	0.098	0.537233
867	LFSPVLVPA	26.6		941.559	942.558	43.5397	0.111	0.172393
868	IRNI	26.59		514.323	515.327	8.6049	0.072	0.311921
869	IRNL	26.59		514.323	515.327	8.6049	0.687	0.311921
870	LRNI	26.59		514.323	515.327	8.6049	0.647	0.311921
871	LRNL	26.59		514.323	515.327	8.6049	0.127	0.923381
872	TATI	26.59		404.227	405.234	11.6448	0.629	0.999823
873	TATL	26.59		404.227	405.234	11.6448	0.708	0.999998
874	IEVQ	26.57		487.264	488.271	8.6167	0.726	0.999117
875	LEVQ	26.57		487.264	488.271	8.6167	0.039	0.99456
876	ISVSA	26.56		475.264	476.271	11.1456	0.253	0.0963782
877	LSVSA	26.56		475.264	476.271	11.1456	0.162	0.999925
878	TPIP	26.56		426.248	427.252	13.7884	0.054	0.000290906
879	TPLP	26.56		426.248	427.252	13.7884	0.796	0.0103642
880	AIAF	26.55		420.237	421.241	13.5757	0.055	3.35724e-10
881	ALAF	26.55		420.237	421.241	13.5757	0.172	1.01603e-09
882	EDIQ	26.54		503.223	504.235	4.9774	0.727	1
883	EDLQ	26.54		503.223	504.235	4.9774	0.919	1
884	DYNIQ	26.52		651.286	652.293	10.8399	0.835	1
885	DYNLQ	26.52		651.286	652.293	10.8399	0.81	1
886	IIQPQQPAQLEAIR	26.51		1603.9	802.964	28.7781	0.165	1
887	QQPLPQQP	26.51		934.487	935.499	9.8546	0.358	0.999998
888	FGPT	26.49		420.201	421.208	12.5444	0.032	0.144902
889	MTTVHSM	26.49		805.346	806.355	9.741	0.916	0.99817
890	PSGQVQW	26.46		800.382	801.389	20.5447	0.138	0.0675599
891	VIEP	26.45		456.258	457.264	11.0617	0.051	0.00108943
892	VLEP	26.45		456.258	457.264	11.0617	0.833	0.0194543
893	EAGI	26.43		388.196	389.205	3.3381	0.557	0.0259841
894	EAGL	26.43		388.196	389.205	3.3381	0.972	0.874458
895	ESVI	26.39		446.238	447.245	13.546	0.35	0.0372224
896	ESVL	26.39		446.238	447.245	13.546	0.483	0.998458
897	PIID	26.39		456.258	457.265	26.9129	0.023	0.000173316
898	PILD	26.39		456.258	457.265	26.9129	0.155	0.000173316
899	PLID	26.39		456.258	457.265	26.9129	0.135	0.000173316
900	PLLD	26.39		456.258	457.265	26.9129	0.5	0.00166397
901	VSYP	26.38		464.227	465.264	22.0461	0.148	0.137811
902	EDTI	26.37		476.212	477.222	4.9929	0.361	1
903	EDTL	26.37		476.212	477.222	4.9929	0.75	1
904	IGAGI	26.36		429.259	430.264	11.5649	0.014	0.778052
905	IGAGL	26.36		429.259	430.264	11.5649	0.015	0.0364723
906	LGAGI	26.36		429.259	430.264	11.5649	0.025	0.00609577
907	LGAGL	26.36		429.259	430.264	11.5649	0.035	0.927491
908	QPQLPFPQQPQQPFPQPQQ	26.31		2257.13	1129.57	33.9802	0.125	1
909	SVNF	26.28		465.222	466.232	15.4234	0.593	1
910	NTLVNS	26.27		646.329	647.337	8.591	0.645	1
911	FISVPLV	26.26		773.469	774.471	44.0249	0.831	0.107844
912	KTPP	26.25		441.259	442.266	16.604	0.134	0.862586
913	TIPM	26.24		460.236	461.241	17.1946	0.287	8.45854e-05
914	TLPM	26.24		460.236	461.241	17.1946	0.775	0.0272068
915	LTGMA	26.19	90.5	491.241	492.25	10.2306	0.93	0.572072
916	ITGMA	26.19		491.241	492.25	10.2306	0.526	4.66736e-05
917	TVAT	26.18		390.211	391.218	6.0075	0.476	1
918	TATSIA	26.15		562.296	563.301	8.2559	0.964	1
919	LSQVN	26.14		559.297	560.303	8.16	0.701	1
920	MAT	26.13		321.136	322.142	5.1211	0.68	0.991905
921	IAATV	26.12		473.285	474.29	3.2699	0.567	0.999926
922	LAATV	26.12		473.285	474.29	3.2699	0.84	0.999999
923	AQIP	26.11		427.243	428.252	11.6928	0.328	0.0245309
924	AQLP	26.11		427.243	428.252	11.6928	0.923	0.093509
925	FSVS	26.11		438.211	439.216	7.7399	0.844	0.699827
926	IDRE	26.11		531.265	532.26	8.0578	0.833	1
927	LDRE	26.11		531.265	532.26	8.0578	0.872	1
928	NDVI	26.1		459.233	460.242	12.1736	0.056	1
929	NDVL	26.1		459.233	460.242	12.1736	0.039	1
930	GVGP	26.09		328.175	329.182	5.5385	0.453	1.39783e-06
931	NWRKK	26.09		730.424	731.431	58.6258	0.33	0.244687
932	TQMLESM	26.09		838.356	839.376	23.3588	0.807	0.997121
933	VAMH	26.07		456.216	458.257	7.9314	0.069	5.64449e-06
934	EKGA	26.06		403.207	404.212	2.6718	0.956	0.99816
935	KAGR	26.06		430.265	431.275	6.1606	0.197	1.56006e-05
936	ATAAAST	26.05		591.286	592.298	22.2936	0.569	1
937	EEVKVE	26.05		731.37	732.381	7.7984	0.713	1
938	ICGI	26.05		404.209	405.215	12.8618	0.916	3.82076e-07
939	ICGL	26.05		404.209	405.215	12.8618	0.683	8.80176e-09
940	LCGI	26.05		404.209	405.215	12.8618	0.718	3.46299e-07
941	LCGL	26.05		404.209	405.215	12.8618	0.806	9.72117e-06
942	EIVR	26.04		515.307	516.313	11.0991	0.015	0.282255
943	ELVR	26.04		515.307	516.313	11.0991	0.737	0.798221
944	EQVDV	26.04		588.275	589.311	12.2533	0.843	1
945	VEAI	26.03		430.243	431.249	9.239	0.243	0.000184655
946	VEAL	26.03		430.243	431.249	9.239	0.672	0.999987
947	WRVR	26.03		615.361	616.364	13.3446	0.316	0.729459
948	ISVG	26.01		374.216	375.224	2.0499	0.928	0.763034
949	LSVG	26.01		374.216	375.224	2.0499	0.825	0.851191
950	IAIGVS	26		558.338	559.344	22.7352	0.075	0.53811
951	LAIGVS	26		558.338	559.344	22.7352	0.055	0.311921
952	SYQDISVS	25.99		897.408	898.418	15.575	0.268	1
953	DGVI	25.97		402.211	403.221	13.4959	0.146	0.000771568
954	DGVL	25.97		402.211	403.221	13.4959	0.136	0.999902
955	QPQQPFPQLQQPQQPFPQPQQ	25.94		2513.25	838.755	31.2273	0.219	1
956	TDIE	25.94		476.212	477.221	5.0233	0.784	1
957	TDLE	25.94		476.212	477.221	5.0233	0.354	1
958	ASVE	25.93		404.191	405.199	2.8161	0.885	1
959	VTDI	25.93		446.238	447.246	13.5961	0.72	0.999998
960	VTDL	25.93		446.238	447.246	13.5961	0.446	1
961	SGLALAASVVG	25.92		943.534	944.535	36.1783	0.07	0.974013
962	AVISA	25.91		459.269	460.274	16.9687	0.637	0.110901
963	AVLSA	25.91		459.269	460.274	16.9687	0.538	0.0979441
964	VIFSPV	25.9		660.385	661.391	35.1414	0.085	0.632452
965	VLFSPV	25.9		660.385	661.391	35.1414	0.076	0.865553
966	RFAP	25.89		489.27	490.277	10.1542	0.127	2.86587e-11
967	IQPQQPFP	25.87		953.497	954.491	25.8053	0.019	0.00641672
968	LQPQQPFP	25.87		953.497	954.491	25.8053	0.021	0.86713
969	VIPI	25.86		440.3	441.306	23.7407	0.03	1.27383e-08
970	VIPL	25.86		440.3	441.306	23.7407	0.029	9.20903e-07
971	VLPI	25.86		440.3	441.306	23.7407	0.027	9.20903e-07
972	VLPL	25.86		440.3	441.306	23.7407	0.158	9.20903e-07
973	SPVP	25.84		398.216	399.222	9.2206	0.967	0.838127
974	AIVMQQ	25.82		688.358	689.365	12.1602	0.806	0.0235293
975	VVEV	25.81		444.258	445.264	16.9539	0.93	0.970113
976	IGPP	25.8		382.222	383.228	8.2661	0.051	0.647276
977	LGPP	25.8		382.222	383.228	8.2661	0.05	0.635296
978	SIVP	25.77		414.248	415.254	16.9032	0.835	0.035975
979	SLVP	25.77		414.248	415.254	16.9032	0.979	0.299344
980	FG	25.76		222.1	223.109	0.075	0.052	8.99638e-09
981	VCVTGF	25.74		624.294	625.298	27.5919	0.954	1
982	GSGW	25.73		405.165	406.169	10.6832	0.848	0.0390667
983	IDQI	25.71		487.264	488.271	13.5483	0.795	1
984	IDQL	25.71		487.264	488.271	13.5483	0.087	1
985	LDQI	25.71		487.264	488.271	13.5483	0.052	1
986	LDQL	25.71		487.264	488.271	13.5483	0.082	1
987	TTQAA	25.7		490.239	492.263	7.4156	0.816	1
988	YPD	25.69		393.154	394.163	51.8691	0.073	0.109295
989	VDSV	25.68		418.206	419.213	9.594	0.709	0.999997
990	DNIY	25.66		523.228	524.238	11.0001	0.918	1
991	DNLY	25.66		523.228	524.238	11.0001	0.868	1
992	ASGID	25.63		461.212	462.224	4.4769	0.636	1
993	ASGLD	25.63		461.212	462.224	4.4769	0.447	1
994	VFI	25.6		377.231	378.238	30.456	0.028	7.76599e-11
995	VFL	25.6		377.231	378.238	30.456	0.024	7.09492e-10
996	YVVE	25.6		508.253	509.262	10.4547	0.479	0.0953589
997	IGQ	25.58		316.175	317.184	4.8383	0.14	5.44997e-06
998	LGQ	25.58		316.175	317.184	4.8383	0.137	0.000677606
999	GTVA	25.56		346.185	347.189	4.7903	0.331	1
1000	AFEP	25.55		462.211	463.223	12.8653	0.092	0.214059
1001	IGGV	25.54		344.206	345.213	5.585	0.024	3.04875e-06
1002	KRQ	25.54		430.265	431.276	6.2901	0.115	4.19524e-07
1003	LGGV	25.54		344.206	345.213	5.585	0.029	0.000254913
1004	MYK	25.54		440.209	441.22	13.1625	0.85	0.0047893
1005	FAPT	25.52		434.216	435.222	17.3597	0.239	0.00240211
1006	TFDV	25.52		480.222	481.225	11.2614	0.235	1
1007	FDH	25.5		417.165	418.169	6.0953	0.981	0.623205
1008	DVYNV	25.48		608.281	609.287	15.2788	0.296	1
1009	IIQPQQPAQLEGIR	25.48		1589.89	795.948	27.2736	0.16	1
1010	ASFV	25.45		422.216	423.225	14.4467	0.167	0.960031
1011	FVE	25.44		393.19	394.198	25.133	0.231	0.988854
1012	GAGGF	25.43		407.18	408.188	8.6334	0.025	0.999494
1013	IEVR	25.43		515.307	516.312	10.9168	0.042	0.00584309
1014	LEVR	25.43		515.307	516.312	10.9168	0.041	0.424444
1015	KPVSCR	25.4		688.369	689.383	1.0016	0.923	0.983244
1016	QAIE	25.39		459.233	460.243	4.9586	0.534	0.999789
1017	QALE	25.39		459.233	460.243	4.9586	0.038	1
1018	YAIP	25.36		462.248	463.256	20.0006	0.023	5.08179e-06
1019	YALP	25.36		462.248	463.256	20.0006	0.171	9.77754e-06
1020	PIGGI	25.35		455.274	456.282	20.5513	0.048	0.00325513
1021	PIGGL	25.35		455.274	456.282	20.5513	0.056	0.0206821
1022	PLGGI	25.35		455.274	456.282	20.5513	0.038	0.0431069
1023	PLGGL	25.35		455.274	456.282	20.5513	0.04	0.975134
1024	IDEV	25.34		474.233	475.239	15.6018	0.76	1
1025	LDEV	25.34		474.233	475.239	15.6018	0.672	1
1026	LSVGVVLQ	25.31		813.496	814.501	28.2199	0.022	0.000288396
1027	DLPFSP	25.27		674.327	675.329	31.7133	0.865	0.0519524
1028	PGVAA	25.27		413.227	414.238	11.6905	0.069	0.883127
1029	VQAE	25.27		445.217	446.224	8.1066	0.836	1
1030	IGVG	25.26		344.206	345.214	5.5539	0.749	1.33729e-06
1031	LGVG	25.26		344.206	345.214	5.5539	0.902	0.00398757
1032	IVMQQ	25.25		617.321	618.326	9.5999	0.71	0.53811
1033	IIPS	25.23		428.264	429.273	9.8499	0.036	0.00639744
1034	ILPS	25.23		428.264	429.273	9.8499	0.131	0.000145477
1035	LIPS	25.23		428.264	429.273	9.8499	0.054	4.23967e-05
1036	LLPS	25.23		428.264	429.273	9.8499	0.278	0.000396897
1037	FPQQPP	25.21	90.9	712.354	713.358	14.4549	0.019	0.970496
1038	VSIP	25.14		414.248	415.254	17	0.163	0.0312888
1039	VSLP	25.14		414.248	415.254	17	0.793	0.992724
1040	TYGY	25.13		502.206	503.216	15.937	0.031	0.999849
1041	AITP	25.11		400.232	401.238	9.5434	0.549	5.86844e-05
1042	ALTP	25.11		400.232	401.238	9.5434	0.614	0.000950204
1043	SPGP	25.09		356.17	357.177	8.5664	0.087	0.000678581
1044	ASAI	25.08		360.201	361.207	5.3723	0.17	0.00153604
1045	ASAL	25.08		360.201	361.207	5.3723	0.063	0.00665891
1046	ALGVA	25.04		429.259	430.267	10.5062	0.085	0.999217
1047	DIQP	25.04		471.233	472.239	4.3026	0.174	0.000403096
1048	DLQP	25.04		471.233	472.239	4.3026	0.146	0.0376137
1049	FVFP	25.04		508.269	509.262	10.4547	0.043	8.13097e-14
1050	AITEA	25.02		503.259	504.265	8.139	0.85	1
1051	ALTEA	25.02		503.259	504.265	8.139	0.578	0.999998
1052	IMGE	24.99		448.199	449.227	2.9578	0.126	0.215383
1053	LMGE	24.99		448.199	449.227	2.9578	0.306	0.681281
1054	EIISG	24.98		517.275	518.281	11.7691	0.075	0.0612695
1055	EILSG	24.98		517.275	518.281	11.7691	0.197	1.70442e-06
1056	ELISG	24.98		517.275	518.281	11.7691	0.1	1.70442e-06
1057	ELLSG	24.98		517.275	518.281	11.7691	0.037	0.0427269
1058	AVFG	24.94		392.206	393.212	21.7549	0.185	1.047e-06
1059	AYAY	24.94		486.211	487.221	9.9997	0.063	3.42817e-08
1060	YADP	24.91		464.191	465.199	5.9458	0.355	0.983629
1061	AILGVS	24.89		558.338	559.344	22.7352	0.127	0.311921
1062	ALIGVS	24.89		558.338	559.344	22.7352	0.066	0.311921
1063	EGPF	24.89		448.196	449.205	15.4527	0.048	0.33733
1064	IQSR	24.88		502.286	503.291	3.4811	0.607	0.011381
1065	LQSR	24.88		502.286	503.291	3.4811	0.279	0.999993
1066	KCCALT	24.83		637.293	639.296	35.8852	0.871	0.99717
1067	VSIE	24.79		446.238	447.245	9.8015	0.887	0.998551
1068	VSLE	24.79		446.238	447.245	9.8015	0.599	0.999999
1069	WGII	24.79		487.279	488.283	3.2536	0.031	7.65136e-13
1070	WGIL	24.79		487.279	488.283	3.2536	0.025	1.29061e-11
1071	WGLI	24.79		487.279	488.283	3.2536	0.037	1.29061e-11
1072	WGLL	24.79		487.279	488.283	3.2536	0.045	3.4635e-08
1073	HSIP	24.78		452.238	453.245	6.8871	0.018	0.0299402
1074	HSLP	24.78		452.238	453.245	6.8871	0.242	0.980518
1075	KSVH	24.78		469.265	470.271	0.9797	0.328	0.848915
1076	DPGGI	24.76		457.217	458.224	8.1892	0.026	0.00804255
1077	DPGGL	24.76		457.217	458.224	8.1892	0.07	0.364285
1078	AVID	24.75		416.227	417.235	12.4493	0.873	0.893522
1079	AVLD	24.75		416.227	417.235	12.4493	0.158	0.999105
1080	EHR	24.74		440.213	441.222	14.4353	0.709	0.9699
1081	IGGISS	24.71		532.286	533.29	10.918	0.123	0.00534712
1082	IGGLSS	24.71		532.286	533.29	10.918	0.148	0.356662
1083	LGGISS	24.71		532.286	533.29	10.918	0.2	0.00208744
1084	LGGLSS	24.71		532.286	533.29	10.918	0.354	0.961441
1085	AVGI	24.7		358.222	359.229	12.3665	0.934	8.51189e-09
1086	AVGL	24.7		358.222	359.229	12.3665	0.878	0.000193702
1087	EIVD	24.69		474.233	475.24	8.4716	0.03	1
1088	ELVD	24.69		474.233	475.24	8.4716	0.82	1
1089	GVSIA	24.68		445.254	446.262	11.6276	0.115	0.000575241
1090	GVSLA	24.68		445.254	446.262	11.6276	0.359	0.680838
1091	HKT	24.67		384.212	385.221	6.3775	0.212	0.985474
1092	PVQI	24.65		455.274	456.277	15.6006	0.065	0.12685
1093	PVQL	24.65		455.274	456.277	15.6006	0.104	0.999911
1094	NSAVGP	24.64	98.1	543.265	544.276	7.1967	0.36	0.0698552
1095	SF	24.64		252.111	253.119	6.9499	0.174	0.999991
1096	HEAI	24.62		468.233	469.238	4.8764	0.876	0.770359
1097	HEAL	24.62		468.233	469.238	4.8764	0.732	0.999783
1098	GP	24.61		172.085	173.092	5.8731	0.07	9.04673e-10
1099	VGDIT	24.61		503.259	504.261	10.9989	0.626	1
1100	VGDLT	24.61		503.259	504.261	10.9989	0.669	1
1101	IPGGI	24.6		455.274	456.282	20.5513	0.053	0.0726041
1102	IPGGL	24.6		455.274	456.282	20.5513	0.059	0.0726041
1103	ISIS	24.6		418.243	419.247	11.2591	0.13	0.0302787
1104	ISLS	24.6		418.243	419.247	11.2591	0.507	0.11961
1105	LPGGI	24.6		455.274	456.282	20.5513	0.041	0.164084
1106	LPGGL	24.6		455.274	456.282	20.5513	0.043	0.848346
1107	LSIS	24.6		418.243	419.247	11.2591	0.526	0.0120038
1108	LSLS	24.6		418.243	419.247	11.2591	0.844	0.0817945
1109	YST	24.58		369.154	370.159	2.4846	0.957	1
1110	HARW	24.57		568.287	569.291	12.3398	0.658	1.03888e-08
1111	PVGV	24.56		370.222	371.23	5.2053	0.918	0.000519575
1112	LSQISG	24.55		603.323	604.333	12.8465	0.114	0.141729
1113	LSQLSG	24.55		603.323	604.333	12.8465	0.139	0.999977
1114	VASV	24.55		374.216	375.225	4.8729	0.066	0.99847
1115	KNES	24.51		476.223	477.238	21.1908	0.938	1
1116	TPCT	24.51		420.168	421.224	12.9253	0.717	1
1117	VPID	24.49		442.243	443.251	9.1915	0.369	0.0327451
1118	VPLD	24.49		442.243	443.251	9.1915	0.303	0.990461
1119	PVID	24.47		442.243	443.25	9.3806	0.103	0.0026197
1120	PVLD	24.47		442.243	443.25	9.3806	0.274	0.0112995
1121	IAATI	24.46		487.301	488.263	16.4746	0.099	0.00417252
1122	IAATL	24.46		487.301	488.263	16.4746	0.217	0.999982
1123	LAATI	24.46		487.301	488.263	16.4746	0.142	0.999799
1124	LAATL	24.46		487.301	488.263	16.4746	0.362	1
1125	TDPG	24.46		388.159	389.168	6.572	0.052	1
1126	AVDF	24.43		450.211	451.217	17.0012	0.262	1
1127	EQQQLNY	24.43		921.419	922.432	8.0952	0.933	1
1128	MVIQ	24.43		489.262	490.271	12.9849	0.368	0.00194536
1129	MVLQ	24.43		489.262	490.271	12.9849	0.758	0.000544635
1130	AAITIG	24.42		544.322	545.325	19.2084	0.082	0.999789
1131	TNNG	24.42		404.166	405.17	5.9099	0.082	1
1132	FT	24.41		266.127	267.135	3.3814	0.078	0.00381275
1133	ITSE	24.41		448.217	449.227	2.9578	0.089	0.999999
1134	LTSE	24.41		448.217	449.227	2.9578	0.457	1
1135	IFDSRGNPTVEVD	24.4		1447.69	724.858	22.6223	0.336	1
1136	ANIP	24.39		413.227	414.234	10.2282	0.115	0.292304
1137	ANLP	24.39		413.227	414.234	10.2282	0.71	0.998509
1138	EAVE	24.39		446.201	447.209	2.8173	0.892	0.999968
1139	PSTIQ	24.39		544.286	545.292	11.2638	0.146	0.266039
1140	PSTLQ	24.39		544.286	545.292	11.2638	0.192	1
1141	AVVSSDF	24.36		723.344	724.348	20.3629	0.735	1
1142	MSK	24.34		364.178	365.186	10.1006	0.921	0.997227
1143	TPTVG	24.32	97.6	473.248	474.259	7.3848	0.266	1
1144	TTSASS	24.32		552.239	553.309	9.587	0.757	1
1145	GTFV	24.3		422.216	423.225	14.4467	0.198	1
1146	HII	24.3		381.238	382.248	8.6511	0.015	4.54773e-10
1147	HIL	24.3		381.238	382.248	8.6511	0.012	3.32117e-09
1148	HLI	24.3		381.238	382.248	8.6511	0.012	3.32117e-09
1149	HLL	24.3		381.238	382.248	8.6511	0.019	2.54517e-09
1150	KIGE	24.3		445.254	446.258	8.2184	0.215	0.89372
1151	KLGE	24.3		445.254	446.258	8.2184	0.085	0.999984
1152	IQIE	24.27		501.28	502.284	10.7508	0.08	0.00168061
1153	IQLE	24.27		501.28	502.284	10.7508	0.408	0.999732
1154	LQIE	24.27		501.28	502.284	10.7508	0.252	0.999732
1155	LQLE	24.27		501.28	502.284	10.7508	0.595	1
1156	RHD	24.26		426.197	427.207	9.5646	0.687	0.999988
1157	SLAGI	24.26		459.269	460.277	21.9326	0.178	0.506935
1158	SLAGL	24.26		459.269	460.277	21.9326	0.399	0.999899
1159	VDYN	24.26		509.212	510.224	5.8014	0.119	1
1160	IEGID	24.24		545.27	546.286	10.6878	0.371	0.999998
1161	IEGLD	24.24		545.27	546.286	10.6878	0.955	1
1162	LEGID	24.24		545.27	546.286	10.6878	0.96	1
1163	LEGLD	24.24		545.27	546.286	10.6878	0.907	1
1164	RWQH	24.24		625.308	626.314	10.1064	0.606	0.999941
1165	TY	24.23		282.122	283.129	6.3752	0.29	0.999901
1166	AVVD	24.22		402.211	403.218	9.2379	0.494	1
1167	IGGE	24.21		374.18	375.187	4.5355	0.556	0.909865
1168	ISVGI	24.21		487.301	488.31	21.3315	0.915	0.632661
1169	ISVGL	24.21		487.301	488.31	21.3315	0.865	0.401253
1170	LGGE	24.21		374.18	375.187	4.5355	0.283	0.999876
1171	LSVGI	24.21		487.301	488.31	21.3315	0.943	0.401253
1172	LSVGL	24.21		487.301	488.31	21.3315	0.867	0.999708
1173	TYRITST	24.2		840.434	421.224	12.9253	0.924	1
1174	DIIP	24.19		456.258	457.266	24.6565	0.025	0.00572577
1175	DILP	24.19		456.258	457.266	24.6565	0.158	0.00572577
1176	DLIP	24.19		456.258	457.266	24.6565	0.905	0.00572577
1177	DLLP	24.19		456.258	457.266	24.6565	0.959	0.0210911
1178	STIA	24.19		390.211	391.219	6.1094	0.738	0.999997
1179	STLA	24.19		390.211	391.219	6.1094	0.745	1
1180	NKTS	24.18		448.228	225.123	8.6983	0.942	1
1181	PSKN	24.17		444.233	445.242	15.6638	0.67	0.999989
1182	QGIP	24.15		413.227	414.232	10.6692	0.027	8.70155e-06
1183	QGLP	24.15		413.227	414.232	10.6692	0.051	0.181221
1184	YDAF	24.15		514.206	515.212	17.1306	0.567	0.999809
1185	VQSP	24.14		429.222	430.232	3.2687	0.065	0.538041
1186	FGGV	24.12		378.19	379.2	12.3151	0.028	1.01536e-07
1187	VDVS	24.12		418.206	419.212	4.539	0.779	0.999997
1188	VF	24.12		264.147	265.155	9.7317	0.06	2.1259e-08
1189	EAITQ	24.1		560.281	561.285	5.3927	0.508	1
1190	EALTQ	24.1		560.281	561.285	5.3927	0.182	1
1191	KICP	24.1		459.252	460.251	2.6742	0.585	1.23577e-12
1192	KLCP	24.1		459.252	460.251	2.6742	0.694	2.36464e-08
1193	AIDT	24.09		418.206	419.215	4.9551	0.814	0.999823
1194	ALDT	24.09		418.206	419.215	4.9551	0.231	1
1195	EGVP	24.09		400.196	401.202	8.2673	0.8	0.955316
1196	PGAI	24.09		356.206	357.214	10.682	0.023	1.09074e-06
1197	PGAL	24.09		356.206	357.214	10.682	0.046	9.16308e-06
1198	FV	24.08		264.147	265.155	9.8993	0.066	5.58459e-08
1199	IDNF	24.05		507.233	508.242	14.6342	0.255	1
1200	LDNF	24.05		507.233	508.242	14.6342	0.102	1
1201	EVW	24.03		432.201	433.207	7.5568	0.792	0.000887476
1202	SEIAV	24.01		517.275	518.28	12.4004	0.397	0.194424
1203	SELAV	24.01		517.275	518.28	12.4004	0.695	0.999222
1204	IGSW	24		461.227	462.236	18.9798	0.421	0.000102676
1205	LGSW	24		461.227	462.236	18.9798	0.544	0.000183287
1206	IE	23.94		260.137	261.146	5.6004	0.185	0.335103
1207	LE	23.94		260.137	261.146	5.6004	0.53	1.66114e-06
1208	EVTD	23.93		462.196	463.204	4.8406	0.786	1
1209	GTPF	23.92		420.201	421.206	13.8188	0.161	0.000438721
1210	DEIK	23.91		503.259	504.243	4.5513	0.365	0.0219565
1211	DELK	23.91		503.259	504.243	4.5513	0.881	0.99983
1212	WAVG	23.91		431.217	432.228	2.7078	0.92	3.81414e-08
1213	IGPE	23.9		414.211	415.217	8.2349	0.039	0.840232
1214	KAHF	23.9		501.27	502.285	14.2935	0.365	3.02965e-06
1215	LGPE	23.9		414.211	415.217	8.2349	0.139	0.960415
1216	TYYG	23.9		502.206	503.216	15.937	0.038	1
1217	AVGV	23.89		344.206	345.213	5.585	0.849	0.061865
1218	EDIIK	23.88		616.343	617.348	10.1344	0.891	0.999112
1219	EDILK	23.88		616.343	617.348	10.1344	0.855	0.998106
1220	EDLIK	23.88		616.343	617.348	10.1344	0.718	0.998106
1221	EDLLK	23.88		616.343	617.348	10.1344	0.747	0.997583
1222	AIQIE	23.87		572.317	573.327	11.6495	0.12	0.999117
1223	AIQLE	23.87		572.317	573.327	11.6495	0.631	0.999979
1224	ALQIE	23.87		572.317	573.327	11.6495	0.228	0.999979
1225	ALQLE	23.87		572.317	573.327	11.6495	0.477	0.999998
1226	AYE	23.87		381.154	382.163	8.5368	0.194	1
1227	IDVN	23.87		459.233	460.239	8.124	0.088	1
1228	KFM	23.87		424.214	425.224	19.9859	0.159	1.56096e-11
1229	LDVN	23.87		459.233	460.239	8.124	0.071	1
1230	MSAPQQ	23.87		660.29	661.309	13.8582	0.903	0.997252
1231	HAMH	23.86		494.206	495.229	3.2711	0.578	0.00314207
1232	ITAP	23.86		400.232	401.238	12.4482	0.14	5.64437e-06
1233	LTAP	23.86		400.232	401.238	12.4482	0.248	0.0281547
1234	HSVQ	23.85		469.228	470.263	15.3699	0.484	0.996751
1235	TWF	23.84		452.206	453.217	4.1672	0.018	1.775e-05
1236	VLPVD	23.82	90.6	541.311	542.319	13.0308	0.918	0.000710672
1237	PTVSF	23.82		549.28	550.283	22.379	0.102	0.99937
1238	VIPVD	23.82		541.311	542.319	13.0308	0.452	0.00195827
1239	FGR	23.81		378.202	379.208	3.3549	0.043	2.68729e-09
1240	ISVI	23.8		430.279	431.282	27.6599	0.68	0.00194536
1241	ISVL	23.8		430.279	431.282	27.6599	0.61	8.86283e-06
1242	LSVI	23.8		430.279	431.282	27.6599	0.845	0.000757859
1243	LSVL	23.8		430.279	431.282	27.6599	0.81	0.000211993
1244	DNVI	23.79		459.233	460.242	12.1736	0.357	0.998983
1245	DNVL	23.79		459.233	460.242	12.1736	0.158	0.999909
1246	DALW	23.78	92.8	503.238	504.246	28.5197	0.468	0.535555
1247	DAIW	23.78		503.238	504.246	28.5197	0.768	0.00275818
1248	RDSI	23.77		489.255	490.263	12.3363	0.236	0.998766
1249	RDSL	23.77		489.255	490.263	12.3363	0.778	0.999995
1250	AGVP	23.76		342.19	343.195	8.102	0.374	2.29639e-07
1251	TAIF	23.76		450.248	451.219	24.0458	0.283	0.246583
1252	TALF	23.76		450.248	451.219	24.0458	0.64	0.999998
1253	VIHP	23.76		464.275	465.273	16.2927	0.021	5.29166e-10
1254	VLHP	23.76		464.275	465.273	16.2927	0.02	1.06671e-10
1255	SPM	23.75		333.136	334.144	50.6356	0.296	0.0438063
1256	IAKIE	23.73		572.353	573.358	11.7579	0.083	0.0892545
1257	IAKLE	23.73		572.353	573.358	11.7579	0.851	0.522874
1258	LAKIE	23.73		572.353	573.358	11.7579	0.865	0.0892545
1259	LAKLE	23.73		572.353	573.358	11.7579	0.655	0.984082
1260	PQQIPP	23.73		678.37	679.374	10.9706	0.029	0.164689
1261	PQQLPP	23.73		678.37	679.374	10.9706	0.063	0.999935
1262	FYFT	23.71		576.258	577.27	4.5448	0.043	0.979637
1263	FSSAP	23.7		507.233	508.239	13.6765	0.215	0.999683
1264	NISV	23.7		431.238	432.243	8.1054	0.365	0.347959
1265	NLSV	23.7		431.238	432.243	8.1054	0.355	0.988501
1266	VPVE	23.7		442.243	443.248	7.7637	0.208	0.153408
1267	SGPP	23.69		356.17	357.177	8.5664	0.067	0.000307702
1268	AFPD	23.67		448.196	449.21	10.016	0.251	0.515044
1269	PFW	23.67		448.211	449.217	8.6877	0.068	3.10666e-11
1270	IATP	23.66		400.232	401.24	9.5304	0.333	7.26399e-05
1271	LATP	23.66		400.232	401.24	9.5304	0.417	0.00562041
1272	PAAPY	23.65		517.254	518.256	27.462	0.043	0.12467
1273	EIVQQ	23.63		615.323	616.333	8.5415	0.841	0.99998
1274	ELVQQ	23.63		615.323	616.333	8.5415	0.732	0.99998
1275	ISGV	23.63		374.216	375.224	2.0499	0.051	0.619399
1276	LSGV	23.63		374.216	375.224	2.0499	0.109	0.881858
1277	VEF	23.62		393.19	394.195	12.592	0.32	0.985462
1278	INFD	23.59		507.233	508.244	16.6678	0.132	1
1279	KTEAA	23.59		518.27	519.269	5.108	0.984	0.998523
1280	LNFD	23.59		507.233	508.244	16.6678	0.272	1
1281	FVGE	23.57		450.211	451.223	10.9978	0.446	1
1282	IIIP	23.57		454.315	455.324	34.3426	0.038	1.5828e-10
1283	IILP	23.57		454.315	455.324	34.3426	0.021	2.31326e-09
1284	ILIP	23.57		454.315	455.324	34.3426	0.034	2.31326e-09
1285	ILLP	23.57		454.315	455.324	34.3426	0.029	2.31326e-09
1286	LIIP	23.57		454.315	455.324	34.3426	0.037	2.31326e-09
1287	LILP	23.57		454.315	455.324	34.3426	0.021	2.31326e-09
1288	LLIP	23.57		454.315	455.324	34.3426	0.05	2.31326e-09
1289	LLLP	23.57		454.315	455.324	34.3426	0.041	1.59122e-09
1290	NAIP	23.57		413.227	414.235	10.6517	0.179	0.596831
1291	NALP	23.57		413.227	414.235	10.6517	0.735	0.808553
1292	DPNI	23.56		457.217	458.224	8.1892	0.157	1.64616e-05
1293	DPNL	23.56		457.217	458.224	8.1892	0.091	0.999841
1294	VAAGP	23.51		413.227	414.236	4.0494	0.074	0.0387867
1295	GYYGEGSSEEGYYGEQQQQPGMTR	23.47		2700.1	901.045	20.2864	0.52	1
1296	HW	23.47		341.149	342.155	2.1882	0.215	1.08138e-10
1297	TASTIA	23.46		562.296	563.302	8.1741	0.937	1
1298	TASTLA	23.46		562.296	563.302	8.1741	0.906	1
1299	VQVQ	23.46		472.264	473.308	4.448	0.851	1
1300	LTPMT	23.45		561.283	562.29	19.9067	0.42	0.796563
1301	ADVT	23.44		404.191	405.195	2.8471	0.692	1
1302	AHGP	23.43		380.181	381.188	4.9234	0.176	1.93616e-06
1303	GSPYK	23.42		550.275	551.278	36.8719	0.426	0.244687
1304	GFGT	23.4		380.17	381.18	9.5292	0.041	0.999915
1305	THFQQ	23.4		659.303	660.314	32.0287	0.543	0.999999
1306	HSDI	23.37		470.212	472.228	7.3472	0.875	0.000408932
1307	HSDL	23.37		470.212	472.228	7.3472	0.182	0.999757
1308	QFA	23.37		364.175	365.179	10.8984	0.173	0.000817688
1309	PIN	23.35		342.19	343.198	4.4252	0.202	1.05075e-07
1310	PLN	23.35		342.19	343.198	4.4252	0.372	7.51292e-05
1311	KTS	23.34		334.185	335.192	54.6977	0.938	0.975829
1312	TIFGVPGDFN	23.33		1065.51	1066.51	42.5958	0.054	1
1313	TVVS	23.33		404.227	405.233	8.1541	0.481	1
1314	TASI	23.31		390.211	391.215	7.8558	0.257	0.999904
1315	TASL	23.31		390.211	391.215	7.8558	0.526	1
1316	AVDE	23.3		432.186	433.191	2.8632	0.94	1
1317	QVIEE	23.3		616.307	618.284	15.2948	0.689	1
1318	QVLEE	23.3		616.307	618.284	15.2948	0.948	1
1319	IAW	23.28		388.211	389.218	9.5623	0.014	6.90139e-10
1320	ISKH	23.28		483.281	484.291	8.6037	0.632	1.96496e-05
1321	LAW	23.28		388.211	389.218	9.5623	0.017	3.4057e-06
1322	LSKH	23.28		483.281	484.291	8.6037	0.586	0.148442
1323	FGM	23.27		353.141	354.143	15.434	0.068	3.67743e-09
1324	TSSNP	23.27		504.218	505.229	2.99	0.313	1
1325	DHVPPS	23.25		650.302	651.315	14.5992	0.411	0.978229
1326	HP	23.24		252.122	253.129	5.3846	0.037	0.02509
1327	KFQT	23.24		522.28	523.289	3.3896	0.521	0.997468
1328	PH	23.23		252.122	253.128	5.3163	0.043	0.0219855
1329	ATIF	23.22		450.248	451.219	24.0458	0.166	0.988606
1330	ATLF	23.22		450.248	451.219	24.0458	0.693	1
1331	VWVE	23.22		531.269	532.26	7.4179	0.346	0.0430712
1332	LQEQIQ	23.21		757.397	758.406	10.3993	0.708	1
1333	LQEQLQ	23.21		757.397	758.406	10.3993	0.725	1
1334	RSGIA	23.21		502.286	503.29	3.2722	0.658	9.84527e-05
1335	RSGLA	23.21		502.286	503.29	3.2722	0.861	0.0919411
1336	MIGI	23.2		432.241	433.244	22.5354	0.025	9.55934e-09
1337	MIGL	23.2		432.241	433.244	22.5354	0.024	9.55934e-09
1338	MK	23.2		277.146	278.151	2.2492	0.454	8.60538e-05
1339	MLGI	23.2		432.241	433.244	22.5354	0.026	9.55934e-09
1340	MLGL	23.2		432.241	433.244	22.5354	0.031	3.5645e-08
1341	VEIC	23.2		462.215	463.222	14.5675	0.5	0.000153488
1342	VELC	23.2		462.215	463.222	14.5675	0.839	0.999997
1343	AIGVA	23.19		429.259	430.267	10.5062	0.097	0.179351
1344	FMV	23.19		395.188	396.193	6.926	0.366	2.65055e-08
1345	PFIQ	23.19		503.274	504.279	16.9896	0.057	3.14753e-05
1346	PFLQ	23.19		503.274	504.279	16.9896	0.056	1.3608e-06
1347	NGICSPQ	23.18		717.312	718.32	32.4842	0.264	0.913651
1348	QALPA	23.18		498.28	499.288	10.2835	0.628	0.999586
1349	EQLTD	23.17		604.27	605.269	9.8317	0.18	1
1350	AIAAE	23.16		473.248	474.172	7.9494	0.792	0.00711547
1351	ALAAE	23.16		473.248	474.172	7.9494	0.515	1
1352	DISP	23.16		430.206	431.212	10.1321	0.069	0.0216263
1353	DLSP	23.16		430.206	431.212	10.1321	0.221	0.0194002
1354	VGSQ	23.15		389.191	390.195	2.0169	0.196	1
1355	IIE	23.14		373.221	374.231	5.8145	0.034	0.000260251
1356	ILE	23.14		373.221	374.231	5.8145	0.058	1.64967e-05
1357	LIE	23.14		373.221	374.231	5.8145	0.065	2.1762e-05
1358	LLE	23.14		373.221	374.231	5.8145	0.073	1.50755e-07
1359	GADLP	23.12		471.233	472.241	9.416	0.49	0.268752
1360	PIIP	23.11		438.284	439.293	27.2874	0.045	7.50459e-07
1361	PILP	23.11		438.284	439.293	27.2874	0.029	7.50459e-07
1362	PLIP	23.11		438.284	439.293	27.2874	0.029	7.50459e-07
1363	PLLP	23.11		438.284	439.293	27.2874	0.037	1.39637e-08
1364	AYVS	23.1		438.211	439.216	7.7399	0.987	0.906828
1365	DIIQ	23.1		487.264	488.27	7.8295	0.051	0.0152202
1366	DILQ	23.1		487.264	488.27	7.8295	0.326	0.999117
1367	DLIQ	23.1		487.264	488.27	7.8295	0.049	0.999117
1368	DLLQ	23.1		487.264	488.27	7.8295	0.078	1
1369	MVTT	23.08		450.215	451.223	16.9401	0.681	0.973093
1370	QPQLQP	23.07		709.376	710.381	8.7585	0.331	0.0707634
1371	SGSF	23.06		396.164	397.172	10.0679	0.578	0.999953
1372	KVMP	23.05		473.267	474.29	3.2699	0.739	1.18702e-08
1373	DNII	23.02		473.248	474.258	18.9922	0.051	0.993661
1374	DNIL	23.02		473.248	474.258	18.9922	0.831	0.999852
1375	DNLI	23.02		473.248	474.258	18.9922	0.864	0.993661
1376	DNLL	23.02		473.248	474.258	18.9922	0.522	0.999987
1377	VSGGV	23.02		417.222	418.231	8.7349	0.44	0.999792
1378	DVIV	23.01		444.258	445.12	19.9542	0.404	2.84411e-06
1379	DVLV	23.01		444.258	445.12	19.9542	0.747	0.771474
1380	QVPSD	23		544.249	545.253	17.0047	0.182	1
1381	VDF	23		379.174	381.2	7.3824	0.52	0.999997
1382	IGAQI	22.99		500.296	501.245	11.7271	0.142	0.0279903
1383	IGAQL	22.99		500.296	501.245	11.7271	0.211	0.378586
1384	LGAQI	22.99		500.296	501.245	11.7271	0.291	0.0516671
1385	LGAQL	22.99		500.296	501.245	11.7271	0.38	0.873672
1386	VGGSPVG	22.99		571.297	572.306	10.1565	0.706	0.958042
1387	VPVP	22.99		410.253	411.261	13.8838	0.928	0.0998368
1388	FQAW	22.98		550.254	551.256	36.3126	0.233	0.00042036
1389	HHGI	22.98		462.234	463.239	9.4148	0.447	6.09385e-07
1390	HHGL	22.98		462.234	463.239	9.4148	0.5	0.404556
1391	SHVQ	22.98		469.228	470.26	15.4386	0.651	0.897069
1392	YDD	22.98		411.128	412.132	55.8436	0.788	1
1393	EESY	22.97		526.191	527.195	5.3531	0.971	1
1394	SVAIF	22.97		535.301	536.303	33.3282	0.9	0.660981
1395	SVALF	22.97		535.301	536.303	33.3282	0.725	0.998068
1396	VVIV	22.96		428.3	429.308	55.6604	0.94	2.59241e-12
1397	VVLV	22.96		428.3	429.308	55.6604	0.679	2.56274e-12
1398	KQR	22.95		430.265	431.273	7.0229	0.126	1.0931e-06
1399	TTSVP	22.95		503.259	504.263	7.2456	0.62	1
1400	VVGSIV	22.95		572.353	573.357	21.2534	0.045	0.000158014
1401	VVGSLV	22.95		572.353	573.357	21.2534	0.091	0.843479
1402	ADIAV	22.94		487.264	488.269	12.3992	0.908	0.93258
1403	KGCNHGPP	22.94		808.365	809.371	17.1552	0.091	0.999999
1404	SYEESMP	22.94		841.316	842.326	15.3472	0.904	1
1405	MPVPN	22.93		556.268	557.273	13.6281	0.214	0.999919
1406	EPGAF	22.92		519.233	520.242	3.93	0.066	0.99852
1407	SGFHGF	22.92		650.281	652.292	4.324	0.011	4.75419e-05
1408	ITVH	22.91		468.27	469.28	3.6957	0.415	0.152946
1409	LTVH	22.91		468.27	469.28	3.6957	0.979	0.999929
1410	PSF	22.88		349.164	350.172	16.5572	0.08	0.00102329
1411	SAGEV	22.88		461.212	462.218	4.5866	0.753	0.998438
1412	PQQQAQG	22.86		755.356	757.224	18.7949	0.564	1
1413	QAVP	22.86		413.227	414.235	8.6689	0.168	0.937665
1414	SGEGT	22.84		449.176	450.179	8.7879	0.647	1
1415	VPVPQLQPQNPSQQQP	22.82		1783.92	893.461	26.6293	0.146	1
1416	VEYN	22.81		523.228	524.234	15.4269	0.315	1
1417	NVFRW	22.8		720.371	722.352	33.1351	0.65	0.000967189
1418	DIDI	22.79		474.233	475.244	9.3171	0.575	0.999997
1419	DIDL	22.79		474.233	475.244	9.3171	0.182	1
1420	DLDI	22.79		474.233	475.244	9.3171	0.224	1
1421	DLDL	22.79		474.233	475.244	9.3171	0.311	1
1422	VAVGT	22.79		445.254	446.262	12.8936	0.2	0.999995
1423	PTHH	22.78		490.229	491.234	12.6769	0.706	0.026957
1424	VIE	22.77		359.206	360.21	13.7523	0.911	1.12028e-07
1425	VLE	22.77		359.206	360.21	13.7523	0.33	0.628402
1426	TLFPL	22.75	94.7	589.347	590.356	43.4757	0.123	5.95363e-09
1427	DTIP	22.75		444.222	445.228	12.412	0.275	0.999101
1428	DTLP	22.75		444.222	445.228	12.412	0.161	1
1429	TIFPI	22.75		589.347	590.356	43.4757	0.055	3.32875e-05
1430	TIFPL	22.75		589.347	590.356	43.4757	0.054	3.32875e-05
1431	TLFPI	22.75		589.347	590.356	43.4757	0.063	4.13605e-05
1432	TFATP	22.74		535.264	536.275	13.4834	0.125	1
1433	YHH	22.73		455.192	456.198	6.8408	0.742	0.000101195
1434	YIDF	22.71		556.253	557.259	3.8358	0.142	0.0168942
1435	YLDF	22.71		556.253	557.259	3.8358	0.722	0.999852
1436	WTR	22.7		461.239	462.25	8.0432	0.892	0.00115504
1437	PTKP	22.69		441.259	442.268	8.3341	0.142	0.265544
1438	YPVD	22.69		492.222	493.231	8.8502	0.235	0.942468
1439	GSSF	22.67		396.164	397.172	10.0679	0.438	0.999994
1440	PGEIY	22.67		577.275	578.283	11.6963	0.481	0.0210181
1441	PGELY	22.67		577.275	578.283	11.6963	0.879	0.995037
1442	IDGI	22.66		416.227	417.234	14.7274	0.884	0.279659
1443	IDGL	22.66		416.227	417.234	14.7274	0.627	0.0919602
1444	LDGI	22.66		416.227	417.234	14.7274	0.854	0.0864516
1445	LDGL	22.66		416.227	417.234	14.7274	0.796	0.9989
1446	NEMI	22.66		505.221	506.232	13.7243	0.117	0.0208923
1447	NEML	22.66		505.221	506.232	13.7243	0.143	0.994531
1448	IGTS	22.63		376.196	377.199	5.0058	0.105	0.999968
1449	LGTS	22.63		376.196	377.199	5.0058	0.438	0.99986
1450	AFGSG	22.62		437.191	438.198	2.2527	0.334	0.918146
1451	DIIG	22.61		416.227	417.234	14.4837	0.021	0.0177515
1452	DILG	22.61		416.227	417.234	14.4837	0.051	0.00839172
1453	DLIG	22.61		416.227	417.234	14.4837	0.596	0.00839172
1454	DLLG	22.61		416.227	417.234	14.4837	0.61	0.00093961
1455	ERD	22.59		418.181	419.185	3.3849	0.941	1
1456	QPEF	22.59		519.233	520.245	3.9928	0.153	0.010792
1457	RSPP	22.58		455.249	456.256	5.1069	0.176	0.0749312
1458	SATMP	22.58		505.221	506.232	11.4026	0.953	0.587338
1459	IEIGS	22.57		517.275	518.285	11.6757	0.54	0.897567
1460	IELGS	22.57		517.275	518.285	11.6757	0.12	0.00171517
1461	LEIGS	22.57		517.275	518.285	11.6757	0.101	0.00171517
1462	LELGS	22.57		517.275	518.285	11.6757	0.051	0.866147
1463	NEISG	22.56		518.234	519.238	10.9836	0.333	0.99998
1464	NELSG	22.56		518.234	519.238	10.9836	0.265	1
1465	QQPQLPFPQQPQQP	22.56		1659.84	830.927	23.2804	0.241	1
1466	KIIGG	22.54		486.317	487.323	8.4207	0.013	0.277368
1467	KILGG	22.54		486.317	487.323	8.4207	0.013	0.00698102
1468	KLIGG	22.54		486.317	487.323	8.4207	0.012	0.00698102
1469	KLLGG	22.54		486.317	487.323	8.4207	0.018	0.00228056
1470	VSAS	22.54		362.18	363.186	4.2557	0.723	0.998731
1471	DIQIP	22.53		584.317	585.322	12.8982	0.085	0.941231
1472	DIQLP	22.53		584.317	585.322	12.8982	0.108	0.0271891
1473	DLQIP	22.53		584.317	585.322	12.8982	0.392	0.0271891
1474	DLQLP	22.53		584.317	585.322	12.8982	0.46	0.651423
1475	EKQI	22.52		516.291	517.296	23.2413	0.904	0.00823449
1476	EKQL	22.52		516.291	517.296	23.2413	0.668	0.180821
1477	GISW	22.52		461.227	462.236	18.9798	0.012	0.00203818
1478	GLSW	22.52		461.227	462.236	18.9798	0.019	0.00365258
1479	NLVVLN	22.5		670.401	671.415	10.9507	0.83	1
1480	VATLFPLGGL	22.5		986.58	987.538	48.0844	0.169	1
1481	EVVQ	22.49		473.248	474.256	9.2018	0.974	0.999852
1482	SIEV	22.48		446.238	447.247	15.0108	0.804	0.983027
1483	SLEV	22.48		446.238	447.247	15.0108	0.355	0.999999
1484	IQEGDVV	22.47		758.381	759.391	14.9674	0.803	1
1485	TGMI	22.45		420.204	421.214	14.5957	0.116	2.30962e-05
1486	TGML	22.45		420.204	421.214	14.5957	0.769	0.031952
1487	YVSV	22.45		466.243	467.25	15.4679	0.849	0.862467
1488	LVKSTE	22.44		675.38	676.293	22.4265	0.992	1
1489	AAAP	22.4		328.175	329.184	5.4521	0.238	9.07568e-07
1490	IVTGGDSGIG	22.4		874.44	875.442	14.0644	0.171	1
1491	VSNF	22.4		465.222	466.232	15.4234	0.899	1
1492	ISGRE	22.39		560.292	561.301	3.2875	0.193	0.813333
1493	LSGRE	22.39		560.292	561.301	3.2875	0.106	0.999998
1494	MIPP	22.39		456.241	457.217	13.8512	0.044	3.50489e-09
1495	MLPP	22.39		456.241	457.217	13.8512	0.064	6.22588e-07
1496	NTGI	22.39		403.207	404.216	4.5367	0.163	1
1497	NTGL	22.39		403.207	404.216	4.5367	0.302	1
1498	EIVQ	22.37		487.264	488.271	8.6167	0.794	0.999117
1499	ELVQ	22.37		487.264	488.271	8.6167	0.513	0.999999
1500	EQVIQ	22.37		615.323	616.368	13.5199	0.305	0.99998
1501	EQVLQ	22.37		615.323	616.368	13.5199	0.121	0.99998
1502	KFAE	22.37		493.254	494.256	25.3593	0.3	0.999863
1503	VYVE	22.37		508.253	509.26	10.5683	0.089	0.999958
1504	PSSVP	22.36		485.248	486.187	11.1269	0.124	0.977448
1505	QIEI	22.36		501.28	502.287	10.6727	0.086	0.000323161
1506	QIEL	22.36		501.28	502.287	10.6727	0.074	0.851515
1507	QLEI	22.36		501.28	502.287	10.6727	0.394	0.851515
1508	QLEL	22.36		501.28	502.287	10.6727	0.328	1
1509	SACP	22.36		376.142	377.144	14.4825	0.885	0.738622
1510	KDGEP	22.35		544.249	545.263	4.4815	0.795	1
1511	INQI	22.34		486.28	487.284	20.231	0.517	6.78639e-06
1512	INQL	22.34		486.28	487.284	20.231	0.329	0.999789
1513	ISGGR	22.34		488.271	489.261	13.4176	0.039	0.00147751
1514	LNQI	22.34		486.28	487.284	20.231	0.216	0.997495
1515	LNQL	22.34		486.28	487.284	20.231	0.229	1
1516	LSGGR	22.34		488.271	489.261	13.4176	0.101	0.389641
1517	QFNPQ	22.34		632.292	634.269	2.5672	0.241	1
1518	VPGV	22.34		370.222	371.227	9.3632	0.074	3.17208e-09
1519	EGAAVRP	22.33		698.371	699.38	10.3177	0.669	0.0120301
1520	ITQY	22.33		523.264	524.267	13.4674	0.059	1
1521	LTQY	22.33		523.264	524.267	13.4674	0.079	1
1522	AAPI	22.32		370.222	371.23	9.6259	0.885	2.84531e-09
1523	AAPL	22.32		370.222	371.23	9.6259	0.943	1.15728e-06
1524	GHW	22.32		398.17	399.177	6.0454	0.309	2.22053e-08
1525	CSPA	22.29		376.142	377.146	14.5628	0.767	0.126616
1526	VNISGGHVNPAITF	22.28		1424.74	713.372	36.3841	0.058	0.992218
1527	VSAIF	22.26		535.301	536.303	33.3282	0.233	0.386366
1528	VSALF	22.26		535.301	536.303	33.3282	0.223	0.994043
1529	SIAT	22.24		390.211	391.218	2.6695	0.723	0.999997
1530	SLAT	22.24		390.211	391.218	2.6695	0.872	0.99999
1531	SIAI	22.23		402.248	403.256	20.0497	0.158	0.200825
1532	SIAL	22.23		402.248	403.256	20.0497	0.373	0.00283502
1533	SLAI	22.23		402.248	403.256	20.0497	0.282	0.00909227
1534	SLAL	22.23		402.248	403.256	20.0497	0.731	0.537745
1535	RSWN	22.22		561.266	562.268	4.6888	0.326	0.992514
1536	QSMW	22.21		550.221	551.227	20.4289	0.418	0.999444
1537	RDVIE	22.21		630.334	631.335	11.7602	0.96	1
1538	RDVLE	22.21		630.334	631.335	11.7602	0.982	1
1539	GAEVP	22.2		471.233	472.24	8.236	0.938	0.528911
1540	TGPN	22.2		387.175	388.183	10.8996	0.465	1
1541	VTQE	22.2		475.228	476.238	8.1576	0.793	1
1542	VSH	22.18		341.17	342.175	10.0983	0.403	0.991698
1543	FQE	22.16		422.18	423.19	9.3644	0.466	1
1544	GISKVY	22.15		665.375	666.383	8.5253	0.047	0.897964
1545	SAPF	22.13		420.201	421.206	13.8188	0.131	0.0919941
1546	VPTVDVS	22.11		715.375	716.384	15.3448	0.753	1
1547	DESQI	22.1		590.255	591.261	8.6546	0.492	1
1548	DESQL	22.1		590.255	591.261	8.6546	0.803	1
1549	DISVSA	22.1		590.291	591.298	12.9194	0.37	0.999997
1550	DLSVSA	22.1		590.291	591.298	12.9194	0.526	1
1551	QIIQ	22.1		500.296	501.3	12.3374	0.014	0.101839
1552	QILQ	22.1		500.296	501.3	12.3374	0.312	0.00874934
1553	QLIQ	22.1		500.296	501.3	12.3374	0.338	0.00874934
1554	QLLQ	22.1		500.296	501.3	12.3374	0.162	0.0058661
1555	ERGP	22.08		457.228	458.234	15.2426	0.616	0.973999
1556	NNIS	22.08		446.212	447.247	15.0108	0.887	1
1557	NNLS	22.08		446.212	447.247	15.0108	0.648	1
1558	KVEP	22.07		471.269	471.774	12.3186	0.114	0.998671
1559	NDAPI	22.07		528.254	529.203	6.6772	0.158	0.913651
1560	NDAPL	22.07		528.254	529.203	6.6772	0.072	1
1561	AGFGS	22.06		437.191	438.196	2.2097	0.354	0.996743
1562	FHT	22.06		403.185	404.195	13.8687	0.57	6.37415e-05
1563	IGFT	22.06		436.232	437.236	13.7895	0.043	0.994059
1564	LGFT	22.06		436.232	437.236	13.7895	0.073	0.999895
1565	TMPT	22.06		448.199	449.207	12.8781	0.961	0.984225
1566	IGEAQ	22.05		516.254	517.259	5.0751	0.249	0.999987
1567	LGEAQ	22.05		516.254	517.259	5.0751	0.256	0.999989
1568	RDHG	22.05		483.219	484.273	14.7412	0.15	0.999926
1569	FEI	22.04		407.206	408.211	27.1413	0.03	2.21196e-05
1570	FEL	22.04		407.206	408.211	27.1413	0.306	0.000680954
1571	SPIS	22.04		402.211	403.219	11.0771	0.477	4.33648e-06
1572	SPLS	22.04		402.211	403.219	11.0771	0.92	0.0437294
1573	TPDQ	22.04		459.197	460.203	1.6427	0.059	1
1574	TYPQ	22.04		507.233	508.24	7.4931	0.375	1
1575	YVTE	22.04		510.233	511.238	12.321	0.443	1
1576	VIYS	22.01		480.258	481.267	9.3378	0.057	0.0900683
1577	VLYS	22.01		480.258	481.267	9.3378	0.09	0.000285965
1578	QEPF	22		519.233	520.243	3.9691	0.079	0.010792
1579	SVEHSPL	22		767.381	768.375	38.2208	0.38	0.999726
1580	VTPS	22		402.211	403.219	10.1018	0.868	0.999968
1581	SIVLQT	21.99		659.385	660.299	22.5227	0.151	1
1582	TFCLF	21.99		629.288	630.333	20.697	0.781	0.999861
1583	VDIAG	21.99		473.248	474.253	10.6068	0.979	0.65711
1584	VDLAG	21.99		473.248	474.253	10.6068	0.783	0.773833
1585	QGYPTP	21.97		661.307	663.275	8.4378	0.196	0.999994
1586	AAGVP	21.96		413.227	414.236	8.3021	0.093	0.0131426
1587	ISEVP	21.95		543.29	544.299	14.81	0.219	0.961258
1588	LSEVP	21.95		543.29	544.299	14.81	0.445	0.932033
1589	NVKPQ	21.94		584.328	585.275	10.573	0.485	0.996636
1590	AHGT	21.92		384.176	385.184	9.784	0.526	0.618613
1591	HIY	21.91		431.217	432.224	58.6415	0.021	7.18973e-05
1592	HLY	21.91		431.217	432.224	58.6415	0.028	0.00607632
1593	ISPM	21.88		446.22	447.231	15.568	0.786	0.000318898
1594	LSPM	21.88		446.22	447.231	15.568	0.888	0.00101049
1595	PVMP	21.88		442.225	443.244	9.1385	0.168	1.28504e-07
1596	TFEA	21.87		466.206	467.214	10.6855	0.646	1
1597	VDSEP	21.87		545.233	546.242	4.2736	0.679	1
1598	VSKGQ	21.86		517.286	519.138	28.4705	0.562	0.95993
1599	AIRA	21.84		429.27	430.278	3.4062	0.94	9.10466e-11
1600	ALRA	21.84		429.27	430.278	3.4062	0.786	1.63819e-07
1601	VSNVP	21.84		514.275	515.283	12.5115	0.912	0.0021661
1602	AVVT	21.82		388.232	389.24	17.1459	0.444	1
1603	GFGRIGR	21.82		761.43	381.722	9.7829	0.041	1.05358e-07
1604	VMSYPTLPGWLPNPL	21.82		1683.87	842.942	49.1008	0.083	0.99999
1605	ISDSP	21.81		517.238	518.273	21.7572	0.781	0.894143
1606	LSDSP	21.81		517.238	518.273	21.7572	0.688	0.999964
1607	IGGIGT	21.8		516.291	517.299	12.3221	0.043	0.0285231
1608	TDHV	21.78		470.212	471.22	1.2003	0.979	0.714839
1609	YKQ	21.78		437.227	438.233	28.13	0.445	0.0175797
1610	AVGSV	21.75		431.238	432.233	7.9001	0.104	0.999952
1611	NKPQ	21.75		485.26	486.265	5.5718	0.489	0.976906
1612	DLVPNLT	21.74		770.417	771.419	23.3426	0.036	1
1613	IHW	21.72		454.233	455.202	9.5658	0.015	1.61427e-09
1614	LHW	21.72		454.233	455.202	9.5658	0.019	5.24158e-07
1615	VSNVPI	21.72		627.359	628.366	26.2241	0.094	0.941629
1616	GAFGS	21.71		437.191	438.195	8.3655	0.535	0.988246
1617	IVSGP	21.7		471.269	472.28	8.7997	0.038	0.172878
1618	LVSGP	21.7		471.269	472.28	8.7997	0.042	0.70035
1619	VRVP	21.7		469.301	470.305	14.3677	0.202	3.68185e-10
1620	TGEPA	21.69		473.212	474.219	13.7232	0.314	1
1621	MQLVQ	21.68		617.321	618.329	14.4204	0.745	0.75173
1622	TYDP	21.68		494.201	495.212	9.7537	0.097	1
1623	ASPPQ	21.67		498.244	499.204	2.7865	0.156	0.997846
1624	NHQHT	21.67		635.278	637.325	22.8087	0.554	0.996126
1625	SYQDVY	21.65		773.323	774.336	14.3614	0.867	1
1626	PAGSV	21.64		429.222	430.231	3.234	0.067	0.351713
1627	FAGVP	21.63		489.259	490.268	21.8517	0.047	2.58778e-06
1628	IAEISG	21.62		588.312	589.315	13.8094	0.152	0.0124804
1629	IAELSG	21.62		588.312	589.315	13.8094	0.191	0.149751
1630	LAEISG	21.62		588.312	589.315	13.8094	0.345	0.0155062
1631	LAELSG	21.62		588.312	589.315	13.8094	0.106	0.999998
1632	TLPTM	21.62		561.283	562.292	20.1633	0.077	0.672934
1633	DIKER	21.61		659.36	660.367	8.209	0.727	0.162792
1634	DLKER	21.61		659.36	660.367	8.209	0.83	0.999998
1635	GGW	21.6		318.133	319.137	10.7158	0.025	2.95962e-07
1636	YSPP	21.6		462.211	463.217	16.9192	0.057	0.0303241
1637	IQGI	21.58		429.259	430.262	22.2462	0.023	0.108973
1638	IQGL	21.58		429.259	430.262	22.2462	0.018	0.108973
1639	LQGI	21.58		429.259	430.262	22.2462	0.016	0.577632
1640	LQGL	21.58		429.259	430.262	22.2462	0.024	0.925382
1641	PYVKRHDVNQ	21.58		1254.65	628.326	33.5713	0.25	0.841427
1642	SIIQ	21.58		459.269	460.275	12.3023	0.036	0.00823449
1643	SILQ	21.58		459.269	460.275	12.3023	0.103	0.000135345
1644	SLIQ	21.58		459.269	460.275	12.3023	0.049	0.000135345
1645	SLLQ	21.58		459.269	460.275	12.3023	0.125	0.0569769
1646	AAIAE	21.57		473.248	474.172	7.9494	0.792	0.983027
1647	AALAE	21.57		473.248	474.172	7.9494	0.515	0.999996
1648	IGDF	21.57		450.211	451.217	17.0012	0.292	0.302389
1649	LGDF	21.57		450.211	451.217	17.0012	0.103	0.999982
1650	TSVY	21.57		468.222	469.228	8.0859	0.748	1
1651	DTGNNN	21.56		633.235	634.242	2.9947	0.124	1
1652	PFFEQ	21.56		666.301	667.306	11.4073	0.279	0.990943
1653	EPF	21.55		391.174	392.182	4.0431	0.154	4.29027e-06
1654	ISVE	21.54		446.238	447.245	9.8015	0.446	0.0123167
1655	LSVE	21.54		446.238	447.245	9.8015	0.939	0.999996
1656	SIVLQEGA	21.54		815.439	816.446	16.6929	0.838	1
1657	FRI	21.53		434.264	435.275	56.4884	0.03	4.30876e-14
1658	FRL	21.53		434.264	435.275	56.4884	0.031	1.46758e-11
1659	GFGV	21.52		378.19	379.2	12.3151	0.025	2.34535e-08
1660	IVTAP	21.52		499.301	500.307	10.7181	0.256	0.000211067
1661	LVTAP	21.52		499.301	500.307	10.7181	0.112	0.0139195
1662	SGMTP	21.52		491.205	492.212	11.63	0.94	0.587338
1663	ASGV	21.5		332.17	333.174	3.0225	0.88	0.999983
1664	DPIP	21.5		440.227	441.236	16.8561	0.789	0.569798
1665	DPLP	21.5		440.227	441.236	16.8561	0.956	0.999535
1666	LGNVIS	21.49		601.343	602.35	9.4515	0.129	0.991104
1667	QVIA	21.49		429.259	430.267	10.1495	0.154	0.292531
1668	QVLA	21.49		429.259	430.267	10.1495	0.784	0.193336
1669	TEQQ	21.47		504.218	505.223	2.9126	0.423	1
1670	EVNF	21.46		507.233	508.24	24.594	0.424	1
1671	KASTP	21.45		502.275	503.28	2.1615	0.513	0.999851
1672	ELADS	21.44		533.233	534.274	6.4436	0.566	1
1673	SISAP	21.44		473.248	474.256	14.4365	0.259	0.00520622
1674	SLSAP	21.44		473.248	474.256	14.4365	0.176	0.768556
1675	EPQEY	21.42		664.27	665.285	4.4177	0.797	1
1676	LQPQNPSQQQPQ	21.42		1391.68	696.85	8.6748	0.452	1
1677	LTPTM	21.4		561.283	562.292	20.0521	0.24	0.00159772
1678	FSPQ	21.39		477.222	478.234	10.0702	0.971	0.971771
1679	QHM	21.38		414.168	415.174	3.2212	0.594	0.0187698
1680	VSQHSH	21.38		693.319	694.334	16.2243	0.563	0.999889
1681	WDH	21.38		456.176	457.18	4.5854	0.618	0.998578
1682	IYSDP	21.37		593.27	595.147	6.2329	0.079	0.962972
1683	LYSDP	21.37		593.27	595.147	6.2329	0.101	0.99867
1684	AEID	21.36		446.201	447.211	5.1057	0.477	1
1685	AELD	21.36		446.201	447.211	5.1057	0.205	1
1686	PGRI	21.36		441.27	442.276	6.0477	0.025	2.15504e-10
1687	PGRL	21.36		441.27	442.276	6.0477	0.02	4.03515e-10
1688	QLIVNHY	21.36		885.471	886.482	36.6333	0.079	0.99623
1689	ARAP	21.34		413.239	414.248	8.7338	0.924	1.7129e-08
1690	GPIVS	21.34		471.269	472.272	28.9169	0.043	0.172878
1691	GPLVS	21.34		471.269	472.272	28.9169	0.08	0.70035
1692	QPQIPF	21.34		728.386	729.392	26.8484	0.021	0.0102449
1693	VVPP	21.34		410.253	411.262	9.2218	0.156	0.0423148
1694	FGVE	21.32		450.211	451.219	12.3688	0.529	0.999999
1695	KMF	21.32		424.214	425.221	25.6662	0.168	3.80121e-11
1696	RCGW	21.32		520.222	521.229	7.9135	0.173	1.56697e-05
1697	VNFF	21.32		525.259	526.266	17.0808	0.094	0.983637
1698	SEIP	21.29		444.222	445.229	12.2509	0.113	0.292304
1699	SELP	21.29		444.222	445.229	12.2509	0.269	0.657636
1700	NLALQTL	21.28	96	771.449	772.449	35.4141	0.065	1
1701	AIVYS	21.28		551.295	552.301	12.2382	0.102	0.755094
1702	ALVYS	21.28		551.295	552.301	12.2382	0.065	0.88946
1703	QTM	21.28		378.157	379.161	10.0372	0.851	0.844884
1704	TVIDQ	21.28		574.296	575.303	9.4362	0.072	1
1705	TVLDQ	21.28		574.296	575.303	9.4362	0.189	1
1706	ITDT	21.26		448.217	449.2	12.1399	0.665	1
1707	LTDT	21.26		448.217	449.2	12.1399	0.686	1
1708	TVSGF	21.25		509.248	510.254	15.922	0.945	1
1709	VSGWPGS	21.25		688.318	689.299	4.5583	0.134	0.963197
1710	FAVT	21.24		436.232	437.24	20.1013	0.126	1
1711	KSVC	21.24		435.215	436.229	7.1932	0.783	0.881556
1712	IRAR	21.23		514.334	515.336	8.5392	0.826	5.10155e-09
1713	LRAR	21.23		514.334	515.336	8.5392	0.54	4.48045e-09
1714	VVISG	21.23		473.285	474.292	10.0855	0.071	0.110901
1715	VVLSG	21.23		473.285	474.292	10.0855	0.346	0.00961651
1716	TKIP	21.22		457.29	458.299	14.7577	0.101	0.334878
1717	TKLP	21.22		457.29	458.299	14.7577	0.324	0.998251
1718	DIITD	21.2		575.28	576.283	13.4076	0.964	1
1719	DLITD	21.2		575.28	576.283	13.4076	0.36	1
1720	DLLTD	21.2		575.28	576.283	13.4076	0.609	1
1721	QISTP	21.2		544.286	545.291	12.3502	0.237	0.999873
1722	QLSTP	21.2		544.286	545.291	12.3502	0.159	1
1723	KNEAG	21.19		517.25	518.254	5.277	0.852	0.999862
1724	QITP	21.19		457.254	458.261	9.2241	0.516	2.41077e-05
1725	QLTP	21.19		457.254	458.261	9.2241	0.5	0.999978
1726	HPKMY	21.16		674.321	675.37	13.1573	0.106	7.04891e-05
1727	VPQTVS	21.16		629.338	630.35	10.056	0.951	1
1728	VTSP	21.16		402.211	403.219	10.1018	0.69	1
1729	LEYVAKA	21.15		792.438	793.443	11.3187	0.566	0.364599
1730	VAISA	21.15		459.269	460.275	17.1017	0.112	0.110901
1731	VALSA	21.15		459.269	460.275	17.1017	0.062	0.979245
1732	IAVAT	21.14		473.285	474.256	11.1444	0.266	0.999979
1733	LAVAT	21.14		473.285	474.256	11.1444	0.598	1
1734	ITPGY	21.13		549.28	550.284	11.0841	0.028	0.0420687
1735	SRAWG	21.13		575.282	576.283	27.5288	0.94	0.0179678
1736	GFPT	21.12		420.201	421.207	12.3841	0.032	0.000260524
1737	NVPNW	21.1		628.297	630.346	13.5804	0.567	0.997624
1738	YPLVS	21.1		577.311	578.318	17.332	0.344	0.998382
1739	ADGVL	21.08		473.248	474.257	14.3544	0.189	0.0787838
1740	INDIF	21.08		620.317	621.328	31.8391	0.253	1
1741	INDLF	21.08		620.317	621.328	31.8391	0.314	1
1742	LNDIF	21.08		620.317	621.328	31.8391	0.054	1
1743	LNDLF	21.08		620.317	621.328	31.8391	0.066	1
1744	IRC	21.06		390.205	391.212	8.1355	0.838	4.1482e-10
1745	LRC	21.06		390.205	391.212	8.1355	0.713	4.90989e-06
1746	KCAP	21.05		417.205	418.212	10.7322	0.926	6.97819e-05
1747	ETSV	21.02		434.201	435.209	12.4505	0.879	1
1748	GREVV	21.02		558.313	559.31	14.247	0.958	0.999922
1749	QAVSP	21.02		500.26	501.269	15.3722	0.136	0.958042
1750	LAVYSL	21.01	96.1	664.38	665.384	31.7693	0.272	0.882985
1751	KMTP	21.01		475.247	476.258	16.8907	0.757	0.615345
1752	VEPI	21.01		456.258	457.264	15.3548	0.833	0.00301051
1753	VEPL	21.01		456.258	457.264	15.3548	0.332	0.500634
1754	AIVMQQQ	21		816.416	817.42	11.2498	0.739	0.979146
1755	QPSQSY	21		708.308	709.268	6.9734	0.111	1
1756	TITPA	21		501.28	502.283	13.757	0.167	0.999855
1757	TLTPA	21		501.28	502.283	13.757	0.065	1
1758	IDIVD	20.99		573.301	574.311	20.3606	0.969	1
1759	IDLVD	20.99		573.301	574.311	20.3606	0.915	1
1760	LDIVD	20.99		573.301	574.311	20.3606	0.935	1
1761	LDLVD	20.99		573.301	574.311	20.3606	0.899	1
1762	TESEPA	20.98		632.265	633.268	10.5617	0.651	1
1763	VPGAI	20.98		455.274	456.278	15.2414	0.066	0.0294599
1764	VPGQQ	20.98		527.27	528.274	21.7698	0.089	0.592918
1765	KMVD	20.97		491.241	492.255	9.203	0.715	0.999927
1766	VKFD	20.97		507.269	508.273	16.5915	0.383	0.945767
1767	IGHNL	20.95		552.302	553.309	9.587	0.02	0.779774
1768	IQDIQ	20.95		615.323	617.348	10.1344	0.425	1
1769	IQDLQ	20.95		615.323	617.348	10.1344	0.451	1
1770	LGHNI	20.95		552.302	553.309	9.587	0.019	0.240492
1771	LQDIQ	20.95		615.323	617.348	10.1344	0.819	1
1772	LQDLQ	20.95		615.323	617.348	10.1344	0.694	1
1773	GPAPA	20.94		411.212	412.22	14.5138	0.051	0.999714
1774	VSYI	20.94		480.258	481.264	14.4884	0.211	0.0130337
1775	VSYL	20.94		480.258	481.264	14.4884	0.144	0.876801
1776	IARLT	20.93		572.365	573.367	10.9695	0.163	0.0427269
1777	ITTC	20.93		436.199	437.205	9.2229	0.868	1
1778	LARIT	20.93		572.365	573.367	10.9695	0.254	0.00397562
1779	LARLT	20.93		572.365	573.367	10.9695	0.104	1
1780	LTTC	20.93		436.199	437.205	9.2229	0.756	1
1781	PVVP	20.92		410.253	411.262	13.673	0.896	9.11947e-09
1782	DKIVNQ	20.91		715.386	716.396	8.6593	0.678	1
1783	AIVAT	20.88		473.285	474.256	11.1444	0.289	0.999997
1784	ALVAT	20.88		473.285	474.256	11.1444	0.185	1
1785	NIID	20.88		473.248	474.251	21.9488	0.054	0.999998
1786	NILD	20.88		473.248	474.251	21.9488	0.475	0.999998
1787	NLID	20.88		473.248	474.251	21.9488	0.88	0.999998
1788	NLLD	20.88		473.248	474.251	21.9488	0.291	1
1789	NQAATP	20.86		600.287	601.291	4.5537	0.905	1
1790	GSPVQ	20.85		486.244	487.208	7.4009	0.131	0.843706
1791	PEQPPE	20.85		695.313	696.321	4.2592	0.517	0.202638
1792	QH	20.85		283.128	284.138	23.3044	0.654	0.0311792
1793	IYEKAYT	20.84		886.444	887.459	23.9153	0.917	1
1794	VEVS	20.84		432.222	433.232	17.147	0.866	0.999995
1795	FASI	20.83		436.232	437.24	20.1013	0.415	0.00217575
1796	FASL	20.83		436.232	437.24	20.1013	0.778	0.000138858
1797	KMQQ	20.83		533.263	535.257	10.5535	0.342	0.998489
1798	IDGVE	20.82		531.254	532.26	7.4179	0.144	0.999993
1799	LDGVE	20.82		531.254	532.26	7.4179	0.327	0.999993
1800	DCYMP	20.81		627.203	628.209	6.6275	0.825	0.999988
1801	AHPGFH	20.8		664.308	665.801	20.5044	0.086	0.997812
1802	APAI	20.78		370.222	371.23	9.6259	0.063	5.12233e-09
1803	APAL	20.78		370.222	371.23	9.6259	0.122	1.5164e-06
1804	AVVQ	20.78		415.243	416.253	7.9459	0.599	0.999949
1805	AIVP	20.77		398.253	399.26	17.4718	0.645	1.71702e-11
1806	ALVP	20.77		398.253	399.26	17.4718	0.978	1.69974e-10
1807	WHRN	20.76		611.293	612.304	10.557	0.751	0.999871
1808	TGCP	20.75		376.142	377.144	14.4825	0.317	0.0665812
1809	VDQI	20.75		473.248	474.256	13.1258	0.334	1
1810	VDQL	20.75		473.248	474.256	13.1258	0.335	1
1811	QAFV	20.74		463.243	464.247	15.4551	0.071	0.987967
1812	RNMRE	20.74		704.339	705.337	21.6812	0.981	0.999971
1813	SHAG	20.74		370.16	371.166	8.5032	0.637	0.963154
1814	VDVIANA	20.74		700.375	701.383	16.74	0.931	1
1815	VDVLANA	20.74		700.375	701.383	16.74	0.953	1
1816	EGSVP	20.73		487.228	488.271	8.6167	0.345	0.947814
1817	DTVP	20.72		430.206	431.213	8.4172	0.031	1
1818	IESSK	20.72		562.296	563.302	6.2627	0.138	0.321815
1819	LESSK	20.72		562.296	563.302	6.2627	0.562	0.999994
1820	SRHT	20.7		499.25	500.357	16.3969	0.242	0.999832
1821	EPEY	20.69		536.212	537.214	4.4131	0.759	0.693322
1822	SGNKT	20.69		505.25	507.26	11.694	0.18	0.999999
1823	YSII	20.69		494.274	495.287	27.9494	0.026	0.000413012
1824	YSIL	20.69		494.274	495.287	27.9494	0.041	7.22884e-07
1825	YSLI	20.69		494.274	495.287	27.9494	0.041	0.000160748
1826	YSLL	20.69		494.274	495.287	27.9494	0.099	5.68945e-06
1827	RVVAIN	20.66		670.413	671.415	10.9203	0.686	0.980007
1828	YMRK	20.66		596.31	299.161	16.0423	0.338	0.00108101
1829	ENVF	20.65		507.233	508.24	13.8047	0.201	1
1830	PFITT	20.65		577.311	578.318	21.691	0.086	1
1831	PFLTT	20.65		577.311	578.318	21.691	0.142	1
1832	FGPTG	20.64		477.222	478.233	10.1041	0.026	0.0079389
1833	DTAK	20.63		433.217	434.223	7.192	0.985	1
1834	GTGF	20.63		380.17	381.178	8.7314	0.051	0.999802
1835	IETP	20.62		458.238	459.249	10.069	0.479	0.999985
1836	LETP	20.62		458.238	459.249	10.069	0.112	1
1837	DQQQPQ	20.61		742.325	743.34	10.8743	0.086	1
1838	EVVP	20.61		442.243	443.25	17.0496	0.047	6.12158e-05
1839	IGAAE	20.61		459.233	460.24	13.5471	0.825	0.188562
1840	LGAAE	20.61		459.233	460.24	13.5471	0.854	0.999993
1841	NAVF	20.61		449.227	450.235	15.0119	0.089	0.999993
1842	PP	20.61		212.116	213.123	8.2963	0.054	1.32094e-09
1843	DAVLN	20.6		530.27	531.27	55.871	0.076	1
1844	KEAFS	20.6		580.286	581.289	12.5955	0.148	0.985732
1845	MDIG	20.6		434.183	435.192	8.6701	0.95	0.183924
1846	MDLG	20.6		434.183	435.192	8.6701	0.04	0.997286
1847	KNGW	20.59		503.249	504.252	15.469	0.631	0.979491
1848	VGASF	20.59		479.238	480.245	15.5041	0.152	0.999418
1849	FSAY	20.58		486.211	487.221	9.9997	0.11	1.96284e-06
1850	MPRA	20.58		473.242	474.251	8.2043	0.94	8.31753e-07
1851	PVVG	20.58		370.222	371.193	9.2194	0.945	2.36729e-05
1852	AHVSH	20.57		549.266	550.289	4.5718	0.304	0.897607
1853	SDVF	20.56		466.206	467.215	10.153	0.264	1
1854	IRVI	20.55		499.348	500.357	16.3969	0.032	2.17751e-09
1855	IRVL	20.55		499.348	500.357	16.3969	0.04	1.79323e-13
1856	KCHQ	20.55		514.232	516.312	10.9168	0.5	0.999999
1857	LGGLTG	20.55		516.291	517.299	12.3221	0.057	1
1858	LRVI	20.55		499.348	500.357	16.3969	0.034	1.79323e-13
1859	LRVL	20.55		499.348	500.357	16.3969	0.048	5.68627e-12
1860	YPN	20.55		392.17	393.174	13.4345	0.055	0.727811
1861	AEY	20.54		381.154	382.163	5.1234	0.586	0.999862
1862	PSPAP	20.54		467.238	468.241	14.2923	0.102	0.953695
1863	DYDI	20.53		524.212	525.222	6.0168	0.978	1
1864	DYDL	20.53		524.212	525.222	6.0168	0.081	1
1865	NQIVE	20.53		601.307	602.315	10.002	0.714	0.99998
1866	NQLVE	20.53		601.307	602.315	10.002	0.53	0.999992
1867	YVSAQN	20.53		680.313	681.312	7.9182	0.434	1
1868	AVEG	20.51		374.18	375.187	2.9877	0.895	1
1869	FAPM	20.51		464.209	465.22	2.13	0.201	2.87583e-08
1870	NFVQ	20.49		506.249	507.26	11.694	0.068	1
1871	QAIAP	20.49		498.28	499.287	10.2479	0.543	0.000380921
1872	QALAP	20.49		498.28	499.287	10.2479	0.319	0.883883
1873	EVGF	20.48		450.211	451.221	16.8711	0.391	1
1874	QSII	20.48		459.269	460.275	16.955	0.065	0.311921
1875	QSIL	20.48		459.269	460.275	16.955	0.086	0.461693
1876	QSLI	20.48		459.269	460.275	16.955	0.085	0.311921
1877	QSLL	20.48		459.269	460.275	16.955	0.11	0.0763353
1878	TIPTM	20.46		561.283	562.292	20.1633	0.258	0.939065
1879	AWP	20.45		372.18	373.188	13.0238	0.017	1.30882e-06
1880	ISMT	20.45		450.215	451.223	12.9265	0.963	0.00251734
1881	LSMT	20.45		450.215	451.223	12.9265	0.921	0.023821
1882	TGPNAP	20.45		555.265	556.268	22.8477	0.451	0.999821
1883	YFDI	20.45		556.253	557.258	4.8614	0.022	0.0168942
1884	YFDL	20.45		556.253	557.258	4.8614	0.955	0.992578
1885	IVIQ	20.44		471.306	472.308	14.612	0.026	6.59093e-05
1886	IVLQ	20.44		471.306	472.308	14.612	0.027	0.000107516
1887	LVIQ	20.44		471.306	472.308	14.612	0.706	6.59093e-05
1888	LVLQ	20.44		471.306	472.308	14.612	0.86	6.34212e-06
1889	TGAW	20.44		433.196	434.207	7.8356	0.224	0.0120738
1890	CRIP	20.43		487.258	488.263	16.4746	0.574	4.3113e-10
1891	CRLP	20.43		487.258	488.263	16.4746	0.403	3.02535e-08
1892	LGIEY	20.43		593.306	594.312	21.0762	0.013	0.000316475
1893	LGLEY	20.43		593.306	594.312	21.0762	0.02	0.99997
1894	ITMP	20.42		460.236	461.246	17.232	0.291	3.34027e-05
1895	KSNPP	20.42		541.286	542.319	12.7826	0.069	0.999942
1896	LTMP	20.42		460.236	461.246	17.232	0.304	0.0109865
1897	IDFE	20.41		522.232	523.244	20.3436	0.575	1
1898	LDFE	20.41		522.232	523.244	20.3436	0.628	1
1899	PGSYP	20.41		519.233	520.238	15.4257	0.273	0.999653
1900	TPVSF	20.4		549.28	550.283	22.379	0.112	0.986578
1901	DGSALAPG	20.39		686.323	687.33	15.4749	0.059	0.997067
1902	IQIRD	20.39		643.365	644.371	10.2526	0.467	0.999997
1903	IQLRD	20.39		643.365	644.371	10.2526	0.927	1
1904	LQIRD	20.39		643.365	644.371	10.2526	0.936	1
1905	LQLRD	20.39		643.365	644.371	10.2526	0.95	1
1906	FQGS	20.38		437.191	438.195	2.3101	0.785	0.933379
1907	VAVAGGGVS	20.38		715.386	716.398	15.2676	0.361	1
1908	IQEQLQ	20.37		757.397	758.407	10.4761	0.785	1
1909	VGAPGP	20.36		496.264	497.271	8.7526	0.108	0.7498
1910	VPQI	20.36		455.274	456.281	15.4222	0.886	0.671157
1911	VPQL	20.36		455.274	456.281	15.4222	0.972	0.853432
1912	GEIPGV	20.35		570.301	571.304	21.1522	0.432	0.0508104
1913	GELPGV	20.35		570.301	571.304	21.1522	0.403	2.30456e-05
1914	IVIP	20.35		440.3	441.306	23.7407	0.031	2.37798e-10
1915	IVLP	20.35		440.3	441.306	23.7407	0.025	1.263e-07
1916	LVIP	20.35		440.3	441.306	23.7407	0.094	2.35405e-09
1917	LVLP	20.35		440.3	441.306	23.7407	0.616	1.263e-07
1918	NHVIP	20.35		578.318	579.322	12.4974	0.018	0.420426
1919	NHVLP	20.35		578.318	579.322	12.4974	0.141	0.420426
1920	AHWG	20.34		469.207	470.199	9.1432	0.649	8.8092e-06
1921	TPGGF	20.34		477.222	478.233	10.1831	0.042	0.570487
1922	YGATI	20.34		523.264	524.271	12.4132	0.062	1
1923	YGATL	20.34		523.264	524.271	12.4132	0.165	1
1924	AAITLG	20.33		544.322	545.325	19.2084	0.272	0.999999
1925	AALTIG	20.33		544.322	545.325	19.2084	0.09	0.999972
1926	AALTLG	20.33		544.322	545.325	19.2084	0.535	1
1927	FISVP	20.33		561.316	562.323	29.108	0.458	7.03544e-05
1928	FLSVP	20.33		561.316	562.323	29.108	0.872	0.592164
1929	IHWC	20.33		557.242	558.244	3.4216	0.03	2.57852e-09
1930	QLEQLQ	20.33		757.397	758.407	10.4761	0.745	1
1931	QAPV	20.32		413.227	414.234	8.1217	0.035	0.989705
1932	AMGE	20.3		406.152	407.16	8.8478	0.714	0.999952
1933	PVGAA	20.3		413.227	414.238	11.6905	0.041	0.363272
1934	KEVDPQ	20.29		714.355	716.394	8.7408	0.918	1
1935	KDLVNQ	20.28		715.386	716.395	8.7914	0.547	1
1936	QITGI	20.28		530.306	531.315	17.0658	0.036	0.998436
1937	QITGL	20.28		530.306	531.315	17.0658	0.032	0.999995
1938	QLTGI	20.28		530.306	531.315	17.0658	0.038	1
1939	QLTGL	20.28		530.306	531.315	17.0658	0.045	1
1940	AIAP	20.27		370.222	371.23	5.2053	0.039	2.65241e-10
1941	ALAP	20.27		370.222	371.23	5.2053	0.076	9.59771e-08
1942	PEQF	20.25		519.233	520.243	3.8893	0.494	0.683989
1943	QPHCP	20.25		580.243	581.256	4.2794	0.342	0.99774
1944	ANTMV	20.24		534.247	535.228	9.1467	0.806	0.997788
1945	GFGSNVQ	20.24		707.324	708.33	6.2828	0.034	1
1946	KDTFKEL	20.24		879.47	880.479	26.6958	0.32	1
1947	KVQN	20.24		487.276	488.28	2.4381	0.375	0.997153
1948	TW	20.24		305.137	306.145	9.0995	0.053	1.80079e-05
1949	VVEPH	20.24		579.302	580.309	16.9215	0.449	0.864451
1950	AADAII	20.23		572.317	573.321	23.375	0.214	0.973662
1951	AADAIL	20.23		572.317	573.321	23.375	0.324	0.978756
1952	AADALL	20.23		572.317	573.321	23.375	0.117	1
1953	AKVE	20.23		445.254	446.257	10.7333	0.567	0.999812
1954	ARPYM	20.22		636.305	637.368	10.5914	0.855	0.788334
1955	YAVS	20.22		438.211	439.216	7.7399	0.916	0.942909
1956	PYVD	20.21		492.222	493.231	8.8502	0.615	0.376275
1957	SHIP	20.19		452.238	453.245	6.8871	0.016	0.0714234
1958	SHLP	20.19		452.238	453.245	6.8871	0.109	0.992044
1959	FISCP	20.18		565.257	566.266	10.023	0.626	0.0179787
1960	IGTGIA	20.18		530.306	531.313	10.8375	0.083	0.0285231
1961	IGTGLA	20.18		530.306	531.313	10.8375	0.058	0.999998
1962	LGTGIA	20.18		530.306	531.313	10.8375	0.197	0.999971
1963	LGTGLA	20.18		530.306	531.313	10.8375	0.131	1
1964	CIKY	20.15		525.262	526.277	55.9519	0.617	5.17409e-07
1965	CLKY	20.15		525.262	526.277	55.9519	0.744	1.08861e-05
1966	WTH	20.14		442.197	443.202	4.9258	0.748	4.33945e-06
1967	SPF	20.13		349.164	350.172	16.5572	0.123	6.60681e-05
1968	TSMTP	20.13		535.231	536.238	13.5005	0.847	0.999967
1969	EAIF	20.12		478.243	479.253	24.4785	0.107	1.38293e-05
1970	EALF	20.12		478.243	479.253	24.4785	0.121	0.000271435
1971	PISNP	20.12		526.275	527.277	8.8043	0.133	0.0347355
1972	PLSNP	20.12		526.275	527.277	8.8043	0.943	0.983244
1973	TVEGVC	20.12		606.268	607.312	14.9158	0.922	1
1974	ITDVN	20.11		560.281	561.283	13.3411	0.28	1
1975	LTDVN	20.11		560.281	561.283	13.3411	0.442	1
1976	ISHKMA	20.1		685.358	687.333	17.0333	0.697	0.0567056
1977	QITI	20.1		473.285	474.291	14.6784	0.069	0.999971
1978	QITL	20.1		473.285	474.291	14.6784	0.221	1
1979	QLTI	20.1		473.285	474.291	14.6784	0.062	1
1980	QLTL	20.1		473.285	474.291	14.6784	0.199	1
1981	SLQISG	20.1		603.323	604.333	12.8465	0.173	0.0155062
1982	SLQLSG	20.1		603.323	604.333	12.8465	0.271	0.999922
1983	EWELQP	20.09		800.37	801.383	20.1738	0.235	0.99709
1984	AQVP	20.08		413.227	414.236	8.3021	0.084	0.760678
1985	RPMGP	20.08		556.279	557.277	17.4578	0.041	0.00241331
1986	SIEQHSGQNIFSGF	20.08		1549.72	775.865	39.4585	0.07	1
1987	YASK	20.08		467.238	468.243	29.6576	0.381	0.87743
1988	ITLGM	20.06		533.288	534.293	27.9394	0.122	2.89832e-06
1989	LTIGM	20.06		533.288	534.293	27.9394	0.044	2.89832e-06
1990	LTLGM	20.06		533.288	534.293	27.9394	0.114	0.0294894
1991	PHNP	20.06		463.218	464.229	8.3033	0.032	0.991999
1992	SFTINN	20.06		694.329	695.338	9.3888	0.405	1
1993	CPLPTDI	20.04		757.368	758.381	9.8364	0.46	0.999978
1994	LAEIAN	20.04		629.338	630.345	11.9033	0.836	1
1995	TQIM	20.04		491.241	492.252	14.3385	0.37	0.00823449
1996	TQLM	20.04		491.241	492.252	14.3385	0.863	0.930846
1997	TYFA	20.04		500.227	501.242	5.0388	0.124	0.999516
1998	LQRS	20.03	91.1	502.286	503.293	3.4387	0.276	0.999946
1999	IQRS	20.03		502.286	503.293	3.4387	0.268	0.177686
[truncated: 1,718 more rows]
