# Supplementary material for: Identification and Sensory Characterization of Umami Peptides During Lager Beer Fermentation
Source: Foods. 2026 May 12;15(10):1694. doi: 10.3390/foods15101694 (PMC13205335; doi:10.3390/foods15101694)
Supplement: Supplementary file 1 [file foods-15-01694-s001.zip › S9. Parameters for the identification and predicted umami intensity of peptides identified in lager beer at day 29 of the brewing process.xlsx]

## Sheet: Tabelle1
Number	Peptide	-10LgP	ALC (%)	Mass	m/z	RT	UMPred-FRL-Probability	ProUmami
1	CPQLPQQPP	24.44		1048.5	1049.51	25.6385	0.24	0.945899
2	GEGEK	24.25		560.244	561.246	2.5879	0.962	0.999999
3	AIAAY	21.36		549.28	550.292	4.9667	0.187	0.0153885
4	ALAAY	21.36		549.28	550.292	4.9667	0.141	0.718615
5	ANPQPQ	21.25		695.324	696.85	8.6803	0.108	0.999999
6	ISG	21.05		317.159	318.166	5.7129	0.048	0.00854336
7	LSG	21.05		317.159	318.166	5.7129	0.252	0.47675
8	PSYTP	19.48		605.27	606.278	5.9889	0.481	0.980984
9	VVT	19.33		359.206	360.209	53.688	0.476	0.984803
10	AATIQ	18.33		544.286	545.29	11.2944	0.957	1
11	PTSYP	17.86		605.27	606.278	5.9889	0.241	0.999949
12	IATN	17.76		459.233	460.242	8.4132	0.469	0.999998
13	GTP	16.99		315.143	316.151	2.9293	0.254	0.00185029
14	VASV	16.88		416.227	417.232	20.0417	0.066	0.99847
15	ISI	16.85		373.221	374.227	15.409	0.029	0.00233932
16	ISL	16.85		373.221	374.227	15.409	0.057	5.54925e-05
17	LSI	16.85		373.221	374.227	15.409	0.146	6.32427e-05
18	LSL	16.85		373.221	374.227	15.409	0.5	0.186253
19	LAAAY	16.66		549.28	550.292	4.9667	0.194	0.0064943
20	PAG	16.55		285.132	286.14	5.7807	0.1	8.39738e-08
21	CPR	16.32		416.184	417.188	6.2927	0.929	1.61359e-07
22	QEKPST	16.22		730.35	731.395	8.8177	0.904	1
23	TYPFDV	15.58		782.349	785.336	7.2022	0.402	1
24	CGI	15.57		333.136	334.138	12.4074	0.04	3.59304e-06
25	CGL	15.57		333.136	334.138	12.4074	0.543	0.00155096
26	PSGV	15.57		400.196	401.203	10.7509	0.085	0.164708
27	FFP	15.41		451.211	452.211	8.1304	0.069	1.93103e-08
28	CLIGSN	15.29		647.295	648.299	4.8761	0.178	0.997751
29	LATN	15.21		459.233	460.242	8.4132	0.718	0.999999
30	AATLQ		98.5	544.286	545.291	11.2716	0.783	1
31	KATPVF		98.3	703.39	704.394	30.2325	0.123	0.999998
32	KTGF		97	493.254	494.26	15.9462	0.5	0.0302552
33	KVSSDFLGDTHASLF		96.4	1664.8	833.404	42.9681	0.915	1
34	ANPKVF		93.5	716.386	717.389	22.2147	0.086	0.891008
35	TAYN		93.3	509.212	510.22	5.6975	0.982	1
36	GKLPFVHPSLLQ		93.2	1376.78	689.395	42.8736	0.072	0.999728
37	KGALQTL		90.9	771.449	772.456	35.4284	0.075	1
38	CLLLN	16.07		615.318	616.326	15.1115	0.774	0.259485
39	QPQYSS	30.72		709.292	710.34	9.4814	0.346	1
40	PQQQPQQQQSQPQ	24.65		1549.71	776.332	35.8725	0.457	1
41	YNVLQQ	23.87		764.37	765.373	15.5153	0.15	1
42	TTSSQPG	22.76		677.287	678.288	24.5542	0.662	1
43	LSVIQQQ	22.02		815.439	816.443	16.7433	0.14	1
44	TINQEP	21.54		701.323	702.351	11.6155	0.591	1
45	QTQPQPQ	21.52		826.382	827.386	29.2252	0.64	1
46	VPVPQLQPQNPSQQQPQEQVPLVQQQ	21.49		2962.51	988.509	36.7037	0.314	1
47	QQQQHRP	19.59		921.442	922.377	8.0298	0.568	0.998447
48	LQQQLQL	19.24		870.481	871.392	30.529	0.398	1
49	IIQGVGQ	18.63		714.391	715.396	13.4005	0.329	0.0124804
50	FQGVHSM	18.28		805.343	806.354	9.7445	0.742	0.994181
51	ERKQQQQQQ	18.24		1200.58	1201.59	10.8577	0.447	1
52	NPQFNS	18.18		706.292	708.322	7.9161	0.156	1
53	RNQNPP	18.16		725.346	727.308	15.546	0.596	1
54	VPVPQLQPQNPSQQQPQKQVPLVQQQ	17.83		2961.57	988.509	36.7037	0.26	1
55	VNQVVSP	17.79		742.386	743.3	33.0624	0.928	1
56	EVLTTQK	17.28		818.438	819.438	8.8353	0.823	1
57	SYEESMPMPLEQG	17.24		1497.6	749.312	36.152	0.551	1
58	FRQHSM	17.06		805.354	806.354	9.7445	0.387	0.978691
59	TQIQQQ	16.96		745.361	746.383	9.1914	0.441	1
60	TQLQQQ	16.96		745.361	746.383	9.1914	0.083	1
61	PQQFGQ	16.95		704.313	705.319	4.7267	0.114	1
62	PPQDTRY	16.9		876.398	439.205	4.6585	0.544	1
63	AANAIILLDI	16.77		1026.6	514.303	31.3139	0.248	0.999936
64	EQLTKLGY	16.75		951.491	952.494	31.7986	0.255	1
65	LSSSNLGA	16.47		748.36	375.188	3.3859	0.087	1
66	LNTRGV	16.2		659.36	330.686	8.2947	0.444	1
67	YSQNRYG	16.18		887.377	888.38	11.7616	0.754	1
68	GDAKRQFD	16.05		936.43	937.431	13.8012	0.74	1
69	DAQAQGK	16.04		717.329	719.302	17.3209	0.355	0.999999
70	QKVLPVVR	15.98		938.591	470.298	10.9798	0.544	0.0523149
71	QPQVQTQPQTQPQP	15.95		1604.78	803.399	38.2488	0.535	1
72	PQQPFPQLQQPQQPFPQPQ	15.8		2258.11	753.375	34.0466	0.123	1
73	QVQFSTFQ	15.79		984.455	984.991	42.8547	0.285	1
74	FHDNPQ	15.6		757.303	759.384	20.2599	0.241	0.991305
75	HQVVEWDPP	15.42		1106.5	1107.51	24.694	0.769	0.999591
76	PQQTNSST	15.41		862.367	864.419	11.0524	0.926	1
77	QIPETKQ	15.2		843.434	844.439	10.6438	0.553	1
78	VAVNSTGVFKEL		99.8	1263.67	632.838	38.2047	0.768	1
79	LALNSTGVTTTTL		95.5	1291.69	646.849	41.5092	0.828	1
80	LTGMAFVGVPTVNVVSVVDL		92.6	1918.01	960.013	46.2819	0.9	1
81	NDPFLTNN		92.6	934.403	935.41	20.6164	0.96	1
82	LALNGMGVFKEL		91.1	1291.68	646.849	41.5092	0.137	0.841427
83	AANALLLKVN		90.7	1026.61	514.308	31.4391	0.333	0.999997
84	PQQPQQPQQPFPQPQQP	36.2		1998.94	1000.48	37.2502	0.374	1
85	PQQQPQQQPP	30		1176.54	1177.55	24.183	0.462	1
86	QPQPQQPQP	27.94		1048.48	1049.51	25.6385	0.322	1
87	QPQQPPQQ	25.96		951.43	952.447	21.3559	0.527	1
88	KQNTVKDVSVVN	18.38		1331.69	666.852	39.6875	0.743	1
89	QPQPQPQQP	17.54		1048.48	1049.49	26.5313	0.322	1
90	QPQQPLPQPQPQQP	17.35		1739.85	870.933	33.3697	0.335	1
91	PQQPQQPQQPFPQPQQ	17.29		1901.89	952.45	34.6924	0.334	1
92	PQQPFPQLQQPQQPLPQPQQ	17.21		2353.17	1177.56	35.2793	0.262	1
93	LVANDIKDPTLKQL	17.07		1568.87	785.443	34.6607	0.849	1
94	PQQQPQQPQP	16.64		1048.48	1049.51	25.6385	0.441	1
95	NQYMKNNQQQQPQ	16.58		1650.69	826.357	34.5615	0.491	1
96	FNLHSMLF	15.16		1024.47	513.241	23.4944	0.054	0.996627
97	CTVKGG	22.19		562.266	564.774	22.4075	0.476	0.979423
98	GSGSGSGCGSG	20.13		810.269	811.271	1.8811	0.48	1
99	PVCKSLA	19.78		715.381	716.389	9.6332	0.892	0.897607
100	RHFC	18.34		560.24	561.247	2.5065	0.769	4.17007e-06
101	ICV	17.92		332.164	333.168	3.4176	0.929	5.41885e-06
102	LCV	17.92		332.164	333.168	3.4176	0.949	0.144446
103	KHCH	17.28		522.225	524.232	8.3816	0.267	0.00437898
104	ICIR	17.2		502.281	503.237	3.4378	0.452	1.80206e-08
105	ICLR	17.2		502.281	503.237	3.4378	0.822	2.56931e-09
106	LCIR	17.2		502.281	503.237	3.4378	0.814	5.23976e-10
107	LCLR	17.2		502.281	503.237	3.4378	0.808	3.74674e-07
108	VCGAGRTG	17.19		718.331	719.316	8.0274	0.941	1
109	SAFLC	17.1		538.234	539.238	3.5058	0.84	0.998324
110	GITAAC	16.9		533.239	534.242	10.8704	0.94	1
111	QQLNPCKVFLQQQCSPV	16.88		1957.96	980.473	41.7476	0.725	1
112	CVVSL	16.54		518.265	519.265	8.071	0.902	0.843479
113	VIIC	16.23		445.248	446.253	8.3124	0.5	1.46888e-10
114	VILC	16.23		445.248	446.253	8.3124	0.693	1.41742e-10
115	VLIC	16.23		445.248	446.253	8.3124	0.707	5.71557e-11
116	VLLC	16.23		445.248	446.253	8.3124	0.861	6.26176e-12
117	KCIQ	16.14		489.25	490.25	4.9078	0.835	0.0208923
118	KCLQ	16.14		489.25	490.25	4.9078	0.743	0.972063
119	EPARCP	15.78		670.298	671.325	4.5647	0.799	0.00552672
120	ICI	15.37		346.18	347.186	4.9781	0.403	5.97899e-09
121	ICL	15.37		346.18	347.186	4.9781	0.478	5.97899e-09
122	LCI	15.37		346.18	347.186	4.9781	0.478	5.97899e-09
123	LCL	15.37		346.18	347.186	4.9781	0.747	4.84299e-06
124	KCHH	15.29		522.225	524.232	8.3816	0.454	0.00437898
125	RKCQPQ		91.6	757.378	758.383	14.4208	0.897	0.97107
126	KCLQTL		90	703.381	704.393	33.6224	0.708	1
127	AQLPSMCRVEPQQCSIFAAGQY	32.65		2424.1	1213.05	40.9231	0.91	1
128	AQLPSMCRVEPQQCSIF	27.64		1933.88	967.945	40.1373	0.945	1
129	IVSNASCTTNCAPLAK	21.68		1702.84	852.427	26.1411	0.81	1
130	AAQLPSMCRVEPQQCSIFAAGQY	20.99		2495.14	832.716	41.0794	0.905	1
131	AQLPSMCRVEPQQCSI	17.05		1786.82	596.61	32.1087	0.904	1
132	PAMCNVYIPPYCTIAPVG	16.87		1905.88	953.946	46.2271	0.599	0.976447
133	FPIM	25.01		522.251	523.26	6.1229	0.045	1.00056e-10
134	FPLM	25.01		522.251	523.26	6.1229	0.073	1.55244e-10
135	IMT	24.21		379.178	380.184	10.5723	0.265	5.52039e-05
136	LMT	24.21		379.178	380.184	10.5723	0.923	0.00715092
137	MPQTP	21.34		588.258	590.299	11.7442	0.228	0.999939
138	MTTVHAM	20.54		805.346	806.354	9.7445	0.752	0.897069
139	IMPPI	18.03		585.32	586.314	13.5509	0.045	6.67371e-06
140	LMPPL	18.03		585.32	586.314	13.5509	0.052	0.0010717
141	PMPGF	17.46		563.241	564.136	4.8267	0.045	0.00407833
142	RPAIM	17.12		602.321	603.331	5.2501	0.077	9.19633e-05
143	KMI	16.63		406.225	407.233	6.1218	0.254	4.72102e-10
144	KML	16.63		406.225	407.233	6.1218	0.512	2.13861e-07
145	KNIMAP	16.63		688.358	690.372	24.9803	0.104	0.886345
146	AMM	15.52		367.124	368.128	7.0481	0.764	0.00262737
147	YGYVMR	15.44		803.364	804.376	6.7152	0.944	0.00192646
148	KMTP	15.33		491.241	492.25	9.3357	0.757	0.615345
149	MVPQQ	15.27		617.284	618.286	3.0503	0.5	0.999575
150	TMTR		94.8	523.242	524.253	9.4573	0.987	0.999998
151	ELSESEMR	26.14		961.418	962.42	16.5529	0.814	1
152	ESAFQL	25.55		675.323	676.321	9.5989	0.148	1
153	EHAPLQ	23.88		675.334	676.36	21.0748	0.134	0.552033
154	EIK	21.51		370.222	371.231	5.5813	0.841	0.0331207
155	ELK	21.51		370.222	371.231	5.5813	0.74	0.203596
156	EIINN	21.48		583.297	584.299	2.1521	0.537	1
157	EILNN	21.48		583.297	584.299	2.1521	0.433	1
158	ELINN	21.48		583.297	584.299	2.1521	0.473	1
159	ELLNN	21.48		583.297	584.299	2.1521	0.288	1
160	ETLPDGK	21.27		740.37	742.402	8.7623	0.507	1
161	ELSESEM	19.68	94.8	805.316	806.321	22.756	0.747	1
162	ESRTY	18.93		636.287	637.295	3.0338	0.725	1
163	EAAQVFN	18.45		759.355	761.38	23.2713	0.823	1
164	EPIP	18.41		436.232	437.235	20.6744	0.016	6.61159e-05
165	EPLP	18.41		436.232	437.235	20.6744	0.279	0.00387541
166	ESEISE	18.32		674.276	675.282	11.3342	0.49	1
167	ESELSE	18.32		674.276	675.282	11.3342	0.907	1
168	EMEALR	18.17		729.348	730.351	17.008	0.971	0.0668446
169	EPQQVP	18.06		678.334	679.34	13.4952	0.721	1
170	EPLPQQ	17.73		692.349	693.359	13.6033	0.292	0.889682
171	EISE	17.71		458.201	459.212	10.968	0.232	1
172	ELSE	17.71		458.201	459.212	10.968	0.949	1
173	ELSES	17.56	94.9	545.233	546.24	10.0774	0.859	1
174	EISES	17.56		545.233	546.24	10.0774	0.305	1
175	ESSGV	17.16		459.197	460.2	1.6868	0.632	1
176	EIR	17.15		398.228	399.234	6.877	0.916	0.129945
177	ELR	17.15		398.228	399.234	6.877	0.834	0.797876
178	EGIISY	17.09		662.327	663.277	8.493	0.121	0.991409
179	EGLLSY	17.09		662.327	663.277	8.493	0.081	1
180	ELPQFE	16.54		743.349	744.355	38.0492	0.577	1
181	EGPPSP	16.3		564.254	566.285	5.1345	0.088	0.996851
182	EQQPYP	16.3		742.329	743.336	13.8156	0.204	1
183	EGTT	16.29		388.159	389.169	18.9347	0.966	1
184	EEAAYPL	16.07		773.36	775.372	32.3985	0.302	1
185	EGLISY	15.98		662.327	663.277	8.493	0.047	0.982538
186	EPHQ	15.95		491.213	492.219	2.5184	0.688	0.999942
187	ERP	15.89		382.196	383.201	3.5011	0.207	0.731421
188	EQGGGF	15.76		575.234	576.236	12.8267	0.116	0.999554
189	EQQI	15.37		498.244	499.252	11.1509	0.436	0.99998
190	EQQL	15.37		498.244	499.252	11.1509	0.427	1
191	EPV	15.33		325.164	326.171	9.9725	0.157	0.000158973
192	ELNP		98	453.222	454.225	14.3902	0.408	0.0376137
193	EPFP		97.4	470.216	471.22	26.5909	0.041	0.000675804
194	EDAAGQY		94.1	734.287	735.302	4.7427	0.847	1
195	EPFEPF		92.7	746.327	747.332	21.5874	0.124	1.12483e-05
196	EPEP		90.8	452.191	453.197	4.5364	0.941	0.999993
197	ELQATT	18.04		644.302	645.314	14.323	0.716	1
198	QQYYPGLSN	48.07		1051.46	1052.46	25.6222	0.126	1
199	QLSESEMR	35.65	92	961.418	962.42	16.5529	0.522	1
200	QPQFPQQPP	34.79		1048.5	1049.51	25.6385	0.111	1
201	QNGMGKVE	32.52		844.375	845.387	6.1637	0.532	0.995312
202	QYYPGLSN	31.28		923.403	924.412	27.8013	0.101	1
203	QPQQQVPVE	31		1034.5	1035.5	16.0938	0.884	1
204	QQQPLPQQP	30.34		1045.52	1046.52	16.4253	0.332	1
205	QPHQIAQLE	30.32		1045.52	1046.53	23.9072	0.287	0.9994
206	QQPP	29.33		579.265	580.271	7.7021	0.429	0.99832
207	QPQPLQPQP	29.14		1014.51	1015.52	20.6329	0.448	0.950338
208	QVLWGSIG	29.09		841.433	842.38	45.1088	0.376	0.996634
209	QQLPQQPP	29.01		1045.52	1046.52	16.4253	0.317	1
210	QPHQIAQL	28.31		916.477	917.48	25.8481	0.297	0.0137169
211	QLSESEM	27.84		805.316	806.321	22.756	0.407	1
212	QQPFPPQQP	27.21		1048.5	1049.49	26.5313	0.097	0.890254
213	QQPYP	27.07		742.329	743.336	13.8156	0.105	0.992411
214	QQQVP	25.34		709.34	710.345	10.6591	0.825	1
215	QQQPFPPQQP	25.28		1176.56	1177.55	24.183	0.262	1
216	QGQQGY	24.97		662.266	663.277	8.493	0.294	1
217	QPQPQQQLG	24.17		877.429	878.41	15.9853	0.346	1
218	QTI	24.11		343.174	344.18	13.487	0.078	0.999976
219	QTL	24.11		343.174	344.18	13.487	0.174	0.999636
220	QPQQP	22.75		579.265	580.267	8.1995	0.604	0.894146
221	QQQQP	22.56		610.271	611.281	4.0021	0.42	1
222	QQPYPQQQP	22.16		1095.5	548.755	12.8736	0.36	1
223	QPY	21.67		389.159	390.164	10.8658	0.217	0.00407456
224	QPGQGQGQP	21.6		878.388	879.36	8.5334	0.199	1
225	QPQQQI	21.16		723.355	724.362	13.6068	0.657	1
226	QPQQQL	21.16		723.355	724.362	13.6068	0.54	1
227	QPQQPFPQQPQQ	20.92		1432.67	717.339	19.839	0.394	1
228	QPGQGQQPG	20.87		878.388	879.397	8.5	0.187	1
229	QRFQQQQ	20.61		944.446	945.486	11.0547	0.312	1
230	QN	20.27		243.085	244.092	1.8582	0.606	0.999448
231	QPPQLQPQP	20.06		1014.51	1015.52	20.6329	0.273	0.992816
232	QFPQPQQPQQPFPQQPQQ	19.94		2158.02	1080.02	31.8684	0.316	1
233	QPH	19.79		363.154	364.16	2.3034	0.147	6.52274e-06
234	QPFPQPQQ	19.66		951.445	952.449	21.4515	0.189	1
235	QAGHAIQ	19.44		706.34	707.344	8.2018	0.563	0.000408932
236	QPP	19.4		451.207	452.213	8.2642	0.199	0.974442
237	QI	19.36		242.127	243.134	4.8208	0.025	4.14589e-06
238	QL	19.36		242.127	243.134	4.8208	0.15	0.99996
239	QFSFGGSPL	19.03		921.423	922.427	45.1123	0.751	0.962052
240	QIR	18.73		398.228	399.233	6.7224	0.539	3.54271e-11
241	QLR	18.73		398.228	399.233	6.7224	0.869	1.62865e-07
242	QPR	18.53		382.197	383.203	2.619	0.249	1.38955e-07
243	QQPEP	18.42		580.249	581.256	4.4546	0.942	0.996922
244	QPF	18.29		373.164	374.171	21.4445	0.038	2.25037e-07
245	QISES	18.25		545.233	546.242	10.1113	0.168	1
246	QLSES	18.25		545.233	546.242	10.1113	0.416	1
247	QPQQPFPQPQQP	18.21		1401.67	701.837	25.9412	0.327	1
248	QPFPQQQQPP	18.17		1176.56	1177.54	23.4538	0.262	1
249	QVR	18.17		384.212	385.216	3.1707	0.118	0.00075713
250	QPI	18.11		339.179	340.187	14.9075	0.022	1.51678e-10
251	QPL	18.11		339.179	340.187	14.9075	0.34	0.0001023
252	QPQAH	18.03		562.25	563.257	4.369	0.446	0.996851
253	QQYYPG	17.79		737.302	738.31	16.649	0.038	0.999942
254	QHLAH	17.67		587.282	588.292	4.9237	0.582	0.138347
255	QQGQGY	17.6		662.266	663.277	8.493	0.294	1
256	QLEATT	17.43		644.302	645.314	14.323	0.955	1
257	QQQPVLPPQQ	17.4		1272.65	637.327	22.8209	0.219	1
258	QIINN	17.31		583.297	584.301	2.1019	0.266	1
259	QILNN	17.31		583.297	584.301	2.1019	0.369	1
260	QLINN	17.31		583.297	584.301	2.1019	0.189	1
261	QLLNN	17.31		583.297	584.301	2.1019	0.359	1
262	QQPNQQ	17.14		724.314	725.312	3.3579	0.5	1
263	QGAAGQPP	16.86		707.324	708.322	7.9161	0.115	0.721188
264	QPFP	16.76		470.216	471.22	26.5909	0.069	0.00261624
265	QINP	16.75		453.222	454.228	14.4401	0.732	0.000611838
266	QLNP	16.75		453.222	454.228	14.4401	0.236	0.126393
267	QPK	16.57		354.19	355.197	2.2102	0.171	1.74055e-05
268	QSGSV	16.55		459.197	460.2	1.6868	0.158	0.318228
269	QPQPQQ	16.41		707.324	708.329	7.1976	0.707	1
270	QPQQQP	16.24		707.324	707.895	27.9138	0.668	1
271	QQQPPFG	16.24		911.414	912.417	7.8692	0.035	0.99916
272	QPFPQQPQQPQQPFPQPQ	15.79		2127.02	1064.51	35.5072	0.222	1
273	QVWHP	15.77		648.302	650.292	19.117	0.156	0.970541
274	QQF	15.61		532.228	533.233	13.2386	0.666	0.999998
275	QP	15.56		226.095	227.102	4.2097	0.452	0.999905
276	QAMLE	15.48		573.247	574.253	11.8826	0.135	0.999474
277	QIE	15.45		371.169	372.179	10.9304	0.854	0.987186
278	QLE	15.45		371.169	372.179	10.9304	0.811	0.999999
279	QIH	15.42		379.185	380.191	6.3226	0.309	3.39532e-07
280	QLH	15.42		379.185	380.191	6.3226	0.566	0.000241313
281	QQPF	15.34		501.222	502.226	19.9782	0.04	0.0622658
282	QFVKVE	15.25		731.385	732.37	7.8669	0.649	0.963972
283	QIG	15.23		299.148	300.153	10.5057	0.148	2.9548e-07
284	QLG	15.23		299.148	300.153	10.5057	0.165	0.00133968
285	QHI	15.16		379.185	380.194	9.9573	0.301	8.27208e-07
286	QHL	15.16		379.185	380.194	9.9573	0.542	0.000591153
287	QIK	15.08		370.222	371.231	5.5813	0.214	1.24276e-07
288	QLK	15.08		370.222	371.231	5.5813	0.634	9.82538e-05
289	QQPYPPQQ	15.04		967.44	968.433	12.8618	0.326	1
290	QPHQ		98.8	491.213	492.217	2.4902	0.454	0.999942
291	QLGG		97.1	356.17	357.179	8.5724	0.027	0.999066
292	QLAG		91.7	370.185	371.193	9.2305	0.099	0.394647
293	QQPPLQPQPLQPQP	20.52		1578.8	790.406	19.2564	0.408	1
294	QQCCQQLPQIPEQ	19.99		1650.71	826.367	34.7197	0.823	1
295	QCCQQLP	19.43		927.358	928.358	26.9021	0.791	1
296	QCCQQLPQIPEQ	17.65		1522.65	762.336	35.6349	0.823	1
297	QQLNPCKVFLQQQCSPVA	17.29		2010.97	1006.48	44.5069	0.755	1
298	LTGMAFRVPTVDVSVVDL	63.62		1918.02	960.014	46.2787	0.342	1
299	AKTIVWNGPPGV	57.35		1237.68	619.848	33.5164	0.019	0.976447
300	FRVPTVDVSVVDL	54.77		1444.79	723.398	44.0551	0.281	1
301	TVPFVPISGWNGDNM	52.5		1632.76	817.379	45.0003	0.188	0.981731
302	AKTIVWNGPPGVFE	50.79		1513.79	757.9	40.5123	0.021	0.96692
303	LTGMAFRVPTVDVSV	50.7		1590.84	796.426	43.3119	0.652	1
304	AFRVPTVDVSVVDL	49.36		1515.83	758.919	44.1109	0.225	1
305	TIVWNGPPGV	49.3		1038.55	1039.54	39.3339	0.019	0.976447
306	FRVPTVDVSVVD	47.68		1331.71	666.865	39.745	0.481	1
307	AFRVPTVDVS	47		1089.58	545.797	31.7322	0.5	1
308	AFRVPTVDVSVV	46.29		1287.72	644.863	41.3032	0.5	1
309	NGGSHAGGAL	45.55		839.389	840.396	6.0896	0.057	0.968815
310	LTGMAFRVPTVDVSVVD	45.37		1804.94	903.467	43.2673	0.638	1
311	AALAPKIGPL	44.86		949.596	476.297	35.222	0.046	0.357196
312	ASEQDSSYISGQILHPN	44.58		1844.85	923.429	29.3376	0.372	1
313	IEDPFAED	43.54		934.392	935.402	30.8793	0.575	1
314	SEEIYPGRPL	43.3		1159.59	581.271	25.9126	0.206	1
315	AFRVPTVDVSVVD	42.99		1402.75	702.374	39.9826	0.883	1
316	SIIIGGGM	42.3		746.4	747.406	32.837	0.03	1.86728e-05
317	FRVPTVDVS	41.28		1018.54	510.279	30.6624	0.465	1
318	QPQLPFPQQPQQPFPQPQQP	41.11		2354.18	1178.09	35.9579	0.07	1
319	TPTG	40.43		374.18	375.189	2.8815	0.826	1
320	GSHAGGAL	39.88		668.324	669.325	5.5971	0.06	0.0103141
321	APAGVTTEVK	39.73		971.529	486.767	9.3828	0.859	1
322	MTTVHSM	39.63		805.346	806.354	9.7445	0.916	0.99817
323	IIQPQQPAQLEAIR	38.18		1603.9	802.962	28.8341	0.165	1
324	IIIGGGM	37.98		659.368	660.373	28.8525	0.024	0.0257997
325	YYQPP	37.64		666.301	667.308	12.9597	0.034	0.884073
326	EV	37.34		246.122	247.127	3.4308	0.966	0.669886
327	VVDMPGLGSGDIKVQ	37.23		1513.78	757.892	35.1163	0.822	0.793226
328	SVGV	37.2		360.201	361.206	8.7232	0.09	0.999455
329	NI	37.08		245.137	246.145	4.6367	0.135	6.56794e-09
330	NL	37.08		245.137	246.145	4.6367	0.406	0.683728
331	IIQPQQPAQLEVIR	37		1631.94	544.983	31.988	0.187	1
332	DI	36.97		246.122	247.129	5.2742	0.421	5.60664e-06
333	DL	36.97		246.122	247.129	5.2742	0.51	0.999974
334	SEQDSSYISGQILHPN	36.88		1773.82	887.913	29.1872	0.227	1
335	IQ	36.77		259.153	260.161	4.822	0.019	5.86217e-07
336	LQ	36.77		259.153	260.161	4.822	0.281	7.01663e-06
337	EI	36.73		260.137	261.144	8.3593	0.2	2.55705e-07
338	EL	36.73		260.137	261.144	8.3593	0.948	0.400796
339	VGVT	36.68		374.216	375.223	6.1755	0.08	1
340	TVE	36.57		347.169	348.177	3.5845	0.952	1
341	ASTP	36.55		374.18	375.185	3.4508	0.368	0.999985
342	AAGWGV	36.43		559.275	560.28	22.8162	0.143	0.999121
343	NGI	36.38		302.159	303.166	6.1385	0.11	2.81559e-09
344	NGL	36.38		302.159	303.166	6.1385	0.052	3.28332e-05
345	GSVI	36.2		374.216	375.222	11.7221	0.91	0.0738373
346	GSVL	36.2		374.216	375.222	11.7221	0.378	6.87205e-06
347	SVGF	36.18		408.201	409.208	12.2974	0.548	0.0428142
348	GYYGEGSSEEGYYGEQ	36.07		1773.66	887.834	19.1932	0.398	1
349	ESI	35.65		347.169	348.177	6.8481	0.623	0.0945307
350	ESL	35.65		347.169	348.177	6.8481	0.906	0.999997
351	SEI	35.48		347.169	348.177	6.7793	0.568	0.000106966
352	SEL	35.48		347.169	348.177	6.7793	0.986	0.999995
353	DIA	35.44		317.159	318.165	4.9978	0.958	0.0233154
354	DLA	35.44		317.159	318.165	4.9978	0.315	1
355	AIVMQQQ	35.39		816.416	817.422	11.4901	0.739	0.979146
356	YPI	35.38		391.211	392.214	15.4405	0.039	1.15556e-09
357	YPL	35.38		391.211	392.214	15.4405	0.022	1.82802e-08
358	SYQDVYN	35.36		887.366	888.38	11.7616	0.752	1
359	AAGQY	35.32		508.228	509.237	4.4523	0.887	1
360	IEV	35.19		359.206	360.21	12.4086	0.586	9.42209e-06
361	LEV	35.19		359.206	360.21	12.4086	0.171	0.000403872
362	YGY	35.17		401.159	402.162	9.6757	0.037	3.4698e-07
363	PGLTIGDTVPN	35.02		1082.56	1083.56	29.1767	0.243	1
364	IGGI	34.97		358.222	359.227	15.3742	0.037	4.44805e-07
365	IGGL	34.97		358.222	359.227	15.3742	0.054	1.21204e-07
366	LGGI	34.97		358.222	359.227	15.3742	0.045	3.10829e-08
367	LGGL	34.97		358.222	359.227	15.3742	0.065	0.000190374
368	TIV	34.93		331.211	332.219	11.1462	0.129	0.709965
369	TLV	34.93		331.211	332.219	11.1462	0.108	0.993114
370	SI	34.89		218.127	219.133	4.57	0.155	1.04464e-06
371	SL	34.89		218.127	219.133	4.57	0.651	6.47804e-06
372	EW	34.86		333.132	334.14	12.822	0.067	4.45856e-05
373	IGGA	34.86		316.175	317.182	4.9769	0.032	1.79598e-05
374	LGGA	34.86		316.175	317.182	4.9769	0.046	9.73616e-05
375	ISF	34.8		365.195	366.201	13.7581	0.025	0.00026846
376	LSF	34.8		365.195	366.201	13.7581	0.196	1.16407e-05
377	SAVI	34.55		388.232	389.24	17.197	0.169	0.106461
378	SAVL	34.55		388.232	389.24	17.197	0.275	0.000122971
379	TVP	34.46		315.179	316.188	5.615	0.123	0.0210175
380	GSSEEGYYGEQ	34.3		1204.45	1205.46	10.163	0.606	1
381	VSWYDNE	34.27		911.366	912.371	22.1313	0.116	1
382	TSI	34.25		319.174	320.181	7.1617	0.25	0.716288
383	TSL	34.25		319.174	320.181	7.1617	0.623	0.999969
384	GGI	34.04		245.137	246.146	4.6685	0.038	6.23947e-11
385	GGL	34.04		245.137	246.146	4.6685	0.064	4.33668e-08
386	ITAS	34.04		390.211	391.219	2.9478	0.295	0.999272
387	LTAS	34.04		390.211	391.219	2.9478	0.514	1
388	INV	33.97		344.206	345.215	11.0631	0.153	1.13345e-06
389	LNV	33.97		344.206	345.215	11.0631	0.794	0.00333328
390	IP	33.93		228.147	229.155	2.112	0.043	3.50446e-10
391	LP	33.93		228.147	229.155	2.112	0.03	4.90201e-08
392	FAIPAINV	33.87		843.485	844.49	43.7803	0.664	0.999953
393	LVMQQ	33.79		617.321	618.327	9.6285	0.686	0.928712
394	ESF	33.78		381.154	382.162	8.657	0.935	0.999999
395	VISG	33.78		374.216	375.224	5.0989	0.049	0.0120038
396	VLSG	33.78		374.216	375.224	5.0989	0.091	1.28133e-05
397	ITV	33.74		331.211	332.218	12.8197	0.114	0.480593
398	LTV	33.74		331.211	332.218	12.8197	0.584	0.99993
399	IAVK	33.66		429.295	430.298	4.6708	0.229	7.61728e-07
400	LAVK	33.66		429.295	430.298	4.6708	0.646	8.24517e-08
401	ISGT	33.64		376.196	377.2	4.5577	0.106	0.999999
402	LSGT	33.64		376.196	377.2	4.5577	0.236	0.999827
403	AIR	33.6		358.233	359.24	2.0984	0.891	7.26412e-11
404	ALR	33.6		358.233	359.24	2.0984	0.767	2.62851e-08
405	PIPP	33.59		422.253	423.259	9.6945	0.042	0.00472338
406	PLPP	33.59		422.253	423.259	9.6945	0.025	0.0053997
407	VEI	33.58		359.206	360.214	19.2897	0.073	9.86638e-06
408	VEL	33.58		359.206	360.214	19.2897	0.972	0.978553
409	TI	33.55		232.142	233.148	5.144	0.334	0.00139718
410	TL	33.55		232.142	233.148	5.144	0.641	0.00392894
411	EF	33.39		294.122	295.129	9.5744	0.828	2.26372e-06
412	GVSI	33.38		374.216	375.22	13.8426	0.047	0.0563746
413	GVSL	33.38		374.216	375.22	13.8426	0.136	0.0567493
414	EVI	33.33		359.206	360.211	10.8321	0.523	6.00212e-05
415	EVL	33.33		359.206	360.211	10.8321	0.132	3.79548e-06
416	IGVS	33.33		374.216	375.224	8.6911	0.046	0.319374
417	LGVS	33.33		374.216	375.224	8.6911	0.159	0.989525
418	AI	33.29		202.132	203.138	5.1429	0.041	1.14998e-08
419	AL	33.29		202.132	203.138	5.1429	0.463	1.65596e-07
420	IK	33.29		259.19	260.195	2.1933	0.024	1.60123e-08
421	LK	33.29		259.19	260.195	2.1933	0.19	5.75294e-08
422	VI	33.28		230.163	231.17	8.3581	0.022	5.39386e-09
423	VL	33.28		230.163	231.17	8.3581	0.148	2.27494e-06
424	EAY	33.27		381.154	382.159	5.1464	0.379	0.999907
425	IR	33.22		287.196	288.202	2.1497	0.067	1.30571e-06
426	LR	33.22		287.196	288.202	2.1497	0.641	7.41492e-06
427	GVAPGPIW	33.21		795.428	796.43	38.8737	0.031	0.481079
428	ISV	33.2		317.195	318.2	3.4485	0.031	0.107391
429	LSV	33.2		317.195	318.2	3.4485	0.029	0.568709
430	PVGV	33.07		370.222	371.232	5.2278	0.918	0.000519575
431	AVVSS	32.94		461.248	462.22	4.4148	0.657	0.956268
432	ERFQPM	32.91	92.6	806.375	807.374	13.919	0.729	0.334335
433	TVDVSVVD	32.86		832.418	833.423	19.5288	0.5	1
434	IMPP	32.83		456.241	457.244	13.8273	0.041	3.50489e-09
435	LMPP	32.83		456.241	457.244	13.8273	0.039	2.36308e-08
436	VGGI	32.83		344.206	345.212	10.7156	0.745	9.09732e-08
437	VGGL	32.83		344.206	345.212	10.7156	0.899	1.38177e-05
438	EVG	32.77		303.143	304.147	2.7111	0.97	0.999997
439	GI	32.72		188.116	189.123	5.2957	0.027	1.27124e-09
440	GL	32.72		188.116	189.123	5.2957	0.054	2.52431e-09
441	YSI	32.61		381.19	382.197	14.6212	0.034	0.00140925
442	YSL	32.61		381.19	382.197	14.6212	0.147	0.00237506
443	IGSV	32.53		374.216	375.225	4.2479	0.909	0.549278
444	LGSV	32.53		374.216	375.225	4.2479	0.302	0.565617
445	ITSG	32.48		376.196	377.201	4.4137	0.135	0.999272
446	LTSG	32.48		376.196	377.201	4.4137	0.479	1
447	IDA	32.45		317.159	318.164	2.785	0.607	0.899714
448	LDA	32.45		317.159	318.164	2.785	0.408	0.999989
449	KVE	32.37		374.216	375.224	3.1131	0.96	0.956199
450	TSIA	32.33		390.211	391.216	6.4101	0.72	0.998931
451	TSLA	32.33		390.211	391.216	6.4101	0.871	1
452	SEVI	32.32		446.238	447.244	13.6814	0.371	0.00711547
453	SEVL	32.32		446.238	447.244	13.6814	0.325	0.99987
454	ATAI	32.29		374.216	375.222	11.7708	0.384	0.864578
455	ATAL	32.29		374.216	375.222	11.7708	0.393	0.99994
456	APAI	32.28		370.222	371.23	9.5907	0.063	5.12233e-09
457	APAL	32.28		370.222	371.23	9.5907	0.122	1.5164e-06
458	APPP	32.24		380.206	381.209	2.9605	0.043	0.985111
459	VVD	32.22		331.174	332.182	2.7134	0.986	0.999911
460	IDVK	32.2		473.285	474.29	5.1156	0.098	0.478063
461	LDVK	32.2		473.285	474.29	5.1156	0.026	0.998272
462	PYA	32.16		349.164	350.171	15.557	0.184	1.72477e-07
463	LVMQQQ	32.13	94	745.379	746.383	9.1914	0.609	0.999798
464	FPS	32.13		349.164	350.171	16.4525	0.071	5.17198e-05
465	IVMQQQ	32.13		745.379	746.383	9.1914	0.751	0.770212
466	EIG	32.09		317.159	318.167	5.5924	0.205	0.0412538
467	ELG	32.09		317.159	318.167	5.5924	0.401	0.896381
468	YP	32.01		278.127	279.134	5.4611	0.041	2.2272e-10
469	AEI	31.89		331.174	332.177	8.2443	0.691	0.00322126
470	AEL	31.89		331.174	332.177	8.2443	0.923	0.999957
471	ISGI	31.88		388.232	389.235	12.3308	0.034	0.897338
472	ISGL	31.88		388.232	389.235	12.3308	0.043	0.328671
473	IVY	31.88		393.226	394.233	12.7364	0.03	4.05923e-05
474	LSGI	31.88		388.232	389.235	12.3308	0.092	0.0899924
475	LSGL	31.88		388.232	389.235	12.3308	0.203	0.93655
476	LVY	31.88		393.226	394.233	12.7364	0.761	0.00405891
477	INF	31.83		392.206	393.21	20.058	0.152	1.1425e-06
478	LNF	31.83		392.206	393.21	20.058	0.06	0.000390914
479	FVK	31.78		392.242	393.249	3.2307	0.086	8.5942e-08
480	SHF	31.76		389.17	390.178	3.5369	0.791	7.21858e-06
481	VSVVD	31.75		517.275	518.283	9.9619	0.785	1
482	TITP	31.7		430.243	431.232	13.6305	0.282	0.999894
483	TLTP	31.7		430.243	431.232	13.6305	0.258	0.999989
484	EISSK	31.68		562.296	563.299	6.2113	0.495	0.321815
485	ELSSK	31.68		562.296	563.299	6.2113	0.582	0.995339
486	IF	31.64		278.163	279.17	15.7543	0.043	5.14304e-11
487	LF	31.64		278.163	279.17	15.7543	0.044	1.41882e-10
488	ATNV	31.62		403.207	404.213	3.4843	0.356	0.999999
489	ASVG	31.61		332.17	333.174	4.5397	0.235	0.999998
490	SIIA	31.48		402.248	403.253	9.4616	0.101	0.000174213
491	SILA	31.48		402.248	403.253	9.4616	0.176	0.000438252
492	SLIA	31.48		402.248	403.253	9.4616	0.206	0.000438252
493	SLLA	31.48		402.248	403.253	9.4616	0.461	0.00487888
494	VGGE	31.48		360.164	361.172	2.0996	0.174	1
495	IGKG	31.45		373.233	374.238	6.021	0.861	3.823e-07
496	LGKG	31.45		373.233	374.238	6.021	0.643	0.000324501
497	GVGP	31.41		328.175	329.182	5.8351	0.453	1.39783e-06
498	VASI	31.4		388.232	389.238	11.3589	0.151	0.649781
499	VASL	31.4		388.232	389.238	11.3589	0.069	0.966488
500	IEDPFAE	31.39		819.365	820.369	30.8633	0.972	1
501	YDV	31.35		395.169	396.178	9.6603	0.333	0.999994
502	VEV	31.28		345.19	346.196	12.3273	0.986	0.999998
503	AIV	31.23		301.2	302.206	10.6509	0.081	0.00064661
504	ALV	31.23		301.2	302.206	10.6509	0.073	0.000694221
505	AVGI	31.21		358.222	359.227	15.3103	0.934	8.51189e-09
506	AVGL	31.21		358.222	359.227	15.3103	0.878	0.000193702
507	QGY	31.18		366.154	367.159	3.4641	0.171	0.964307
508	EM	31.16		278.094	279.101	3.6161	0.962	0.952127
509	NGGI	31.16		359.18	360.186	6.3049	0.044	0.79059
510	NGGL	31.16		359.18	360.186	6.3049	0.038	0.994516
511	VGMV	31.15		404.209	405.215	11.0324	0.108	1.05966e-05
512	VPT	31.14		315.179	316.186	5.7607	0.106	1.73268e-05
513	IGTI	31.05		402.248	403.253	14.3632	0.063	8.40986e-05
514	IGTL	31.05		402.248	403.253	14.3632	0.198	0.472087
515	LGTI	31.05		402.248	403.253	14.3632	0.106	0.0462974
516	LGTL	31.05		402.248	403.253	14.3632	0.538	0.999452
517	IPF	31.01		375.216	376.22	24.3568	0.069	5.14548e-08
518	LPF	31.01		375.216	376.22	24.3568	0.067	1.71461e-07
519	VVDI	31		444.258	445.264	16.9528	0.639	0.221045
520	VVDL	31		444.258	445.264	16.9528	0.958	0.970113
521	AAVA	30.96		330.19	331.198	5.3615	0.224	0.0515106
522	AVTV	30.94		388.232	389.239	9.41	0.431	1
523	IH	30.91		268.154	269.161	2.0949	0.041	0.000253064
524	LH	30.91		268.154	269.161	2.0949	0.176	0.9435
525	SIGF	30.89		422.216	423.224	13.2463	0.023	2.6295e-06
526	SLGF	30.89		422.216	423.224	13.2463	0.058	0.00330712
527	GGGGI	30.85		359.18	360.186	6.2067	0.055	0.00100648
528	GGGGL	30.85		359.18	360.186	6.2067	0.078	0.00713718
529	HVI	30.84		367.222	368.228	6.9793	0.448	2.26703e-07
530	HVL	30.84		367.222	368.228	6.9793	0.661	5.62532e-07
531	VSIS	30.82		404.227	405.231	8.1948	0.838	0.00575791
532	VSLS	30.82		404.227	405.231	8.1948	0.853	0.984606
533	IVVG	30.81		386.253	387.261	12.5422	0.853	2.40086e-10
534	LVVG	30.81		386.253	387.261	12.5422	0.54	7.66195e-09
535	LFSPVLVPAA	30.8	90.2	1012.6	507.302	43.4649	0.16	0.650673
536	IFSPVLVPAA	30.8		1012.6	507.302	43.4649	0.179	0.650673
537	ISAV	30.8		388.232	389.236	11.3108	0.138	0.829202
538	LSAV	30.8		388.232	389.236	11.3108	0.074	0.476332
539	IINP	30.79		455.274	456.281	13.4893	0.061	0.114873
540	ILNP	30.79		455.274	456.281	13.4893	0.032	0.114873
541	LINP	30.79		455.274	456.281	13.4893	0.188	0.114873
542	LLNP	30.79		455.274	456.281	13.4893	0.059	0.00253262
543	IPT	30.77		329.195	330.2	8.0047	0.103	0.000653234
544	LPT	30.77		329.195	330.2	8.0047	0.788	0.00221185
545	AEV	30.74		317.159	318.163	3.3824	0.966	1
546	VIVG	30.74		386.253	387.259	12.3296	0.799	2.40086e-10
547	VLVG	30.74		386.253	387.259	12.3296	0.42	5.92586e-10
548	EII	30.69		373.221	374.229	15.0898	0.039	7.98527e-05
549	EIL	30.69		373.221	374.229	15.0898	0.057	0.000151069
550	ELI	30.69		373.221	374.229	15.0898	0.32	0.00013026
551	ELL	30.69		373.221	374.229	15.0898	0.094	4.52848e-07
552	SIAI	30.69		402.248	403.257	20.4925	0.158	0.200825
553	SIAL	30.69		402.248	403.257	20.4925	0.373	0.00283502
554	SLAI	30.69		402.248	403.257	20.4925	0.282	0.00909227
555	SLAL	30.69		402.248	403.257	20.4925	0.731	0.537745
556	MHH	30.58		423.169	424.172	3.3037	0.716	0.000999227
557	FTV	30.54		365.195	366.202	10.6991	0.244	0.999957
558	ALPVPSQPVD	30.53		1021.54	1022.55	24.8078	0.089	0.97722
559	EIV	30.52		359.206	360.21	12.4726	0.907	6.00212e-05
560	ELV	30.52		359.206	360.21	12.4726	0.961	0.000163281
561	VP	30.5		214.132	215.138	3.1233	0.916	1.77888e-08
562	ISNV	30.48		431.238	432.241	3.5023	0.716	0.980253
563	LSNV	30.48		431.238	432.241	3.5023	0.735	1
564	IEY	30.46		423.2	424.205	11.346	0.099	4.13915e-07
565	LEY	30.46		423.2	424.205	11.346	0.645	0.783806
566	MVI	30.44		361.204	362.208	20.0405	0.378	8.40023e-10
567	MVL	30.44		361.204	362.208	20.0405	0.87	5.17683e-10
568	SGSI	30.42		362.18	363.184	16.3171	0.229	0.0608208
569	SGSL	30.42		362.18	363.184	16.3171	0.221	0.996381
570	EVQ	30.39		374.18	375.188	2.9157	0.956	0.999998
571	IDI	30.36		359.206	360.208	10.8646	0.17	7.22506e-05
572	IDL	30.36		359.206	360.208	10.8646	0.17	5.18848e-07
573	LDI	30.36		359.206	360.208	10.8646	0.091	1.41379e-05
574	LDL	30.36		359.206	360.208	10.8646	0.267	1.59867e-05
575	GVVT	30.32		374.216	375.223	6.1755	0.952	0.999998
576	IVAP	30.3		398.253	399.261	9.4604	0.626	1.22864e-10
577	LVAP	30.3		398.253	399.261	9.4604	0.977	1.87309e-10
578	DAP	30.29		301.127	302.132	2.0018	0.205	0.00046805
579	MVAA	30.27		390.194	391.2	14.5205	0.085	4.62654e-05
580	TIVA	30.24		402.248	403.254	10.638	0.236	0.997923
581	TLVA	30.24		402.248	403.254	10.638	0.225	0.999902
582	RVI	30.23		386.264	387.269	6.8759	0.716	7.74836e-13
583	RVL	30.23		386.264	387.269	6.8759	0.956	3.48906e-10
584	KF	30.21		293.174	294.178	3.1268	0.043	1.27903e-10
585	TVV	30.21		317.195	318.199	7.2448	0.547	0.999907
586	TVDI	30.19		446.238	447.244	22.0885	0.319	0.999998
587	TVDL	30.19		446.238	447.244	22.0885	0.875	1
588	VGGP	30.18		328.175	329.181	5.6425	0.617	0.000236196
589	PSIP	30.16		412.232	413.239	14.7019	0.037	0.000784576
590	PSLP	30.16		412.232	413.239	14.7019	0.313	0.517442
591	GSIE	30.14		404.191	405.198	2.9824	0.383	0.998931
592	GSLE	30.14		404.191	405.198	2.9824	0.098	0.999999
593	DIGV	30.1		402.211	403.217	9.2192	0.971	0.000771568
594	DLGV	30.1		402.211	403.217	9.2192	0.191	1
595	SF	30.06		252.111	253.118	7.0611	0.174	0.999991
596	IAR	30.05		358.233	359.241	2.1315	0.87	2.07437e-11
597	LAR	30.05		358.233	359.241	2.1315	0.752	4.31552e-05
598	NDT	30.03		348.128	349.139	7.3102	0.982	0.999876
599	VNP	30.03		328.175	329.18	2.832	0.18	5.90582e-05
600	FR	30.02		321.18	322.187	3.3324	0.038	2.56896e-09
601	SVV	30.02		303.179	304.185	5.1086	0.267	0.00135596
602	FK	29.98		293.174	294.177	3.1672	0.045	1.27903e-10
603	PEF	29.97		391.174	392.181	4.1203	0.626	7.63273e-06
604	AAFA	29.93		378.19	379.199	10.2886	0.062	0.00332405
605	SVGALLSDFNTGSF	29.92		1413.68	707.848	45.3946	0.221	1
606	ADI	29.91		317.159	318.165	3.0741	0.755	0.000358304
607	ADL	29.91		317.159	318.165	3.0741	0.627	1
608	TTTV	29.87		420.222	421.23	12.9857	0.862	1
609	VF	29.86		264.147	265.155	10.9292	0.06	2.1259e-08
610	GVFT	29.83		422.216	423.224	12.2518	0.069	1
611	AVVG	29.81		344.206	345.214	5.7284	0.893	4.98674e-07
612	VAGNEGNLA	29.8		843.409	844.41	9.4193	0.733	1
613	IVYS	29.77		480.258	481.263	9.3664	0.072	0.0497163
614	LVYS	29.77		480.258	481.263	9.3664	0.735	0.000248468
615	SIIGTIGPK	29.76		884.533	885.536	24.0347	0.045	0.890869
616	TVPS	29.73		402.211	403.218	9.3606	0.487	0.0158688
617	PIGGI	29.68		455.274	456.282	20.657	0.048	0.00325513
618	PIGGL	29.68		455.274	456.282	20.657	0.056	0.0206821
619	PLGGI	29.68		455.274	456.282	20.657	0.038	0.0431069
620	PLGGL	29.68		455.274	456.282	20.657	0.04	0.975134
621	FA	29.66		236.116	237.123	6.6724	0.111	8.82648e-09
622	TIVWNGPPGVFE	29.62		1314.66	658.338	43.1103	0.017	0.999646
623	VY	29.59		280.142	281.149	4.9554	0.054	6.08413e-08
624	PFI	29.54		375.216	376.221	24.2941	0.069	1.45726e-10
625	PFL	29.54		375.216	376.221	24.2941	0.071	1.1483e-09
626	TFS	29.51		353.159	354.167	12.6082	0.919	0.999444
627	DII	29.48		359.206	360.213	17.2624	0.132	7.22506e-05
628	DIL	29.48		359.206	360.213	17.2624	0.131	3.67465e-06
629	DLI	29.48		359.206	360.213	17.2624	0.158	3.67465e-06
630	DLL	29.48		359.206	360.213	17.2624	0.081	1.12361e-07
631	IT	29.43		232.142	233.15	1.1213	0.272	2.88349e-07
632	LT	29.43		232.142	233.15	1.1213	0.469	5.78435e-06
633	TIGD	29.43		404.191	405.199	2.9952	0.857	0.999997
634	TLGD	29.43		404.191	405.199	2.9952	0.259	1
635	AAPA	29.42		328.175	329.179	9.7225	0.123	1.03463e-07
636	EIGA	29.42		388.196	389.203	5.1121	0.581	0.0044396
637	ELGA	29.42	98.4	388.196	389.203	5.1121	0.386	0.933087
638	II	29.33		244.179	245.186	9.8217	0.025	3.58014e-08
639	IL	29.33		244.179	245.186	9.8217	0.035	3.61448e-10
640	LI	29.33		244.179	245.186	9.8217	0.033	3.61448e-10
641	LL	29.33		244.179	245.186	9.8217	0.052	5.59073e-08
642	FRVPTVDV	29.19		931.513	466.759	35.5175	0.5	1
643	LILGGGM	29.19		659.368	660.373	28.8525	0.03	0.0257997
644	LLLGGGM	29.19		659.368	660.373	28.8525	0.054	0.228478
645	YV	29.14		280.142	281.148	5.1934	0.056	1.71545e-08
646	AVATPVF	29.13		703.39	704.424	30.1284	0.03	1
647	KPI	29.1		356.242	357.246	5.6472	0.028	3.05299e-05
648	KPL	29.1		356.242	357.246	5.6472	0.146	0.00188347
649	IVISG	29.09		487.301	488.306	15.9273	0.03	0.89372
650	IVLSG	29.09		487.301	488.306	15.9273	0.05	0.765922
651	LVISG	29.09		487.301	488.306	15.9273	0.029	0.765922
652	LVLSG	29.09		487.301	488.306	15.9273	0.059	0.765922
653	VKE	29.09		374.216	375.225	5.0494	0.944	0.998169
654	SVIVLPAGHPATFVAGNEGNLA	29.04		2133.12	1067.57	40.6069	0.137	1
655	YTS	29		369.154	370.162	2.4754	0.958	0.999997
656	VNISST	28.99		619.318	620.279	16.287	0.908	1
657	VNLSST	28.99		619.318	620.279	16.287	0.79	1
658	YT	28.98		282.122	283.129	6.6879	0.297	0.989328
659	DIEV	28.91		474.233	475.239	15.6524	0.33	0.999824
660	DLEV	28.91		474.233	475.239	15.6524	0.191	1
661	QLAGRLPWSTGL	28.91		1297.71	649.855	45.0954	0.032	0.999919
662	IGSE	28.9		404.191	405.2	2.7292	0.228	0.239549
663	LGSE	28.9		404.191	405.2	2.7292	0.145	0.999995
664	SAGLVNS	28.9		646.329	647.337	8.5947	0.952	1
665	FIQ	28.82		406.222	407.23	10.8976	0.016	1.5131e-10
666	FLQ	28.82		406.222	407.23	10.8976	0.022	9.96872e-09
667	IAEV	28.82		430.243	431.247	12.3668	0.911	0.00284621
668	LAEV	28.82		430.243	431.247	12.3668	0.418	0.99993
669	IAGAI	28.81		443.274	444.277	14.1332	0.045	0.301781
670	IAGAL	28.81		443.274	444.277	14.1332	0.117	0.0176067
671	LAGAI	28.81		443.274	444.277	14.1332	0.065	0.000755612
672	LAGAL	28.81		443.274	444.277	14.1332	0.186	0.0270624
673	SVNV	28.8		417.222	418.23	8.6923	0.14	0.999998
674	AVVS	28.78		374.216	375.224	8.6911	0.627	0.0737926
675	ATVT	28.77		390.211	391.22	6.0659	0.856	1
676	IVAD	28.76		416.227	417.233	5.4635	0.295	8.40986e-05
677	LVAD	28.76		416.227	417.233	5.4635	0.706	0.999804
678	VSGV	28.75		360.201	361.208	8.5736	0.942	0.998305
679	EFP	28.74		391.174	392.178	13.5177	0.138	2.79771e-07
680	IVP	28.73		327.216	328.221	11.7035	0.098	0.00793245
681	LVP	28.73		327.216	328.221	11.7035	0.938	9.53078e-06
682	VDVS	28.71		418.206	419.212	4.639	0.779	0.999997
683	IVHA	28.69		438.259	439.266	3.5725	0.372	3.82415e-09
684	LVHA	28.69		438.259	439.266	3.5725	0.508	4.36786e-08
685	PI	28.68		228.147	229.154	5.3423	0.052	1.40575e-11
686	PL	28.68		228.147	229.154	5.3423	0.031	1.2846e-09
687	EIW	28.52		446.216	447.223	31.2395	0.027	9.23731e-05
688	ELW	28.52		446.216	447.223	31.2395	0.293	0.0135196
689	LEQTLIKG	28.5		900.528	451.267	23.8	0.046	1
690	ASVI	28.48		388.232	389.239	12.2963	0.13	0.142308
691	ASVL	28.48		388.232	389.239	12.2963	0.097	1.43018e-05
692	IRQ	28.44		415.254	416.262	3.0268	0.582	4.20843e-09
693	LRQ	28.44		415.254	416.262	3.0268	0.716	5.88604e-06
694	TII	28.44		345.226	346.234	16.0095	0.042	1.92518e-07
695	TIL	28.44		345.226	346.234	16.0095	0.073	1.13398e-07
696	TLI	28.44		345.226	346.234	16.0095	0.184	1.13398e-07
697	TLL	28.44		345.226	346.234	16.0095	0.379	0.111441
698	MRI	28.43		418.236	419.241	8.2807	0.938	3.4726e-10
699	MRL	28.43		418.236	419.241	8.2807	0.733	5.59873e-09
700	IIPQQPQQPFPLQP	28.42		1629.89	815.942	40.071	0.018	1
701	ITVVG	28.42		487.301	488.257	14.4953	0.123	0.999799
702	LTVVG	28.42		487.301	488.257	14.4953	0.293	1
703	LQPQNPSQQQPQ	28.39		1391.68	696.85	8.6803	0.452	1
704	GVAPGPIWT	28.34		896.476	897.476	35.3771	0.031	0.999919
705	IFSP	28.34		462.248	463.251	20.0429	0.053	2.97794e-05
706	LFSP	28.34		462.248	463.251	20.0429	0.152	2.7596e-05
707	IVI	28.29		343.247	344.252	23.2654	0.028	7.59789e-09
708	IVL	28.29		343.247	344.252	23.2654	0.016	7.59789e-09
709	LVI	28.29		343.247	344.252	23.2654	0.235	7.59789e-09
710	LVL	28.29		343.247	344.252	23.2654	0.634	1.44949e-08
711	IVSNA	28.27		502.275	503.279	4.3916	0.929	0.997751
712	LVSNA	28.27		502.275	503.279	4.3916	0.864	0.999969
713	QIP	28.27		356.206	357.215	8.2113	0.024	5.8684e-11
714	QLP	28.27		356.206	357.215	8.2113	0.19	3.83104e-06
715	DSIP	28.25		430.206	431.213	11.2932	0.213	0.100929
716	DSLP	28.25		430.206	431.213	11.2932	0.131	0.34432
717	IIR	28.24		400.28	401.284	3.3025	0.022	2.97822e-11
718	ILR	28.24		400.28	401.284	3.3025	0.013	7.39004e-11
719	LIR	28.24		400.28	401.284	3.3025	0.015	7.39004e-11
720	LLR	28.24		400.28	401.284	3.3025	0.027	5.66335e-11
721	AITEA	28.23		503.259	504.262	8.196	0.85	1
722	ALTEA	28.23		503.259	504.262	8.196	0.578	0.999998
723	IYSG	28.23		438.211	439.217	7.9248	0.021	0.00547399
724	LYSG	28.23		438.211	439.217	7.9248	0.047	0.00245766
725	QIGTI	28.21		530.306	531.313	17.33	0.094	0.998436
726	QIGTL	28.21		530.306	531.313	17.33	0.28	0.999995
727	QLGTI	28.21		530.306	531.313	17.33	0.071	0.999995
728	ATTY	28.19		454.206	455.21	5.1663	0.965	1
729	EID	28.19		375.164	376.171	3.0633	0.938	0.999235
730	ELD	28.19		375.164	376.171	3.0633	0.941	1
731	TAMF	28.17		468.204	469.209	9.3334	0.875	0.000767301
732	RAV	28.16		344.217	345.224	3.5489	0.442	2.18226e-07
733	FH	28.15		302.138	303.146	2.9454	0.048	3.60477e-06
734	GAIH	28.14		396.212	397.215	3.5998	0.214	3.39532e-07
735	GALH	28.14		396.212	397.215	3.5998	0.407	0.000242727
736	IIQP	28.14		469.29	470.293	12.368	0.026	0.00156122
737	ILQP	28.14		469.29	470.293	12.368	0.022	9.27354e-07
738	IPVD	28.14		442.243	443.248	9.3617	0.821	0.0327451
739	LIQP	28.14		469.29	470.293	12.368	0.021	9.27354e-07
740	LLQP	28.14		469.29	470.293	12.368	0.041	8.33844e-05
741	LPVD	28.14		442.243	443.248	9.3617	0.57	0.982105
742	ISH	28.13		355.185	356.189	2.0972	0.101	0.000342803
743	LSH	28.13		355.185	356.189	2.0972	0.225	0.936232
744	AVAV	28.1		358.222	359.228	13.7264	0.548	0.00154709
745	QQQPGMT	28.09		788.349	789.353	7.0195	0.62	1
746	AADAI	28.05		459.233	460.239	9.5321	0.533	0.999984
747	AADAL	28.05		459.233	460.239	9.5321	0.461	1
748	QII	28.04		372.237	373.243	17.246	0.017	4.24594e-10
749	QIL	28.04		372.237	373.243	17.246	0.021	2.78678e-09
750	QLI	28.04		372.237	373.243	17.246	0.024	2.78678e-09
751	QLL	28.04		372.237	373.243	17.246	0.024	2.06699e-07
752	HII	28.02		381.238	382.245	8.6745	0.015	4.54773e-10
753	HIL	28.02		381.238	382.245	8.6745	0.012	3.32117e-09
754	HLI	28.02		381.238	382.245	8.6745	0.012	3.32117e-09
755	HLL	28.02		381.238	382.245	8.6745	0.019	2.54517e-09
756	VVDV	27.99		430.243	431.248	10.9151	0.938	0.999992
757	EVW	27.96		432.201	433.205	7.6493	0.792	0.000887476
758	IV	27.96		230.163	231.17	6.0163	0.028	5.39386e-09
759	LV	27.96		230.163	231.17	6.0163	0.731	0.325419
760	EPAF	27.93		462.211	463.221	12.9027	0.099	0.972381
761	GVIT	27.93		388.232	389.24	17.132	0.057	0.999997
762	GVLT	27.93		388.232	389.24	17.132	0.335	0.999669
763	TLFPLGGL	27.86		816.475	817.474	46.7258	0.086	0.0710994
764	FPT	27.85		363.179	364.185	11.7684	0.102	8.67794e-07
765	VVTEGQG	27.85		688.339	689.351	17.6837	0.906	1
766	DYI	27.84		409.185	410.191	13.8765	0.077	3.90294e-06
767	DYL	27.84		409.185	410.191	13.8765	0.114	0.997593
768	IGVP	27.84		384.237	385.242	11.6373	0.104	1.43427e-09
769	LGVP	27.84		384.237	385.242	11.6373	0.181	1.26057e-07
770	TVVGI	27.84		487.301	488.311	21.3465	0.135	0.999998
771	TVVGL	27.84		487.301	488.311	21.3465	0.4	1
772	VVIGS	27.84		473.285	474.294	10.1244	0.196	0.110901
773	VVLGS	27.84		473.285	474.294	10.1244	0.157	0.00107368
774	NTLVNS	27.83		646.329	647.336	8.6275	0.645	1
775	YF	27.82		328.142	329.151	13.7253	0.033	6.77116e-09
776	AEP	27.76		315.143	316.15	2.8792	0.876	0.949166
777	VII	27.76		343.247	344.254	21.3771	0.023	7.59789e-09
778	VIL	27.76		343.247	344.254	21.3771	0.013	7.59789e-09
779	VLI	27.76		343.247	344.254	21.3771	0.013	7.59789e-09
780	VLL	27.76		343.247	344.254	21.3771	0.027	4.58572e-09
781	FISV	27.74		464.264	465.23	19.0049	0.635	1.22476e-05
782	FLSV	27.74		464.264	465.23	19.0049	0.884	0.00508034
783	ISIE	27.74		460.253	461.258	13.4565	0.171	0.044588
784	ISLE	27.74		460.253	461.258	13.4565	0.623	0.757312
785	LSIE	27.74		460.253	461.258	13.4565	0.375	0.218175
786	LSLE	27.74		460.253	461.258	13.4565	0.165	0.999999
787	ITNLVG	27.73		615.359	616.363	13.5224	0.204	1
788	AIE	27.72		331.174	332.183	7.0102	0.635	1.63912e-05
789	ALE	27.72		331.174	332.183	7.0102	0.476	0.999783
790	VGGSPVGV	27.66		670.365	671.371	18.3792	0.423	0.324097
791	FGR	27.65		378.202	379.204	3.4664	0.043	2.68729e-09
792	IGGISS	27.63		532.286	533.293	10.9822	0.123	0.00534712
793	VTAP	27.62		386.216	387.219	8.2136	0.308	0.995345
794	YHSI	27.62		518.249	519.265	8.071	0.016	0.942303
795	YHSL	27.62		518.249	519.265	8.071	0.034	0.0309633
796	RVCG	27.6		433.211	434.218	4.3667	0.208	1.42476e-08
797	VGFG	27.57		378.19	379.195	12.509	0.419	1.87688e-07
798	IRIE	27.55		529.322	530.326	10.1887	0.093	0.262755
799	IRLE	27.55		529.322	530.326	10.1887	0.979	0.402737
800	LRIE	27.55		529.322	530.326	10.1887	0.982	0.262755
801	LRLE	27.55		529.322	530.326	10.1887	0.924	0.999631
802	TSVT	27.55		406.206	407.21	16.7682	0.66	1
803	IDVA	27.5		416.227	417.234	14.4733	0.195	8.40986e-05
804	LDVA	27.5		416.227	417.234	14.4733	0.254	0.999797
805	RIKN	27.5		529.334	530.336	9.9784	0.766	0.00534712
806	RLKN	27.5		529.334	530.336	9.9784	0.272	0.897069
807	QEVP	27.49		471.233	472.24	8.2654	0.16	0.165618
808	GMGLPSNP	27.47		771.359	772.362	20.5969	0.111	0.999946
809	TVAAG	27.47		417.222	418.227	4.8243	0.914	1
810	VAGAA	27.47		387.212	388.219	2.994	0.733	0.999967
811	VAVG	27.47		344.206	345.214	5.7284	0.845	0.0515106
812	ISVGA	27.45		445.254	446.256	8.364	0.305	0.074611
813	LSVGA	27.45		445.254	446.256	8.364	0.161	0.809436
814	QPQLPFPQQPQQPFPQPQQ	27.42		2257.13	1129.56	34.0218	0.125	1
815	REF	27.41		450.223	451.227	17.0536	0.354	0.999183
816	IGGLSS	27.39		532.286	533.293	10.9822	0.148	0.356662
817	LGGISS	27.39		532.286	533.293	10.9822	0.2	0.00208744
818	LGGLSS	27.39		532.286	533.293	10.9822	0.354	0.961441
819	GEGVI	27.38		473.248	474.256	13.6838	0.185	0.000253487
820	GGNSHANAI	27.37		839.389	840.396	6.0896	0.64	0.93168
821	KSM	27.3		364.178	365.182	11.0312	0.927	0.998091
822	FIT	27.29		379.211	380.219	13.5041	0.054	0.00217387
823	FLT	27.29		379.211	380.219	13.5041	0.116	0.880145
824	KFTA	27.28		465.259	466.265	3.5868	0.526	0.0176885
825	DAVP	27.24		400.196	401.204	8.2265	0.215	0.727397
826	ISPGV	27.23		471.269	472.28	8.9134	0.04	0.853471
827	LSPGV	27.23		471.269	472.28	8.9134	0.069	0.97958
828	KSVY	27.21		495.269	496.273	8.5287	0.103	0.912487
829	SPTF	27.21		450.211	451.227	17.0536	0.444	0.994751
830	TIGM	27.19		420.204	421.213	12.5434	0.137	2.30962e-05
831	TLGM	27.19		420.204	421.213	12.5434	0.719	0.243372
832	PY	27.18		278.127	279.135	5.3912	0.021	2.2272e-10
833	APY	27.15		349.164	350.167	8.4261	0.13	0.987415
834	VITPQ	27.15		556.322	557.328	9.5942	0.249	0.999816
835	VLTPQ	27.15		556.322	557.328	9.5942	0.084	1
836	FT	27.1		266.127	267.132	7.7474	0.078	0.00381275
837	QAI	27.07		330.19	331.197	55.1171	0.207	3.29078e-08
838	QAL	27.07		330.19	331.197	55.1171	0.231	0.110312
839	EAVE	27.05		446.201	447.206	5.1993	0.892	0.999968
840	GSIGF	27.05		479.238	480.246	15.5072	0.249	9.89464e-05
841	GSLGF	27.05		479.238	480.246	15.5072	0.651	0.0917936
842	KHT	27.04		384.212	385.219	6.5911	0.216	0.999892
843	IGADI	27		487.264	488.27	12.3483	0.15	0.923672
844	IGADL	27		487.264	488.27	12.3483	0.353	0.989882
845	LGADI	27		487.264	488.27	12.3483	0.093	0.215074
846	LGADL	27		487.264	488.27	12.3483	0.341	1
847	PVAAV	26.99		455.274	456.277	15.3916	0.041	0.996378
848	FI	26.97		278.163	279.168	15.6866	0.034	5.14304e-11
849	FL	26.97		278.163	279.168	15.6866	0.043	1.30622e-09
850	GVCT	26.94		378.157	379.161	9.5415	0.729	1
851	TAEEAL	26.91		632.302	633.309	11.0359	0.858	1
852	RI	26.82		287.196	288.202	12.4573	0.067	9.93098e-07
853	RL	26.82		287.196	288.202	12.4573	0.23	9.2933e-05
854	VVI	26.79		329.231	330.238	15.4581	0.456	5.84794e-06
855	VVL	26.79		329.231	330.238	15.4581	0.668	2.73946e-05
856	AFEP	26.78		462.211	463.218	12.9166	0.092	0.214059
857	AIVK	26.78		429.295	430.298	4.6708	0.48	5.63193e-08
858	ALVK	26.78		429.295	430.298	4.6708	0.412	7.1547e-07
859	ASHI	26.78		426.223	427.23	3.0776	0.342	0.00841505
860	ASHL	26.78		426.223	427.23	3.0776	0.306	0.286926
861	QVI	26.77		358.222	359.229	10.617	0.139	7.85297e-11
862	QVL	26.77		358.222	359.229	10.617	0.5	5.48062e-10
863	KVI	26.74		358.258	359.266	8.6733	0.167	5.72311e-09
864	KVL	26.74		358.258	359.266	8.6733	0.586	5.72311e-09
865	AIVYS	26.72		551.295	552.297	12.2823	0.102	0.755094
866	ALVYS	26.72		551.295	552.297	12.2823	0.065	0.88946
867	GFEI	26.72		464.227	465.234	7.8145	0.015	2.81741e-05
868	GFEL	26.72		464.227	465.234	7.8145	0.277	0.999659
869	VIY	26.72		393.226	394.236	12.6742	0.021	4.05923e-05
870	VLY	26.72		393.226	394.236	12.6742	0.022	0.000699022
871	TIFP	26.7		476.264	477.268	30.576	0.051	1.18902e-06
872	TLFP	26.7		476.264	477.268	30.576	0.115	1.12371e-08
873	IATIG	26.68		473.285	474.289	17.2122	0.049	0.00417252
874	IATLG	26.68		473.285	474.289	17.2122	0.166	0.999982
875	LATIG	26.68		473.285	474.289	17.2122	0.048	0.999799
876	LATLG	26.68		473.285	474.289	17.2122	0.342	1
877	AFTPIQY	26.66		838.423	839.465	32.7992	0.145	0.999995
878	AFTPLQY	26.66		838.423	839.465	32.7992	0.916	1
879	APVE	26.64		414.211	415.218	3.5701	0.07	0.716883
880	VTY	26.62		381.19	382.197	14.4721	0.924	0.999992
881	VIT	26.61		331.211	332.219	51.8034	0.126	0.0443503
882	VLT	26.61		331.211	332.219	51.8034	0.543	0.992129
883	IGGQ	26.6		373.196	374.204	3.0433	0.029	0.500342
884	LGGQ	26.6		373.196	374.204	3.0433	0.028	0.999719
885	SYQDISVSA	26.6		968.445	969.458	19.299	0.257	1
886	TGGV	26.6		332.17	333.172	2.9593	0.621	0.999841
887	FGW	26.58		408.18	409.184	7.7223	0.026	1.3477e-09
888	AGV	26.56		245.137	246.145	4.7322	0.149	0.0347489
889	PPPP	26.56		406.222	407.226	22.3683	0.058	0.00418928
890	SIIQ	26.54		459.269	460.273	12.4784	0.036	0.00823449
891	SILQ	26.54		459.269	460.273	12.4784	0.103	0.000135345
892	SLIQ	26.54		459.269	460.273	12.4784	0.049	0.000135345
893	SLLQ	26.54		459.269	460.273	12.4784	0.125	0.0569769
894	IES	26.52		347.169	348.173	3.4808	0.525	0.00707441
895	LES	26.52		347.169	348.173	3.4808	0.886	0.999999
896	STIA	26.51		390.211	391.216	6.4101	0.738	0.999997
897	STLA	26.51		390.211	391.216	6.4101	0.745	1
898	NF	26.49		279.122	280.13	7.2083	0.088	3.45897e-05
899	AIAGSIGIG	26.47		757.433	758.435	26.757	0.703	0.54945
900	QAIE	26.47		459.233	460.24	5.7642	0.534	0.999789
901	QALE	26.47		459.233	460.24	5.7642	0.038	1
902	AQIE	26.42		459.233	460.237	5.1674	0.665	0.693748
903	AQLE	26.42		459.233	460.237	5.1674	0.088	1
904	IVSGG	26.4		431.238	432.198	2.5677	0.04	0.000304124
905	LVSGG	26.4		431.238	432.198	2.5677	0.045	0.892803
906	TEIQ	26.38		489.243	490.25	4.9078	0.708	0.99998
907	TELQ	26.38		489.243	490.25	4.9078	0.369	1
908	MR	26.33		305.152	306.157	8.276	0.75	0.000763684
909	SKVH	26.33		469.265	470.269	0.9979	0.737	0.356341
910	NSAKM	26.29		549.258	550.263	6.3118	0.979	0.999947
911	YI	26.27		294.158	295.164	10.3629	0.028	6.20575e-10
912	YL	26.27		294.158	295.164	10.3629	0.043	2.6103e-10
913	PYVD	26.26		492.222	493.225	8.8779	0.615	0.376275
914	IAGI	26.25		372.237	373.243	19.9108	0.027	7.70282e-08
915	IAGL	26.25		372.237	373.243	19.9108	0.032	1.49869e-08
916	LAGI	26.25		372.237	373.243	19.9108	0.031	1.56854e-09
917	LAGL	26.25		372.237	373.243	19.9108	0.055	1.33638e-05
918	GQIY	26.22		479.238	480.244	12.3148	0.019	0.018433
919	GQLY	26.22		479.238	480.244	12.3148	0.023	0.938743
920	IRC	26.22		390.205	391.211	4.7653	0.838	4.1482e-10
921	LRC	26.22		390.205	391.211	4.7653	0.713	4.90989e-06
922	NLFTGW	26.21		736.354	737.36	43.7704	0.03	0.94308
923	IVIQ	26.16		471.306	472.312	15.4254	0.026	6.59093e-05
924	IVLQ	26.16		471.306	472.312	15.4254	0.027	0.000107516
925	LVIQ	26.16		471.306	472.312	15.4254	0.706	6.59093e-05
926	LVLQ	26.16		471.306	472.312	15.4254	0.86	6.34212e-06
927	RYF	26.16		484.243	485.252	22.9128	0.04	2.71406e-08
928	TSVI	26.12		418.243	419.251	8.3781	0.363	0.992186
929	TSVL	26.12		418.243	419.251	8.3781	0.789	0.999998
930	SVIVLPAGHPATF	26.11		1307.72	654.863	38.976	0.075	0.976447
931	ISQE	26.1		475.228	476.235	4.8921	0.396	1
932	LSQE	26.1		475.228	476.235	4.8921	0.107	1
933	IY	26.09		294.158	295.165	10.6497	0.028	1.1172e-09
934	LY	26.09		294.158	295.165	10.6497	0.042	4.69924e-10
935	AAGF	26.08		364.175	365.181	9.6556	0.2	0.00212554
936	APAF	26.07		404.206	405.213	11.0947	0.077	1.97113e-06
937	SGVAA	26.07		403.207	404.213	5.0153	0.906	0.999998
938	YPIVS	26.05		577.311	578.314	17.3	0.065	0.982199
939	IRV	26.04		386.264	387.272	8.5912	0.636	6.31987e-12
940	LRV	26.04		386.264	387.272	8.5912	0.962	3.56103e-09
941	ATSTLA	26.02		562.296	563.3	8.2347	0.948	1
942	QDVP	26.01		457.217	458.227	4.672	0.09	0.960572
943	FFA	26		383.185	384.187	6.5246	0.034	2.00444e-08
944	IITN	26		459.269	460.242	8.4132	0.223	0.999996
945	ILTN	26		459.269	460.242	8.4132	0.148	0.999996
946	LITN	26		459.269	460.242	8.4132	0.155	0.999996
947	LLTN	26		459.269	460.242	8.4132	0.306	1
948	IGIT	25.99		402.248	403.253	11.6721	0.042	7.5238e-08
949	IGLT	25.99		402.248	403.253	11.6721	0.047	0.865914
950	LGIT	25.99		402.248	403.253	11.6721	0.056	0.0462974
951	LGLT	25.99		402.248	403.253	11.6721	0.11	0.995779
952	VEEV	25.99		474.233	475.242	9.3816	0.975	1
953	NDIQ	25.98		488.223	489.225	2.9975	0.573	1
954	NDLQ	25.98		488.223	489.225	2.9975	0.138	1
955	FSPV	25.97		448.232	449.238	15.3115	0.79	0.00218604
956	TVGAG	25.97		403.207	404.215	5.1001	0.172	1
957	VGDP	25.97		386.18	387.188	3.5166	0.369	0.866231
958	TGYV	25.95		438.211	439.218	8.7576	0.391	1
959	DQASLQ	25.93		660.308	661.311	7.0809	0.281	1
960	YAAY	25.93		486.211	487.218	9.9772	0.894	5.36522e-09
961	DIIT	25.92		460.253	461.208	15.7777	0.206	0.999999
962	DILT	25.92		460.253	461.208	15.7777	0.389	0.999999
963	DLIT	25.92		460.253	461.208	15.7777	0.136	0.999999
964	DLLT	25.92		460.253	461.208	15.7777	0.094	1
965	VTPM	25.9		446.22	447.227	15.506	0.853	0.810187
966	EQSGLQ	25.89		660.308	661.312	7.036	0.561	1
967	TAIVVDVGTANN	25.89		1172.6	1173.61	27.6726	0.886	1
968	AVSI	25.88		388.232	389.237	9.3935	0.121	0.142308
969	AVSL	25.88		388.232	389.237	9.3935	0.192	0.302777
970	YIGT	25.88		452.227	453.233	17.2297	0.067	0.845687
971	YLGT	25.88		452.227	453.233	17.2297	0.135	0.999999
972	TQY	25.86		410.18	411.186	4.7516	0.539	1
973	SVGALLSDF	25.85		907.465	908.464	44.1156	0.049	1
974	DPAF	25.83		448.196	449.203	12.4247	0.769	0.00143019
975	APGP	25.82		340.175	341.184	2.9008	0.046	0.999983
976	TAIAI	25.81		487.301	488.303	10.0562	0.131	0.0143238
977	TAIAL	25.81		487.301	488.303	10.0562	0.262	0.999953
978	TALAI	25.81		487.301	488.303	10.0562	0.228	0.999974
979	TALAL	25.81		487.301	488.303	10.0562	0.373	1
980	RPS	25.8		358.197	359.229	10.617	0.758	0.00698296
981	GSQF	25.79		437.191	438.195	8.3451	0.851	1
982	AFR	25.77		392.217	393.222	6.639	0.692	8.48994e-10
983	GIGGA	25.77		373.196	374.202	2.9813	0.023	0.00401427
984	GLGGA	25.77		373.196	374.202	2.9813	0.023	0.331405
985	ADGVI	25.76		473.248	474.255	13.584	0.177	0.00382972
986	ADGVL	25.76		473.248	474.255	13.584	0.189	0.0787838
987	IGGGA	25.76		373.196	374.204	3.0433	0.087	0.0679528
988	LGGGA	25.76		373.196	374.204	3.0433	0.045	0.965584
989	ITMP	25.75		460.236	461.244	17.2484	0.291	3.34027e-05
990	LTMP	25.75		460.236	461.244	17.2484	0.304	0.0109865
991	SGVI	25.74		374.216	375.221	13.6617	0.044	0.0162386
992	SGVL	25.74		374.216	375.221	13.6617	0.143	1.89509e-05
993	TATSIA	25.74		562.296	563.299	8.3663	0.964	1
994	LQEQIQ	25.73		757.397	758.404	10.4812	0.708	1
995	LQEQLQ	25.73		757.397	758.404	10.4812	0.725	1
996	DAVV	25.72		402.211	403.217	8.1784	0.375	0.999902
997	FDPN	25.71		491.202	492.207	7.2153	0.093	0.999999
998	ISVP	25.71		414.248	415.254	17.0513	0.967	0.409633
999	LSVP	25.71		414.248	415.254	17.0513	0.975	0.992724
1000	SIQGL	25.71		516.291	517.295	12.3495	0.031	0.000270551
1001	SLQGL	25.71		516.291	517.295	12.3495	0.118	0.467208
1002	VAVAG	25.7		415.243	416.247	8.3298	0.031	0.999347
1003	SFDP	25.67		464.191	465.2	6.1036	0.1	0.887479
1004	RT	25.66		275.159	276.167	2.2256	0.194	0.999248
1005	ISSGF	25.65		509.248	510.256	14.0992	0.06	0.891725
1006	LSSGF	25.65		509.248	510.256	14.0992	0.199	0.999742
1007	SII	25.65		331.211	332.218	51.8818	0.024	7.26528e-07
1008	SIL	25.65		331.211	332.218	51.8818	0.05	4.47957e-05
1009	SLI	25.65		331.211	332.218	51.8818	0.048	4.47957e-05
1010	SLL	25.65		331.211	332.218	51.8818	0.159	0.000289998
1011	TFTQ	25.65		495.233	496.237	10.7532	0.552	1
1012	VADV	25.65		402.211	403.218	10.0209	0.5	1
1013	AAAVM	25.64		461.231	462.236	15.3138	0.152	0.998081
1014	PHHT	25.64		490.229	492.207	11.5742	0.717	0.026957
1015	VLDALK	25.64		657.406	658.409	10.3279	0.853	0.999473
1016	TVDVS	25.63		519.254	520.263	6.8008	0.946	1
1017	TLFPLGGLL	25.62		929.559	930.559	50.2447	0.089	2.98702e-05
1018	GFVT	25.61		422.216	423.224	12.2518	0.117	1
1019	IAGGI	25.6		429.259	430.262	14.4745	0.016	0.778052
1020	IAGGL	25.6		429.259	430.262	14.4745	0.018	0.0294686
1021	LAGGI	25.6		429.259	430.262	14.4745	0.017	0.00609577
1022	LAGGL	25.6		429.259	430.262	14.4745	0.025	0.928816
1023	YGAV	25.58		408.201	409.204	10.6018	0.068	0.303968
1024	FVEVNEE	25.57		864.386	865.39	14.7729	0.737	1
1025	VGFT	25.56		422.216	423.222	14.6365	0.525	0.999953
1026	FV	25.55		264.147	265.153	9.444	0.066	5.58459e-08
1027	FGPTG	25.54		477.222	478.23	10.3083	0.026	0.0079389
1028	RIVP	25.54		483.317	484.216	9.9012	0.376	4.60833e-11
1029	RLVP	25.54		483.317	484.216	9.9012	0.939	1.07343e-10
1030	VSIAG	25.53		445.254	446.26	8.5264	0.078	0.000575241
1031	VSLAG	25.53		445.254	446.26	8.5264	0.183	0.864068
1032	QGIY	25.49		479.238	480.241	12.1996	0.017	0.0210031
1033	QGLY	25.49		479.238	480.241	12.1996	0.021	0.969306
1034	FVEVPGGLT	25.47		917.486	918.499	33.8704	0.167	1
1035	ARMP	25.46		473.242	474.186	11.2803	0.694	3.00284e-07
1036	PSSI	25.46		402.211	403.216	12.4737	0.217	0.00160856
1037	PSSL	25.46		402.211	403.216	12.4737	0.542	0.00983984
1038	ATY	25.45		353.159	354.163	12.5233	0.906	0.999892
1039	EVFS	25.45		480.222	481.231	10.7226	0.47	0.999964
1040	EQW	25.44		461.191	462.195	11.5889	0.143	0.98957
1041	VDVT	25.41		432.222	432.732	17.0667	0.703	1
1042	GIAGA	25.4		387.212	388.218	2.9168	0.053	0.000269861
1043	GIATPV	25.4		556.322	557.329	11.4855	0.281	0.233278
1044	GLAGA	25.4		387.212	388.218	2.9168	0.065	0.0818884
1045	ESAVG	25.39		461.212	462.218	5.0352	0.911	0.996247
1046	SIAF	25.39		436.232	437.237	20.2186	0.099	2.47327e-06
1047	SLAF	25.39		436.232	437.237	20.2186	0.306	9.32798e-05
1048	SYYT	25.39		532.217	534.255	10.1583	0.355	1
1049	TVFQ	25.37		493.254	494.261	4.9828	0.211	1
1050	EEVKVE	25.36		731.37	732.37	7.8669	0.713	1
1051	KSGSP	25.35		474.244	476.242	22.9117	0.577	0.999942
1052	SVAIV	25.35		487.301	488.269	12.4655	0.06	0.556659
1053	SVALV	25.35		487.301	488.269	12.4655	0.105	0.410294
1054	IPVP	25.34		424.269	425.276	20.6732	0.099	0.000546357
1055	LPVP	25.34		424.269	425.276	20.6732	0.486	0.08851
1056	RIIE	25.33		529.322	530.328	10.0762	0.058	0.262755
1057	RILE	25.33		529.322	530.328	10.0762	0.982	0.262755
1058	RLIE	25.33		529.322	530.328	10.0762	0.982	0.262755
1059	RLLE	25.33		529.322	530.328	10.0762	0.891	0.882908
1060	TIRW	25.32		574.323	575.324	17.3787	0.019	0.388119
1061	TLRW	25.32		574.323	575.324	17.3787	0.16	0.84924
1062	IGGIG	25.31		415.243	416.249	11.5865	0.021	0.694423
1063	IGGLG	25.31		415.243	416.249	11.5865	0.031	0.0465279
1064	LGGIG	25.31		415.243	416.249	11.5865	0.023	0.00396011
1065	LGGLG	25.31		415.243	416.249	11.5865	0.032	0.990305
1066	MIPT	25.31		460.236	461.245	11.7082	0.471	0.000169617
1067	MLPT	25.31		460.236	461.245	11.7082	0.739	0.0531089
1068	FLRLMVLFSPV	25.29		1320.76	661.393	34.9382	0.057	0.655298
1069	ATTSI	25.28		491.259	492.261	8.6946	0.952	1
1070	ATTSL	25.28		491.259	492.261	8.6946	0.959	1
1071	IVIP	25.27		440.3	441.307	23.9466	0.031	2.37798e-10
1072	IVLP	25.27		440.3	441.307	23.9466	0.025	1.263e-07
1073	LVIP	25.27		440.3	441.307	23.9466	0.094	2.35405e-09
1074	LVLP	25.27		440.3	441.307	23.9466	0.616	1.263e-07
1075	PVV	25.26		313.2	314.203	8.8095	0.77	0.032257
1076	TSY	25.22		369.154	370.158	2.6308	0.906	0.999994
1077	NW	25.2		318.133	160.073	5.2243	0.112	3.07661e-08
1078	ITN	25.19		346.185	347.191	3.4343	0.252	0.997317
1079	LTN	25.19		346.185	347.191	3.4343	0.427	0.999999
1080	DIIN	25.16		473.248	474.254	8.2324	0.207	0.999998
1081	DILN	25.16		473.248	474.254	8.2324	0.829	0.999998
1082	DLIN	25.16		473.248	474.254	8.2324	0.09	0.999998
1083	DLLN	25.16		473.248	474.254	8.2324	0.024	1
1084	IDIE	25.15		488.248	489.248	14.6376	0.199	0.976446
1085	IDLE	25.15		488.248	489.248	14.6376	0.318	0.99944
1086	LDIE	25.15		488.248	489.248	14.6376	0.935	0.99944
1087	LDLE	25.15		488.248	489.248	14.6376	0.155	0.999999
1088	SIP	25.15		315.179	316.186	8.8955	0.057	0.000329021
1089	SLP	25.15		315.179	316.186	8.8955	0.714	0.0215887
1090	AYSV	25.13		438.211	439.218	7.8599	0.816	0.999722
1091	DVAIK	25.1		544.322	545.328	5.2466	0.296	0.0115849
1092	DVALK	25.1		544.322	545.328	5.2466	0.291	0.989812
1093	QLREVFVY	25.05		1052.57	527.286	15.5792	0.975	1
1094	AIID	25.01		430.243	431.249	12.4109	0.091	0.000100222
1095	AILD	25.01		430.243	431.249	12.4109	0.208	3.83258e-06
1096	ALID	25.01		430.243	431.249	12.4109	0.148	0.00025519
1097	ALLD	25.01		430.243	431.249	12.4109	0.392	0.810464
1098	VVV	25.01		315.216	316.223	10.0044	0.851	5.39648e-06
1099	SISP	25		402.211	403.218	9.2466	0.406	4.33648e-06
1100	SLSP	25		402.211	403.218	9.2466	0.795	0.0174826
1101	GYYGE	24.99	97.8	587.223	588.227	9.351	0.487	1
1102	GVSPGGV	24.99		571.297	572.303	9.8854	0.095	0.00016083
1103	IGTVP	24.97		485.285	486.289	10.3255	0.078	0.0179693
1104	LGTVP	24.97		485.285	486.289	10.3255	0.054	0.989629
1105	TEAP	24.97		416.191	417.197	2.9836	0.445	1
1106	KNQ	24.95		388.207	389.208	4.3523	0.395	0.999981
1107	DIIP	24.94		456.258	457.262	12.377	0.025	0.00572577
1108	DILP	24.94		456.258	457.262	12.377	0.158	0.00572577
1109	DLIP	24.94		456.258	457.262	12.377	0.905	0.00572577
1110	DLLP	24.94		456.258	457.262	12.377	0.959	0.0210911
1111	GYAV	24.94		408.201	409.204	10.6018	0.11	0.0166158
1112	QVF	24.93		392.206	393.214	16.767	0.077	4.63615e-05
1113	AQIP	24.91		427.243	428.246	11.5401	0.328	0.0245309
1114	AQLP	24.91		427.243	428.246	11.5401	0.923	0.093509
1115	AVAGFLTSGALGLGGLSSL	24.87		1689.93	845.969	48.7615	0.119	1
1116	TPSF	24.85		450.211	451.22	22.4017	0.131	0.0231778
1117	VIAAIPTIK	24.85		924.601	925.603	30.3733	0.257	0.999858
1118	EYY	24.82		473.18	474.186	11.2803	0.824	0.596462
1119	IQGP	24.82		413.227	414.232	4.0721	0.036	1.71338e-06
1120	IVTPQ	24.82		556.322	557.325	9.5626	0.452	0.999816
1121	LQGP	24.82		413.227	414.232	4.0721	0.031	0.748288
1122	LVTPQ	24.82		556.322	557.325	9.5626	0.162	1
1123	TTTT	24.81		422.201	423.2	2.8524	0.885	1
1124	VRV	24.78		372.248	373.16	5.0637	0.133	2.077e-06
1125	YVC	24.77		383.151	384.156	10.9316	0.964	0.0122098
1126	PGDT	24.76		388.159	389.171	19.11	0.204	1
1127	AIGAI	24.75		443.274	444.277	14.1332	0.037	0.0363792
1128	AIGAL	24.75		443.274	444.277	14.1332	0.157	0.0144773
1129	ALGAI	24.75		443.274	444.277	14.1332	0.224	0.143967
1130	ALGAL	24.75		443.274	444.277	14.1332	0.339	0.961472
1131	RTMH	24.75		543.259	544.257	6.1059	0.7	0.979641
1132	VDIE	24.74		474.233	475.24	9.2973	0.115	0.999824
1133	VDLE	24.74		474.233	475.24	9.2973	0.435	1
1134	AF	24.73		236.116	237.123	5.1593	0.083	3.70166e-08
1135	FFN	24.72		426.19	427.198	24.6834	0.019	5.68813e-07
1136	PIAP	24.72		396.237	397.239	8.7102	0.024	1.79566e-09
1137	PLAP	24.72		396.237	397.239	8.7102	0.04	6.05614e-08
1138	ARIA	24.7		429.27	430.274	3.4688	0.927	9.10466e-11
1139	ARLA	24.7		429.27	430.274	3.4688	0.822	1.63819e-07
1140	IGVE	24.69		416.227	417.231	9.3781	0.133	0.494382
1141	KQR	24.69		430.265	431.274	6.2592	0.126	1.0931e-06
1142	LGVE	24.69		416.227	417.231	9.3781	0.32	1
1143	KHF	24.68		430.233	431.243	19.0014	0.187	6.39196e-07
1144	NVVP	24.68		427.243	428.248	12.3448	0.479	0.881372
1145	HAVG	24.67		382.196	383.201	2.5567	0.385	0.911965
1146	KGGCP	24.64		460.21	461.256	15.4113	0.284	0.000521334
1147	TEIE	24.64		490.228	491.233	5.6951	0.827	0.999852
1148	TELE	24.64		490.228	491.233	5.6951	0.833	1
1149	TGVVG	24.64		431.238	432.243	6.9816	0.05	1
1150	TPFP	24.63		460.232	461.235	23.4921	0.082	0.000356443
1151	VVGSIV	24.63		572.353	573.355	21.2932	0.045	0.000158014
1152	VVGSLV	24.63		572.353	573.355	21.2932	0.091	0.843479
1153	LALAASVVG	24.62		799.48	800.483	32.3002	0.05	0.841427
1154	NININNA	24.59		771.388	772.396	15.3046	0.928	1
1155	AIGVA	24.58		429.259	430.266	10.6391	0.097	0.179351
1156	ALGVA	24.58		429.259	430.266	10.6391	0.085	0.999217
1157	ITVP	24.57		428.264	215.139	3.3965	0.947	5.76587e-07
1158	KK	24.57		274.2	275.208	1.0767	0.286	0.345969
1159	LTVP	24.57		428.264	215.139	3.3965	0.925	2.39428e-05
1160	DPSY	24.56		480.186	481.194	10.6544	0.061	0.971604
1161	EFVK	24.55		521.285	522.287	14.478	0.551	0.000100254
1162	DVTP	24.54		430.206	431.269	7.0492	0.189	1
1163	VLWGSIG	24.54		730.401	731.4	39.1749	0.143	0.400563
1164	ARPA	24.51		413.239	414.698	9.3452	0.895	2.68465e-07
1165	ITLGM	24.51		533.288	534.297	27.8908	0.122	2.89832e-06
1166	LTIGM	24.51		533.288	534.297	27.8908	0.044	2.89832e-06
1167	LTLGM	24.51		533.288	534.297	27.8908	0.114	0.0294894
1168	EVVQ	24.5		473.248	474.253	9.2375	0.974	0.999852
1169	YGGA	24.5		366.154	367.159	3.42	0.071	0.00076963
1170	STI	24.49		319.174	320.178	6.5234	0.279	0.984371
1171	STL	24.49		319.174	320.178	6.5234	0.442	0.999784
1172	IGTP	24.48		386.216	387.224	8.3935	0.227	2.88762e-06
1173	LGTP	24.48		386.216	387.224	8.3935	0.466	0.000180111
1174	VTGV	24.48		374.216	375.224	13.7114	0.962	0.999999
1175	PTHRMP	24.45		737.364	739.325	22.0165	0.074	0.992801
1176	VELSGK	24.44		631.354	632.354	12.0572	0.887	0.999954
1177	MGRFISG	24.43		766.38	767.401	10.4388	0.085	3.24715e-07
1178	ELLR	24.42	95.4	529.322	530.329	17.2169	0.686	0.256047
1179	EIIR	24.42		529.322	530.329	17.2169	0.065	0.0160073
1180	EILR	24.42		529.322	530.329	17.2169	0.98	0.0160073
1181	ELIR	24.42		529.322	530.329	17.2169	0.554	0.0160073
1182	EIY	24.41		423.2	424.207	11.292	0.089	3.37011e-05
1183	ELY	24.41		423.2	424.207	11.292	0.237	0.000477537
1184	GFR	24.39		378.202	379.209	9.6591	0.043	1.70955e-11
1185	AILGVS	24.36		558.338	559.342	22.8127	0.127	0.311921
1186	ALIGVS	24.36		558.338	559.342	22.8127	0.066	0.311921
1187	ALLGVS	24.36		558.338	559.342	22.8127	0.15	0.835233
1188	VLPVD	24.35	94	541.311	542.318	13.2487	0.918	0.000710672
1189	VIPVD	24.35		541.311	542.318	13.2487	0.452	0.00195827
1190	VYGIN	24.35		564.291	565.302	13.1041	0.458	0.400761
1191	WVILGHSE	24.35		939.481	940.487	31.978	0.6	0.999981
1192	IAAV	24.34		372.237	373.244	15.4231	0.532	1.08e-08
1193	LAAV	24.34		372.237	373.244	15.4231	0.157	1.9341e-05
1194	ANF	24.31		350.159	351.162	8.7055	0.043	0.0351959
1195	YPGT	24.31		436.196	437.202	8.8248	0.031	0.00547365
1196	PQFPP	24.3		584.296	585.301	20.1099	0.049	1.8888e-05
1197	FGIE	24.28		464.227	465.23	19.0049	0.017	0.00179662
1198	FGLE	24.28		464.227	465.23	19.0049	0.052	0.0113968
1199	FMP	24.28		393.172	394.179	2.1596	0.051	1.06728e-10
1200	AGGAY	24.27		437.191	438.199	3.601	0.159	0.999376
1201	AHR	24.27		382.208	383.214	2.4134	0.249	7.16757e-06
1202	VNPI	24.27		441.259	442.266	15.4417	0.136	0.529686
1203	VNPL	24.27		441.259	442.266	15.4417	0.829	0.999456
1204	LEVQQ	24.26		615.323	616.327	8.4907	0.615	1
1205	DNIY	24.24		523.228	524.237	10.9987	0.918	1
1206	DNLY	24.24		523.228	524.237	10.9987	0.868	1
1207	GTGPV	24.24		429.222	430.23	9.3135	0.069	0.999943
1208	PDVTAR	24.24		657.345	658.349	8.3017	0.646	1
1209	ASVV	24.23		374.216	375.221	13.6617	0.226	0.0737926
1210	VGP	24.23		271.153	272.161	3.5477	0.771	0.000167698
1211	VIV	24.23		329.231	330.238	15.5558	0.31	4.27053e-05
1212	VLV	24.23		329.231	330.238	15.5558	0.5	4.22183e-05
1213	SMK	24.22		364.178	365.182	10.9952	0.938	0.0603694
1214	APRNST	24.2		644.324	645.332	9.6309	0.448	1
1215	IAIGVS	24.19		558.338	559.342	22.8127	0.075	0.53811
1216	LAIGVS	24.19		558.338	559.342	22.8127	0.055	0.311921
1217	RWI	24.19		473.275	474.285	13.8296	0.012	2.09685e-12
1218	RWL	24.19		473.275	474.285	13.8296	0.015	4.83456e-11
1219	SRY	24.19		424.207	425.24	15.492	0.583	4.07783e-07
1220	KPQGF	24.18		575.307	576.244	12.9085	0.032	0.998129
1221	DIVQ	24.17		473.248	474.251	8.1819	0.703	0.993661
1222	DLVQ	24.17		473.248	474.251	8.1819	0.231	0.999987
1223	TVMR	24.17		505.268	506.273	6.7615	0.987	0.0123957
1224	IVSGQ	24.16		502.275	503.289	4.3389	0.079	0.32936
1225	LVSGQ	24.16		502.275	503.289	4.3389	0.218	0.599527
1226	PAFP	24.16		430.222	431.225	16.9998	0.036	3.26676e-11
1227	SGVT	24.16		362.18	363.184	16.3171	0.649	1
1228	TIIR	24.16		501.327	502.334	10.0914	0.069	0.00160113
1229	TILR	24.16		501.327	502.334	10.0914	0.058	0.00738347
1230	TLIR	24.16		501.327	502.334	10.0914	0.09	0.00738347
1231	TLLR	24.16		501.327	502.334	10.0914	0.133	3.35311e-07
1232	KSPW	24.14		516.27	517.28	27.8873	0.334	0.484882
1233	SGAPVY	24.13		592.286	593.291	11.232	0.06	0.86117
1234	GGSFT	24.12		467.202	468.21	20.6086	0.294	1
1235	ESSIK	24.1		562.296	563.305	2.2854	0.143	0.321815
1236	ESSLK	24.1		562.296	563.305	2.2854	0.528	0.995339
1237	SSSGIAE	24.08		649.292	650.256	3.3198	0.383	1
1238	IAVYS	24.07		551.295	552.297	12.2823	0.083	0.972228
1239	LAVYS	24.07		551.295	552.297	12.2823	0.157	0.90876
1240	ITGMA	24.06		491.241	492.248	10.1864	0.526	4.66736e-05
1241	LTGMA	24.06		491.241	492.248	10.1864	0.93	0.572072
1242	ISAP	24.05		386.216	387.219	8.2136	0.257	0.190739
1243	LSAP	24.05		386.216	387.219	8.2136	0.606	0.0404632
1244	IAQTI	24.03		544.322	545.326	17.0397	0.641	0.999999
1245	IAQTL	24.03		544.322	545.326	17.0397	0.587	1
1246	LAQTI	24.03		544.322	545.326	17.0397	0.209	0.999999
1247	LAQTL	24.03		544.322	545.326	17.0397	0.265	1
1248	HYI	23.99		431.217	432.223	58.7212	0.021	0.000115353
1249	HYL	23.99		431.217	432.223	58.7212	0.03	0.00340064
1250	AGGF	23.98		350.159	351.162	8.7055	0.023	1.92247e-06
1251	IIQPQQPAQYEVIR	23.98		1681.92	841.963	27.5327	0.184	1
1252	ITGI	23.94		402.248	403.256	10.6721	0.042	0.00557033
1253	ITGL	23.94		402.248	403.256	10.6721	0.046	0.082252
1254	LTGI	23.94		402.248	403.256	10.6721	0.044	0.351846
1255	LTGL	23.94		402.248	403.256	10.6721	0.108	0.999999
1256	DIQP	23.93		471.233	472.241	4.6732	0.174	0.000403096
1257	DLQP	23.93		471.233	472.241	4.6732	0.146	0.0376137
1258	KGVEPNV	23.93		741.402	742.402	8.7623	0.105	0.999999
1259	GPIW	23.92		471.248	472.252	29.0056	0.06	1.70751e-10
1260	GPLW	23.92		471.248	472.252	29.0056	0.044	3.29302e-07
1261	PF	23.92		262.132	263.137	8.8744	0.087	3.07274e-08
1262	VPV	23.92		313.2	314.204	8.8471	0.135	0.10095
1263	DLNVVA	23.91		629.338	630.343	13.6364	0.573	1
1264	KVMGH	23.9		570.295	572.276	21.5302	0.565	0.315624
1265	PVT	23.9		315.179	316.186	5.7607	0.479	0.0102126
1266	INSDL	23.89		560.281	561.292	4.7901	0.078	1
1267	LNSDI	23.89		560.281	561.292	4.7901	0.957	1
1268	LNSDL	23.89		560.281	561.292	4.7901	0.068	1
1269	SANPPE	23.89		613.271	614.273	5.498	0.905	0.998794
1270	AMGLACQ	23.88		692.299	695.325	12.4329	0.943	0.00027933
1271	PAAH	23.86		394.196	395.198	5.1958	0.261	0.0138466
1272	VDTI	23.84		446.238	447.245	16.2789	0.272	0.999998
1273	VDTL	23.84		446.238	447.245	16.2789	0.621	1
1274	VTAV	23.82		388.232	389.236	11.3108	0.394	0.999992
1275	IPVW	23.81		513.295	514.266	11.4695	0.027	2.49224e-11
1276	LPVW	23.81		513.295	514.266	11.4695	0.028	3.25791e-10
1277	NERA	23.8		488.234	489.244	3.588	0.5	1
1278	YKD	23.8		424.196	425.201	6.3766	0.626	0.232496
1279	EQAG	23.79		403.17	404.177	1.8024	0.262	1
1280	ISAI	23.78		402.248	403.25	20.3637	0.405	0.345273
1281	ISAL	23.78		402.248	403.25	20.3637	0.732	0.0685625
1282	LSAI	23.78		402.248	403.25	20.3637	0.836	0.00309614
1283	LSAL	23.78		402.248	403.25	20.3637	0.972	0.736544
1284	ITVDQ	23.77		574.296	575.298	9.4967	0.24	1
1285	KIQR	23.77		543.349	544.351	6.3911	0.41	9.84527e-05
1286	KLQR	23.77		543.349	544.351	6.3911	0.551	0.137652
1287	LTVDQ	23.77		574.296	575.298	9.4967	0.442	1
1288	KYAF	23.76		527.274	528.287	15.4628	0.027	0.000132905
1289	GWN	23.75		375.154	376.162	4.6379	0.077	0.183973
1290	AGGPF	23.74		447.212	448.216	13.8261	0.049	0.0448649
1291	QGWFR	23.74		692.339	693.349	13.4746	0.083	0.0280186
1292	KFM	23.73		424.214	425.222	19.1507	0.159	1.56096e-11
1293	PVYT	23.73		478.243	479.246	28.4278	0.129	0.00647566
1294	TAVT	23.73		390.211	391.22	6.0659	0.549	1
1295	PSATQ	23.72		502.239	503.243	5.2135	0.688	1
1296	VEVN	23.69		459.233	460.236	8.2171	0.436	1
1297	QDASLQ	23.67		660.308	661.311	7.0809	0.275	1
1298	QPNPPSE	23.66		767.345	769.858	7.0693	0.706	0.999995
1299	IHP	23.64		365.206	366.209	9.4276	0.021	0.000185451
1300	LHP	23.64		365.206	366.209	9.4276	0.044	5.50938e-05
1301	PKFIWP	23.64		786.443	787.945	40.0009	0.04	5.5425e-09
1302	PTNE	23.63		459.197	460.201	1.7229	0.307	1
1303	FGVK	23.62		449.264	450.267	10.6182	0.166	1.87613e-05
1304	GQGIIQPQQPAQLEVIR	23.62		1874.04	938.022	34.8153	0.175	1
1305	DMRQTVAVGVIK	23.58		1315.73	658.866	23.3674	0.94	0.999997
1306	HKT	23.58		384.212	385.215	6.4078	0.212	0.985474
1307	AVQG	23.57		373.196	374.204	2.8803	0.83	1
1308	YDVLQQ	23.57		764.37	765.373	15.5153	0.824	1
1309	IEVR	23.56		515.307	516.314	11.0173	0.042	0.00584309
1310	LEVR	23.56		515.307	516.314	11.0173	0.041	0.424444
1311	ALEGATVN	23.53		773.392	774.398	10.0809	0.892	1
1312	VNQIGTL	23.53		743.418	744.419	21.5652	0.049	1
1313	EIVR	23.52		515.307	516.314	11.0173	0.015	0.282255
1314	ELVR	23.52		515.307	516.314	11.0173	0.737	0.798221
1315	PVVP	23.52		410.253	411.26	13.7137	0.896	9.11947e-09
1316	ASPTL	23.51		487.264	489.242	22.0608	0.119	0.999999
1317	GIVSS	23.51		461.248	462.22	4.4148	0.381	0.00340084
1318	GLVSS	23.51		461.248	462.22	4.4148	0.828	0.141797
1319	DVVS	23.5		418.206	419.211	4.479	0.769	0.9948
1320	AIVMQQ	23.49		688.358	689.36	12.2247	0.806	0.0235293
1321	TAEP	23.49		416.191	417.196	2.8827	0.317	1
1322	LSGAE	23.48		475.228	476.237	5.1024	0.465	1
1323	ACI	23.46		305.141	306.146	6.2233	0.893	4.221e-06
1324	ACL	23.46		305.141	306.146	6.2233	0.921	0.00050041
1325	KSST	23.45		421.217	422.22	10.652	0.944	0.999997
1326	TSPQL	23.44		544.286	545.293	12.2699	0.123	1
1327	GGVVP	23.43		427.243	428.248	12.3448	0.035	0.0159194
1328	GWVF	23.43		507.248	508.275	22.4191	0.014	1.35804e-10
1329	YHH	23.43		455.192	456.2	6.9151	0.742	0.000101195
1330	YSIF	23.42		528.258	529.265	34.4939	0.023	2.03189e-07
1331	YSLF	23.42		528.258	529.265	34.4939	0.055	2.28327e-07
1332	KMH	23.41		414.205	416.248	4.3135	0.524	2.26909e-05
1333	IIEG	23.4		430.243	431.246	8.1487	0.059	0.00745255
1334	ILEG	23.4		430.243	431.246	8.1487	0.047	0.000735828
1335	LIEG	23.4		430.243	431.246	8.1487	0.044	0.000735828
1336	LLEG	23.4		430.243	431.246	8.1487	0.057	0.0378599
1337	PTVSF	23.39		549.28	550.281	22.3879	0.102	0.99937
1338	QEIP	23.38		485.248	486.256	9.4135	0.114	0.0084798
1339	QELP	23.38		485.248	486.256	9.4135	0.357	0.890158
1340	TPVSF	23.38		549.28	550.281	22.3879	0.112	0.986578
1341	DIVR	23.37		501.291	502.298	12.2998	0.008	0.000135345
1342	DLVR	23.37		501.291	502.298	12.2998	0.432	0.0516351
1343	IAEIS	23.37		531.29	532.301	13.7011	0.125	0.626385
1344	LAEIS	23.37		531.29	532.301	13.7011	0.586	0.983688
1345	LAELS	23.37		531.29	532.301	13.7011	0.058	0.999998
1346	PNLSDPN	23.36		755.345	756.357	9.7947	0.212	1
1347	ITSTSP	23.35		604.307	605.312	9.2053	0.875	1
1348	LTSTSP	23.35		604.307	605.312	9.2053	0.93	1
1349	QIGI	23.33		429.259	430.262	20.1088	0.021	0.23442
1350	QIGL	23.33		429.259	430.262	20.1088	0.017	0.106461
1351	QLGI	23.33		429.259	430.262	20.1088	0.015	0.576997
1352	QLGL	23.33		429.259	430.262	20.1088	0.017	0.628549
1353	ESDI	23.32		462.196	463.202	5.1144	0.147	1
1354	ESDL	23.32		462.196	463.202	5.1144	0.74	1
1355	AAGIP	23.31		427.243	428.247	11.6593	0.036	0.000406002
1356	AAGLP	23.31		427.243	428.247	11.6593	0.208	0.615024
1357	SFPV	23.26		448.232	449.238	24.2585	0.165	0.0919609
1358	AYGV	23.23		408.201	409.209	10.0068	0.077	0.104495
1359	QAIP	23.23		427.243	428.246	11.5401	0.616	6.28045e-05
1360	QALP	23.23		427.243	428.246	11.5401	0.976	0.890272
1361	VAIE	23.23		430.243	431.248	14.5918	0.299	4.7313e-05
1362	VALE	23.23		430.243	431.248	14.5918	0.081	0.999865
1363	KPQE	23.21		500.26	501.269	12.5574	0.485	0.999942
1364	LSNQLVEGQ	23.19		986.503	987.504	14.7913	0.754	1
1365	PAGP	23.19		340.175	341.18	3.0621	0.039	6.62401e-07
1366	VKI	23.19		358.258	359.262	8.722	0.167	5.72311e-09
1367	VKL	23.19		358.258	359.262	8.722	0.612	1.93021e-07
1368	VATAP	23.18		457.254	458.258	9.2363	0.376	0.999965
1369	SAPPP	23.16		467.238	468.244	13.4929	0.096	0.323327
1370	FTGVG	23.15		479.238	480.242	17.0829	0.2	0.999982
1371	QLPQQP	23.14		709.376	710.384	8.6453	0.38	0.86615
1372	TGSPGGF	23.14		621.276	623.281	18.8012	0.338	1
1373	GEGVL	23.12		473.248	474.256	13.6838	0.667	0.999758
1374	DVGI	23.09		402.211	403.219	10.0739	0.351	0.00856064
1375	DVGL	23.09		402.211	403.219	10.0739	0.184	1
1376	DVVY	23.09		494.238	495.245	12.7705	0.069	0.993344
1377	LTPMT	23.09		561.283	562.25	20.2257	0.42	0.796563
1378	YWR	23.09		523.254	524.262	12.5268	0.022	1.77537e-07
1379	LQLQ	23.06	90.2	500.296	501.3	11.6385	0.25	1
1380	AVSIV	23.06		487.301	488.27	12.3483	0.831	0.473776
1381	AVSLV	23.06		487.301	488.27	12.3483	0.924	0.825005
1382	IQIQ	23.06		500.296	501.3	11.6385	0.016	0.0506438
1383	IQLQ	23.06		500.296	501.3	11.6385	0.373	0.657396
1384	LQIQ	23.06		500.296	501.3	11.6385	0.312	0.680442
1385	GIQLSKP	23.05		741.438	742.441	12.2066	0.137	0.890869
1386	LSSVSVS	23.04		677.36	678.361	14.2093	0.435	0.999334
1387	GGTIVNS	23.01		646.329	647.335	8.5299	0.823	1
1388	ISDVS	23		519.254	520.263	6.7626	0.454	1
1389	LSDVS	23		519.254	520.263	6.7626	0.465	1
1390	AMR	22.98		376.189	377.198	5.0013	0.961	1.38509e-05
1391	FGM	22.98		353.141	354.144	15.5873	0.068	3.67743e-09
1392	VCVTGF	22.98		624.294	625.297	27.5257	0.954	1
1393	IEDPF	22.96		619.285	620.288	29.6813	0.208	1
1394	INVY	22.96		507.269	508.278	12.2335	0.585	0.0109953
1395	IQSPVS	22.96		629.338	630.343	10.1736	0.09	0.76056
1396	KESFKEL	22.96		879.47	880.466	26.483	0.919	0.999998
1397	LEDPF	22.96		619.285	620.288	29.6813	0.613	1
1398	LNVY	22.96		507.269	508.278	12.2335	0.071	0.00194231
1399	VPF	22.96		361.2	362.207	20.0557	0.074	4.54433e-05
1400	IINGM	22.95		546.284	547.289	15.3812	0.725	0.89372
1401	ILNGM	22.95		546.284	547.289	15.3812	0.069	0.89372
1402	LINGM	22.95		546.284	547.289	15.3812	0.615	0.89372
1403	LLNGM	22.95		546.284	547.289	15.3812	0.083	0.989477
1404	WGR	22.95		417.212	418.216	21.9762	0.083	4.34711e-10
1405	VPGV	22.94		370.222	371.229	5.6495	0.074	3.17208e-09
1406	YPSP	22.92		462.211	463.218	10.587	0.067	0.0026261
1407	KSSGP	22.91		474.244	476.242	22.9117	0.749	0.999942
1408	LSTAGTP	22.91		645.333	646.803	23.1723	0.071	1
1409	RGHY	22.91		531.255	532.287	12.2176	0.653	1.59234e-05
1410	VISGG	22.89		431.238	432.198	2.5677	0.041	0.0304677
1411	VLSGG	22.89		431.238	432.198	2.5677	0.061	0.0234653
1412	TIFGVPGDFN	22.88		1065.51	1066.52	42.577	0.054	1
1413	DVI	22.87		345.19	346.195	12.361	0.423	0.000144082
1414	DVL	22.87		345.19	346.195	12.361	0.352	0.806442
1415	EHVE	22.87		512.223	513.232	2.9043	0.623	0.975408
1416	LAKLNQILRIE	22.87		1309.81	655.903	39.1345	0.143	1
1417	PFAP	22.85		430.222	431.225	16.9998	0.04	5.82677e-11
1418	AVVE	22.84		416.227	417.231	9.3781	0.701	0.999999
1419	EVGK	22.84		431.238	432.241	5.0649	0.777	0.997723
1420	IRAI	22.83		471.317	472.321	9.9901	0.044	6.22176e-11
1421	IRAL	22.83		471.317	472.321	9.9901	0.052	4.02346e-10
1422	LRAI	22.83		471.317	472.321	9.9901	0.04	1.9729e-09
1423	LRAL	22.83		471.317	472.321	9.9901	0.094	2.87701e-07
1424	EGDVIVAPAGSIMHL	22.82		1507.77	754.889	42.2547	0.64	0.976447
1425	IGTW	22.82		475.243	476.244	20.154	0.02	1.59287e-05
1426	LGTW	22.82		475.243	476.244	20.154	0.03	4.6921e-06
1427	EVIES	22.81		575.28	576.287	9.5791	0.646	1
1428	EVLES	22.81		575.28	576.287	9.5791	0.928	1
1429	GVPF	22.8		418.222	419.23	15.4908	0.072	1.81297e-07
1430	LGAAIT	22.8		544.322	545.328	16.5598	0.221	0.999789
1431	LGAALT	22.8		544.322	545.328	16.5598	0.443	1
1432	AIEISG	22.79		588.312	589.316	14.1016	0.136	0.129533
1433	AIELSG	22.79		588.312	589.316	14.1016	0.159	0.989788
1434	ALELSG	22.79		588.312	589.316	14.1016	0.091	0.999922
1435	PPGQ	22.79		397.196	398.203	3.0127	0.032	0.985787
1436	LTNLVG	22.77		615.359	616.363	13.5224	0.094	1
1437	IVEN	22.73		473.248	474.255	10.6756	0.12	1
1438	LVEN	22.73		473.248	474.255	10.6756	0.5	1
1439	SMMP	22.72		464.176	465.181	12.3459	0.932	0.433099
1440	QVEP	22.71		471.233	473.265	10.6205	0.179	0.0376137
1441	AVGTD	22.7		461.212	462.22	4.4148	0.741	1
1442	GVGE	22.7		360.164	361.172	2.0996	0.274	0.999985
1443	AVEQ	22.69		445.217	446.224	8.3793	0.849	0.999983
1444	ETAI	22.69		432.222	433.227	3.5713	0.216	0.999998
1445	ETAL	22.69		432.222	433.227	3.5713	0.421	1
1446	ATVE	22.68		418.206	419.211	4.5589	0.77	0.999996
1447	KIVGA	22.67		486.317	487.319	8.3333	0.205	0.277368
1448	KLVGA	22.67		486.317	487.319	8.3333	0.772	0.811039
1449	IDGGI	22.65		473.248	474.252	12.4643	0.712	0.0593959
1450	LDGGI	22.65		473.248	474.252	12.4643	0.462	0.201575
1451	LDGGL	22.65		473.248	474.252	12.4643	0.275	0.999674
1452	AGIP	22.62		356.206	357.209	7.2495	0.021	4.92392e-09
1453	AGLP	22.62		356.206	357.209	7.2495	0.065	3.50826e-07
1454	HP	22.61		252.122	253.13	5.6414	0.037	0.02509
1455	IPGGI	22.61		455.274	456.281	20.3649	0.053	0.0726041
1456	IPGGL	22.61		455.274	456.281	20.3649	0.059	0.0726041
1457	LPGGI	22.61		455.274	456.281	20.3649	0.041	0.164084
1458	LPGGL	22.61		455.274	456.281	20.3649	0.043	0.848346
1459	QPEF	22.61		519.233	520.24	4.1238	0.153	0.010792
1460	SYDNIY	22.61		773.323	774.33	14.3824	0.413	1
1461	SPRNI	22.6		585.323	586.299	13.5111	0.297	0.00106443
1462	SPRNL	22.6		585.323	586.299	13.5111	0.396	0.999576
1463	IIGVS	22.58		487.301	488.304	19.0295	0.027	0.89372
1464	ILGVS	22.58		487.301	488.304	19.0295	0.037	0.765922
1465	LIGVS	22.58		487.301	488.304	19.0295	0.028	0.765922
1466	LLGVS	22.58		487.301	488.304	19.0295	0.057	0.999812
1467	KIEF	22.57		535.301	536.274	17.0994	0.03	3.07468e-06
1468	KLEF	22.57		535.301	536.274	17.0994	0.268	0.00128025
1469	RIIK	22.57		528.375	529.379	52.8516	0.019	2.57112e-11
1470	RILK	22.57		528.375	529.379	52.8516	0.048	1.66268e-10
1471	RLIK	22.57		528.375	529.379	52.8516	0.045	1.66268e-10
1472	RLLK	22.57		528.375	529.379	52.8516	0.334	1.89908e-09
1473	GAGGF	22.56		407.18	408.189	8.6757	0.025	0.999494
1474	IIPQQPQQP	22.56		1047.57	1048.57	13.8835	0.119	1
1475	TSSTHP	22.51		628.282	628.833	30.19	0.909	1
1476	TVGIE	22.5		517.275	518.279	15.677	0.908	0.999852
1477	AEVE	22.48		446.201	447.208	3.0468	0.883	0.999998
1478	AVQV	22.48		415.243	416.25	10.8204	0.518	0.999998
1479	HIY	22.46		431.217	432.219	58.6741	0.021	7.18973e-05
1480	HLY	22.46		431.217	432.219	58.6741	0.028	0.00607632
1481	VFGV	22.46		420.237	421.246	13.7288	0.044	6.87876e-08
1482	IIQPQQPAQLEGIR	22.45		1589.89	795.952	27.1163	0.16	1
1483	DAAAI	22.44		459.233	460.237	9.3958	0.516	0.00644937
1484	DAAAL	22.44		459.233	460.237	9.3958	0.391	1
1485	KGANAD	22.44		574.271	575.277	9.2536	0.846	1
1486	QQK	22.42		402.223	403.232	0.157	0.379	0.873575
1487	NKST	22.41		448.228	450.268	10.0551	0.924	1
1488	LAETA	22.4		503.259	504.265	8.1658	0.266	1
1489	SGMY	22.4		456.168	457.178	2.2448	0.97	0.000581249
1490	VIAD	22.39		416.227	417.236	5.4458	0.891	0.893522
1491	VLAD	22.39		416.227	417.236	5.4458	0.362	0.999105
1492	ARSSS	22.38		506.245	507.199	7.1808	0.579	0.999971
1493	ASPTI	22.38		487.264	489.242	22.0608	0.263	0.000961351
1494	AAAP	22.37		328.175	329.18	2.832	0.238	9.07568e-07
1495	IASG	22.37		346.185	347.191	3.4343	0.042	6.29535e-05
1496	LASG	22.37		346.185	347.191	3.4343	0.069	0.632341
1497	NVSVP	22.37		514.275	515.28	12.5586	0.582	0.947524
1498	KCDI	22.35		477.226	478.234	9.28	0.671	0.89372
1499	KCDL	22.35		477.226	478.234	9.28	0.308	0.999997
1500	ISNF	22.31		479.238	480.243	19.1282	0.171	0.979032
1501	IVEY	22.31		522.269	524.276	16.1845	0.585	2.40198e-07
1502	LSNF	22.31		479.238	480.243	19.1282	0.653	1
1503	LVEY	22.31		522.269	524.276	16.1845	0.439	0.370343
1504	KVAQ	22.29		444.27	445.278	2.0519	0.156	0.990887
1505	TIPT	22.28		430.243	431.232	13.6305	0.225	0.977182
1506	TLPT	22.28		430.243	431.232	13.6305	0.343	0.999998
1507	AEAY	22.26		452.191	453.197	6.3887	0.22	1
1508	ITTH	22.26		470.249	471.253	4.5444	0.542	0.000575241
1509	LTTH	22.26		470.249	471.253	4.5444	0.966	0.889237
1510	PIV	22.26		327.216	328.222	5.3923	0.023	0.0179258
1511	PLV	22.26		327.216	328.222	5.3923	0.914	0.00953032
1512	AEIKGV	22.25		615.359	616.362	9.451	0.452	0.000631443
1513	AIEV	22.25		430.243	431.247	12.3668	0.937	3.83258e-06
1514	ALEV	22.25		430.243	431.247	12.3668	0.242	0.999864
1515	VFEVN	22.25		606.301	607.305	12.9225	0.388	1
1516	PDY	22.24		393.154	394.161	51.8551	0.042	0.0682691
1517	YDNEYG	22.24		759.271	760.283	8.5167	0.429	1
1518	INNI	22.23		472.264	473.268	20.1897	0.579	0.913915
1519	INNL	22.23		472.264	473.268	20.1897	0.556	0.954792
1520	LNNI	22.23		472.264	473.268	20.1897	0.874	0.999984
1521	LNNL	22.23		472.264	473.268	20.1897	0.172	1
1522	TSKP	22.22		431.238	432.244	8.216	0.799	0.342474
1523	VGGSPVG	22.22		571.297	572.304	10.1125	0.706	0.958042
1524	VASVR	22.2		530.318	531.324	7.4894	0.169	0.998203
1525	IPPP	22.19		422.253	423.259	9.6945	0.047	5.97672e-07
1526	LPPP	22.19		422.253	423.259	9.6945	0.037	2.59162e-05
1527	NGVLSS	22.19		575.292	576.268	16.6172	0.844	1
1528	RGSCP	22.19		518.227	519.238	12.4144	0.662	0.999938
1529	IGGIP	22.17		455.274	456.263	18.749	0.042	0.000105047
1530	IGGLP	22.17		455.274	456.263	18.749	0.039	0.000334428
1531	LGGIP	22.17		455.274	456.263	18.749	0.046	0.000105047
1532	LGGLP	22.17		455.274	456.263	18.749	0.038	0.00099243
1533	ASTTIP	22.16		588.312	295.164	10.5847	0.279	0.999982
1534	IAETA	22.14		503.259	504.265	8.1658	0.322	0.999999
1535	RGIP	22.13		441.27	442.277	6.1802	0.021	8.1918e-12
1536	RGLP	22.13		441.27	442.277	6.1802	0.025	2.77769e-09
1537	RM	22.13		305.152	306.159	8.3923	0.59	0.00042435
1538	KDNQFFP	22.12		894.423	895.427	24.2359	0.129	1
1539	ENLVKN	22.07		715.386	716.386	10.9023	0.412	1
1540	GPSMT	22.07		491.205	492.207	13.8472	0.979	0.999942
1541	KDAP	22.07		429.222	430.227	3.4047	0.177	0.999928
1542	KEST	22.07		463.228	464.231	13.8449	0.968	1
1543	SISDP	22.05		517.238	518.279	15.677	0.781	0.894627
1544	SLSDP	22.05		517.238	518.279	15.677	0.634	0.99979
1545	VVGSDP	22.04		572.281	573.359	21.4468	0.723	0.999999
1546	AVTI	22.03		402.248	403.255	12.8045	0.131	0.99997
1547	AVTL	22.03		402.248	403.255	12.8045	0.099	0.999979
1548	DVIK	22.03		473.285	474.288	3.5392	0.033	0.0164992
1549	DVLK	22.03		473.285	474.288	3.5392	0.012	0.068029
1550	DTVGVR	22.02		645.345	646.345	15.2016	0.614	1
1551	EVGSI	22		503.259	504.265	12.316	0.357	0.624627
1552	EVGSL	22		503.259	504.265	12.316	0.691	0.997044
1553	GAPVSWAHH	22		960.457	961.456	44.9616	0.417	0.999946
1554	VDAV	21.99		402.211	403.217	10.0891	0.689	0.999999
1555	GFVPAN	21.97		603.302	604.301	23.0773	0.092	0.7262
1556	GIAGI	21.97		429.259	430.262	20.1714	0.014	0.23442
1557	GIAGL	21.97		429.259	430.262	20.1714	0.014	0.000535424
1558	GLAGI	21.97		429.259	430.262	20.1714	0.015	0.576997
1559	GLAGL	21.97		429.259	430.262	20.1714	0.021	0.995084
1560	LAGVA	21.95		429.259	430.266	10.6391	0.062	0.999983
1561	ASVC	21.94		378.157	379.16	10.0409	0.55	0.999967
1562	GWGV	21.94		417.201	418.203	22.0398	0.013	1.06781e-06
1563	PATSF	21.94		521.249	522.24	16.2997	0.189	1
1564	TVVP	21.94		414.248	415.254	17.0198	0.514	6.77635e-07
1565	SVTV	21.93		404.227	405.23	8.2277	0.155	1
1566	GGES	21.91		348.128	349.138	5.2266	0.229	1
1567	IKT	21.91		360.237	361.202	3.4188	0.077	5.68037e-05
1568	LKT	21.91		360.237	361.202	3.4188	0.581	0.153648
1569	AIGW	21.9		445.233	446.239	27.1712	0.011	1.37652e-09
1570	ALGW	21.9		445.233	446.239	27.1712	0.017	1.80794e-09
1571	VKLDVLQT	21.9		914.544	915.544	30.9155	0.366	1
1572	VTVP	21.89		414.248	415.254	17.0513	0.198	0.383207
1573	DIDIK	21.88		602.327	603.332	11.966	0.966	0.923672
1574	DIDLK	21.88		602.327	603.332	11.966	0.671	0.997708
1575	DLDIK	21.88		602.327	603.332	11.966	0.603	0.997708
1576	DLDLK	21.88		602.327	603.332	11.966	0.5	1
1577	VIWSP	21.88		600.327	601.311	13.2498	0.038	0.135934
1578	VLWSP	21.88		600.327	601.311	13.2498	0.062	0.602013
1579	AFRVPTVDV	21.87		1002.55	502.276	36.5478	0.584	1
1580	GAPEGGTPPG	21.87		838.382	840.361	26.87	0.133	1
1581	PSTEVIA	21.86		715.375	716.389	9.6332	0.98	1
1582	GTGLVNS	21.85		646.329	647.337	8.5947	0.955	1
1583	LVLQEQ	21.85		728.407	729.409	13.4635	0.699	1
1584	EIAG	21.84		388.196	389.203	5.1121	0.623	0.0044396
1585	ELAG	21.84		388.196	389.203	5.1121	0.667	0.643221
1586	AGIGI	21.83		429.259	430.262	20.1088	0.014	0.23442
1587	AGIGL	21.83		429.259	430.262	20.1088	0.015	0.106461
1588	AGLGI	21.83		429.259	430.262	20.1088	0.018	0.576997
1589	AGLGL	21.83		429.259	430.262	20.1088	0.024	0.995084
1590	TPAH	21.82		424.207	425.222	19.1507	0.084	0.823011
1591	THGTTDP	21.81		727.314	728.293	6.0091	0.631	1
1592	KNCP	21.8		460.21	461.256	15.4113	0.602	0.977706
1593	KSNSIQ	21.8		675.355	676.271	20.7056	0.824	0.770212
1594	VTVQ	21.79		445.254	446.256	12.1873	0.415	1
1595	KPTTPQ	21.77		670.365	671.357	11.9707	0.083	1
1596	VSIGT	21.77		475.264	476.269	11.1979	0.384	1
1597	VSLGT	21.77		475.264	476.269	11.1979	0.888	1
1598	VGGEI	21.76		473.248	474.25	14.5066	0.247	0.879433
1599	VGGEL	21.76		473.248	474.25	14.5066	0.172	0.999993
1600	SVGGV	21.75		417.222	418.23	8.6923	0.018	0.999998
1601	IDGI	21.73		416.227	417.233	16.5942	0.884	0.279659
1602	IDGL	21.73		416.227	417.233	16.5942	0.627	0.0919602
1603	LDGI	21.73		416.227	417.233	16.5942	0.854	0.0864516
1604	LDGL	21.73		416.227	417.233	16.5942	0.796	0.9989
1605	MQWYP	21.73		723.305	724.352	13.5751	0.025	0.357711
1606	AGVI	21.71		358.222	359.229	10.617	0.033	1.22888e-09
1607	AGVL	21.71		358.222	359.229	10.617	0.047	1.32623e-09
1608	EPQEY	21.71		664.27	665.279	4.5332	0.797	1
1609	SAGIY	21.7		509.248	510.254	9.3008	0.091	0.0155847
1610	SAGLY	21.7		509.248	510.254	9.3008	0.111	0.769067
1611	EFVQ	21.69		521.249	522.287	14.478	0.852	1
1612	EKC	21.69		378.157	379.16	10.0409	0.907	0.999879
1613	ELSSKL	21.68	96.9	675.38	676.384	22.4435	0.627	0.995339
1614	GNNA	21.68		374.155	375.161	7.2248	0.432	0.963559
1615	TSHF	21.67		490.218	491.224	17.2134	0.984	0.999778
1616	AVATPV	21.66		556.322	557.329	11.4855	0.152	1
1617	IAGAGV	21.66		486.28	487.261	9.1563	0.056	0.178442
1618	FVRVTAI	21.65		804.486	403.248	16.4353	0.116	1
1619	IAVAG	21.65		429.259	430.265	14.5556	0.069	0.983028
1620	KNDGYT	21.65		696.308	697.348	20.9847	0.336	1
1621	LAVAG	21.65		429.259	430.265	14.5556	0.046	0.999888
1622	PRFP	21.65		515.286	516.292	19.033	0.038	3.89224e-12
1623	SFAGV	21.65		479.238	481.716	16.5305	0.126	0.969241
1624	DFPVT	21.64		577.275	578.278	18.9213	0.892	1
1625	IVSGGA	21.63		502.275	503.279	4.3916	0.077	0.00208744
1626	LVSGGA	21.63		502.275	503.279	4.3916	0.109	0.243559
1627	EGAP	21.62		372.164	373.169	2.2125	0.951	0.589982
1628	QFGS	21.62		437.191	438.194	2.3789	0.526	0.99895
1629	MET	21.61		379.141	380.146	8.5748	0.938	0.695601
1630	YPLVS	21.61		577.311	578.314	17.3	0.344	0.998382
1631	SIEQHSGQNIFSGF	21.6		1549.72	775.863	39.4469	0.07	1
1632	VDVY	21.58		494.238	495.245	12.7705	0.52	1
1633	DLAGRWL	21.57		829.445	830.472	14.8878	0.263	0.916864
1634	ESAAINT	21.57		704.334	706.297	8.8306	0.859	1
1635	PGAPP	21.57		437.227	438.236	5.1981	0.031	0.0258227
1636	AGAF	21.56		364.175	365.184	11.0643	0.062	0.00264326
1637	SICMEP	21.56		678.272	679.338	7.1353	0.608	0.00294558
1638	DIGI	21.55		416.227	417.231	22.6814	0.022	0.0177515
1639	DIGL	21.55		416.227	417.231	22.6814	0.059	0.00839172
1640	DLGI	21.55		416.227	417.231	22.6814	0.532	0.0864516
1641	DLGL	21.55		416.227	417.231	22.6814	0.44	0.290116
1642	KAVLDN	21.55		658.365	659.366	5.2182	0.952	0.999798
1643	KDGNI	21.55		545.281	546.264	16.2824	0.173	0.68824
1644	KDGNL	21.55		545.281	546.264	16.2824	0.109	1
1645	IVRCQQ	21.54		745.39	746.383	9.1914	0.325	1
1646	TRAN	21.54		460.239	462.223	2.934	0.964	1
1647	MKPP	21.52		471.252	472.257	20.5598	0.065	2.09421e-07
1648	VAAWAPQ	21.52		741.381	742.435	26.9343	0.28	0.890723
1649	VDIINSRN	21.52		929.493	465.752	11.6628	0.131	1
1650	GSTSAMN	21.51		666.264	667.305	3.321	0.574	1
1651	IGVDP	21.51		499.264	500.27	15.5213	0.047	0.8678
1652	KGVIA	21.51		486.317	487.323	8.3993	0.185	0.277368
1653	KGVLA	21.51		486.317	487.323	8.3993	0.235	0.811039
1654	KQDQF	21.51		664.318	665.324	13.864	0.536	1
1655	LGVDP	21.51		499.264	500.27	15.5213	0.253	0.759648
1656	QSIAI	21.5		530.306	531.309	13.8496	0.16	0.00208744
1657	QSIAL	21.5		530.306	531.309	13.8496	0.09	0.00394205
1658	QSLAI	21.5		530.306	531.309	13.8496	0.142	0.0783572
1659	QSLAL	21.5		530.306	531.309	13.8496	0.129	0.936176
1660	AIC	21.48		305.141	306.146	6.2233	0.816	3.14576e-07
1661	ALC	21.48		305.141	306.146	6.2233	0.88	0.000448222
1662	FMNLQ	21.48		651.305	652.298	10.8402	0.05	0.999766
1663	KSHV	21.48		469.265	470.267	0.9659	0.652	0.991926
1664	EGGIY	21.47		537.244	538.296	8.1681	0.015	0.098157
1665	EGGLY	21.47		537.244	538.296	8.1681	0.041	0.999941
1666	EQQQIMP	21.47		872.406	873.416	15.998	0.818	0.999997
1667	NGPF	21.47		433.196	434.201	8.8979	0.056	0.730829
1668	NGPPG	21.47		440.202	441.204	2.7315	0.027	0.98895
1669	CVVT	21.45		420.204	421.213	8.1452	0.848	1
1670	GIVSGAG	21.45		559.297	560.305	8.5464	0.064	0.0161776
1671	FRV	21.42		420.248	421.252	12.7375	0.772	3.41953e-09
1672	TATSLA	21.41	95.8	562.296	563.3	8.2347	0.951	1
1673	KGVSTF	21.41		637.343	639.321	34.9701	0.298	0.998515
1674	AGVF	21.4		392.206	393.214	16.767	0.046	3.79576e-06
1675	RSP	21.38		358.197	359.229	10.617	0.43	0.000123173
1676	VEDI	21.38		474.233	475.243	10.042	0.717	1
1677	VEDL	21.38		474.233	475.243	10.042	0.764	1
1678	TGALVVG	21.36		615.359	616.343	13.5863	0.075	0.999718
1679	VITQI	21.35		572.353	573.358	18.9201	0.072	1
1680	VITQL	21.35		572.353	573.358	18.9201	0.048	1
1681	VLTQI	21.35		572.353	573.358	18.9201	0.051	1
1682	VLTQL	21.35		572.353	573.358	18.9201	0.078	1
1683	EHAP	21.33		452.202	453.218	9.2203	0.947	0.999967
1684	EPF	21.33		391.174	392.181	4.1203	0.154	4.29027e-06
1685	AFQ	21.32		364.175	365.18	14.8469	0.16	5.95215e-08
1686	FIG	21.32		335.185	336.188	0.9955	0.037	5.82916e-09
1687	FLG	21.32		335.185	336.188	0.9955	0.038	1.10524e-06
1688	RMGF	21.31		509.242	510.256	14.0992	0.592	2.74472e-07
1689	IAQMEP	21.3		687.326	689.364	12.1728	0.319	0.869046
1690	VTTA	21.29		390.211	391.216	8.0071	0.839	1
1691	KGIAS	21.28		474.28	475.199	6.7603	0.394	0.00534712
1692	KGLAS	21.28		474.28	475.199	6.7603	0.271	0.984634
1693	VAGPV	21.28		441.259	442.263	15.1523	0.126	0.815736
1694	DIVP	21.27		442.243	443.251	13.7779	0.337	0.0327451
1695	DLVP	21.27		442.243	443.251	13.7779	0.799	0.421045
1696	TSAAMP	21.27		576.258	577.268	8.3486	0.953	0.999942
1697	VDPG	21.27		386.18	387.189	55.5916	0.247	0.12501
1698	KNFW	21.23		593.296	594.283	19.8899	0.034	0.142254
1699	VEQM	21.23		505.221	506.222	12.427	0.844	0.931221
1700	FAGSG	21.21		437.191	438.194	1.6366	0.728	0.0273024
1701	SIHG	21.21		412.207	413.214	9.4627	0.143	1.61445e-06
1702	SLHG	21.21		412.207	413.214	9.4627	0.225	0.0167397
1703	EPIMK	21.2		616.325	617.328	33.9483	0.584	0.0589458
1704	EPLMK	21.2		616.325	617.328	33.9483	0.89	0.945033
1705	FSPVLVPAA	21.2		899.512	900.509	39.1661	0.22	0.00476883
1706	HER	21.2		440.213	441.223	14.6235	0.535	0.96033
1707	DIGAP	21.16		471.233	472.241	4.6732	0.073	0.0752115
1708	DLGAP	21.16		471.233	472.241	4.6732	0.144	0.99603
1709	FDPVT	21.15		577.275	578.278	18.9213	0.748	1
1710	HMNDLE	21.13		757.307	759.377	20.2416	0.5	0.99817
1711	KAGT	21.13		375.212	376.219	24.4367	0.129	0.892454
1712	RWT	21.13		461.239	462.241	17.0548	0.897	0.0312796
1713	SYQDVY	21.13		773.323	774.33	14.3824	0.867	1
1714	VAAF	21.13		406.222	407.225	22.1868	0.814	2.15496e-07
1715	TGCP	21.12		376.142	377.144	14.4548	0.317	0.0665812
1716	TRSST	21.12		550.271	552.254	19.202	0.784	0.999997
1717	IAQIE	21.11		572.317	573.32	11.7546	0.071	0.999117
1718	IAQLE	21.11		572.317	573.32	11.7546	0.293	0.999921
1719	LAQIE	21.11		572.317	573.32	11.7546	0.354	0.999117
1720	LAQLE	21.11		572.317	573.32	11.7546	0.461	1
1721	PQQLQP	21.11		709.376	710.376	8.7314	0.359	0.350313
1722	QEPF	21.11		519.233	520.239	4.0399	0.079	0.010792
1723	RTRP	21.11		528.313	529.208	8.3344	0.826	0.999972
1724	AVGGA	21.1		373.196	374.202	2.9813	0.036	0.999998
1725	KRQ	21.09		430.265	431.268	6.5078	0.115	4.19524e-07
1726	KSSY	21.09		483.233	484.242	6.7248	0.326	0.978968
1727	SISDF	21.09		567.254	568.262	19.0782	0.98	1
1728	SLSDF	21.09		567.254	568.262	19.0782	0.902	1
1729	AIEW	21.06		517.254	518.258	29.5854	0.021	0.00160245
1730	ALEW	21.06		517.254	518.258	29.5854	0.056	0.516877
1731	LSTFCQ	21.06		697.311	699.356	21.722	0.579	1
1732	IHA	21.05		339.191	340.197	8.671	0.441	8.92005e-07
1733	LHA	21.05		339.191	340.197	8.671	0.416	0.830281
1734	SKQQQQ	21.04		745.372	746.381	9.077	0.175	1
1735	EFQ	21.03		422.18	423.189	8.7422	0.563	1
1736	HRSG	21.03		455.224	456.234	3.08	0.66	0.999999
1737	IDGGL	21.03		473.248	474.252	12.4643	0.313	0.883328
1738	VGIIS	21.03		487.301	488.304	19.0295	0.556	0.765922
1739	VGILS	21.03		487.301	488.304	19.0295	0.839	0.765922
1740	VGLIS	21.03		487.301	488.304	19.0295	0.423	0.765922
1741	VGLLS	21.03		487.301	488.304	19.0295	0.571	0.98576
1742	FQSG	21.02		437.191	438.196	2.2722	0.082	0.933379
1743	WT	21.02		305.137	306.143	9.1685	0.051	1.0752e-06
1744	IQQQPQ	21.01		740.382	742.437	27.0566	0.636	1
1745	LQQQPQ	21.01		740.382	742.437	27.0566	0.576	1
1746	VGSKP	21.01		486.28	487.283	4.5735	0.274	0.992801
1747	IGGKI	21		486.317	487.319	11.0666	0.013	0.173042
1748	IGGKL	21		486.317	487.319	11.0666	0.014	0.000197248
1749	LGGKI	21		486.317	487.319	11.0666	0.014	1.72321e-05
1750	LGGKL	21		486.317	487.319	11.0666	0.02	0.156863
1751	VAVA	21		358.222	359.227	5.1946	0.561	0.00817119
1752	VGGVG	20.99		387.212	388.216	5.2112	0.59	0.999998
1753	ISEK	20.98		475.264	476.268	15.4955	0.283	0.579435
1754	KIP	20.98		356.242	357.246	5.6472	0.026	2.14549e-05
1755	KLP	20.98		356.242	357.246	5.6472	0.132	0.000308012
1756	LSEK	20.98		475.264	476.268	15.4955	0.756	0.997473
1757	SYD	20.95		383.133	384.141	5.7618	0.363	1
1758	KVEF	20.94		521.285	522.247	15.5095	0.162	0.0246423
1759	SPVP	20.94		398.216	399.223	9.1971	0.967	0.838127
1760	FKTR	20.93		550.323	276.17	5.4754	0.935	0.999412
1761	GISKVY	20.93		665.375	666.38	8.5322	0.047	0.897964
1762	IPIP	20.93		438.284	439.288	21.9125	0.051	2.54958e-07
1763	IPLP	20.93		438.284	439.288	21.9125	0.03	2.54958e-07
1764	LPIP	20.93		438.284	439.288	21.9125	0.032	2.54958e-07
1765	LPLP	20.93		438.284	439.288	21.9125	0.024	6.77666e-07
1766	IAEISG	20.92		588.312	589.317	13.7334	0.152	0.0124804
1767	IAELSG	20.92		588.312	589.317	13.7334	0.191	0.149751
1768	LAEISG	20.92		588.312	589.317	13.7334	0.345	0.0155062
1769	LAELSG	20.92		588.312	589.317	13.7334	0.106	0.999998
1770	SAVV	20.91		374.216	375.221	3.569	0.45	0.326298
1771	TSKN	20.91		448.228	449.234	56.7597	0.952	1
1772	VGKI	20.9		415.279	416.283	6.7236	0.766	1.30511e-09
1773	VGKL	20.9		415.279	416.283	6.7236	0.175	8.46319e-09
1774	SEFVQ	20.86		608.281	609.281	15.2084	0.095	1
1775	ITIGM	20.84		533.288	534.297	27.8908	0.064	0.0339977
1776	PTPSGP	20.84		554.27	555.273	6.054	0.295	0.999942
1777	THFH	20.84		540.244	541.252	3.1541	0.889	0.000169777
1778	EP	20.83		244.106	245.113	57.4596	0.891	0.999996
1779	GVTV	20.83		374.216	375.224	13.7114	0.962	0.999998
1780	KDEQ	20.83		518.234	519.236	12.3958	0.947	1
1781	RMG	20.83		362.174	363.182	13.8249	0.489	5.85745e-05
1782	SIQI	20.82		459.269	460.271	12.2653	0.051	0.0279903
1783	SIQL	20.82		459.269	460.271	12.2653	0.058	0.000469253
1784	SLQI	20.82		459.269	460.271	12.2653	0.115	0.000469253
1785	SLQL	20.82		459.269	460.271	12.2653	0.112	0.96476
1786	DEIIK	20.81		616.343	617.349	10.1137	0.478	0.0167142
1787	DEILK	20.81		616.343	617.349	10.1137	0.641	0.0563958
1788	DELIK	20.81		616.343	617.349	10.1137	0.797	0.0563958
1789	DELLK	20.81		616.343	617.349	10.1137	0.522	0.121622
1790	ENIVNQ	20.81		715.35	716.386	10.9023	0.129	1
1791	GIGVP	20.81		441.259	442.267	15.4102	0.016	6.28045e-05
1792	GLGVP	20.81		441.259	442.267	15.4102	0.017	0.615024
1793	NIISS	20.8		532.286	533.292	10.7874	0.16	0.980007
1794	NILSS	20.8		532.286	533.292	10.7874	0.087	0.974143
1795	NLISS	20.8		532.286	533.292	10.7874	0.123	0.991104
1796	NLLSS	20.8		532.286	533.292	10.7874	0.155	0.247168
1797	VRC	20.8		376.189	377.198	5.0013	0.444	4.34695e-07
1798	APAGVTTE	20.79		744.365	745.37	8.2536	0.923	1
1799	AAGGV	20.78		373.196	374.203	5.4922	0.478	0.999977
1800	ILMGAG	20.78		560.299	561.305	12.7071	0.046	0.000866021
1801	ITSTPG	20.78		574.296	575.303	10.824	0.277	1
1802	LTSTPG	20.78		574.296	575.303	10.824	0.588	1
1803	VEGF	20.77		450.211	451.266	23.7365	0.274	0.999862
1804	VTTET	20.77		549.265	550.271	3.0303	0.598	1
1805	AVSE	20.76		404.191	405.2	2.7292	0.874	1
1806	VATGF	20.76		493.254	494.26	15.9462	0.143	0.999998
1807	VPVP	20.75		410.253	411.256	13.8581	0.928	0.0998368
1808	WQIDL	20.75		673.343	674.349	11.6443	0.345	0.979413
1809	YDI	20.75		409.185	410.191	13.8765	0.08	2.92536e-05
1810	YDL	20.75		409.185	410.191	13.8765	0.232	0.999672
1811	TATIE	20.73		533.27	534.278	6.7059	0.757	1
1812	TATLE	20.73		533.27	534.278	6.7059	0.5	1
1813	VYP	20.73		377.195	378.2	10.6698	0.043	1.7043e-07
1814	DNPQ	20.72		472.192	474.17	8.0612	0.552	1
1815	AGWA	20.71		403.185	404.191	13.8753	0.475	2.62113e-06
1816	PSVP	20.7		398.216	399.223	9.1971	0.967	0.976001
1817	GYTPQQP	20.69		789.366	790.406	19.2564	0.395	1
1818	VSTSSP	20.69		576.275	577.288	8.0228	0.867	1
1819	TAHI	20.68		440.238	441.241	26.3166	0.253	0.072196
1820	TAHL	20.68		440.238	441.241	26.3166	0.191	0.786757
1821	SIPS	20.65		402.211	403.218	9.2466	0.137	2.20229e-05
1822	SLPS	20.65		402.211	403.218	9.2466	0.724	0.18847
1823	EVKTF	20.64		622.333	623.304	15.932	0.141	1
1824	GPFRF	20.64		622.323	624.291	21.8823	0.053	0.575548
1825	KWQGS	20.64		604.297	605.291	6.7318	0.334	0.992514
1826	RW	20.63		360.191	361.194	9.2293	0.065	4.72688e-11
1827	IGVND	20.62		516.254	517.261	5.3768	0.919	1
1828	LGVND	20.62		516.254	517.261	5.3768	0.369	1
1829	GVQP	20.61		399.212	400.215	3.4832	0.101	0.591713
1830	IEI	20.61		373.221	374.224	15.0366	0.047	0.000359958
1831	IEL	20.61		373.221	374.224	15.0366	0.223	2.87774e-05
1832	KFAT	20.61		465.259	466.263	3.5524	0.533	0.979264
1833	LEI	20.61		373.221	374.224	15.0366	0.071	8.97866e-05
1834	LEL	20.61		373.221	374.224	15.0366	0.672	4.38618e-06
1835	RVIQ	20.6		514.323	515.328	6.7047	0.811	0.00823449
1836	RVLQ	20.6		514.323	515.328	6.7047	0.413	0.22539
1837	PDNF	20.59		491.202	492.204	14.2373	0.149	1
1838	VPISS	20.59		501.28	502.226	19.9782	0.249	0.154518
1839	VPLSS	20.59		501.28	502.226	19.9782	0.2	0.996636
1840	YAEAI	20.59		565.275	566.282	4.4343	0.444	0.00771024
1841	YAEAL	20.59		565.275	566.282	4.4343	0.55	0.999176
1842	AIMP	20.58		430.225	431.232	13.6305	0.232	7.84912e-10
1843	ALMP	20.58		430.225	431.232	13.6305	0.344	2.35363e-09
1844	TGGAI	20.58		417.222	418.231	4.6904	0.102	0.999958
1845	TGGAL	20.58		417.222	418.231	4.6904	0.076	1
1846	DVHV	20.57		468.233	469.234	15.945	0.229	0.999943
1847	GFGSG	20.57		423.175	424.181	2.003	0.305	0.995548
1848	HEK	20.57		412.207	413.213	1.0802	0.637	0.999777
1849	HGFF	20.57		506.228	507.225	3.1517	0.034	1.2869e-08
1850	RMPV	20.57		501.273	502.279	14.5101	0.254	4.77658e-09
1851	GNAAK	20.56		459.244	460.251	28.396	0.222	0.990839
1852	GVQF	20.56		449.227	450.232	16.3182	0.051	0.99998
1853	TGYP	20.56		436.196	437.201	8.6935	0.034	0.000183681
1854	KDVIV	20.55		572.353	573.357	21.3806	0.224	0.0521777
1855	KDVLV	20.55		572.353	573.357	21.3806	0.477	0.0209713
1856	RFP	20.54		418.233	419.239	57.5728	0.042	7.96881e-08
1857	DVYNVA	20.53		679.318	680.321	14.6259	0.873	1
1858	EYQ	20.53		438.175	439.184	4.3222	0.646	1
1859	FRM	20.53		452.221	453.219	13.7814	0.941	2.75229e-11
1860	HIEE	20.52		526.239	527.241	2.964	0.344	0.999476
1861	HLEE	20.52		526.239	527.241	2.964	0.571	0.999999
1862	RVVAIN	20.52		670.413	671.418	10.9186	0.686	0.980007
1863	AGEVP	20.5		471.233	472.24	8.2654	0.5	0.528911
1864	IQEQP	20.5		613.307	614.309	8.014	0.37	1
1865	LQEQP	20.5		613.307	614.309	8.014	0.339	1
1866	QLQLSATSI	20.5		959.529	960.538	32.5768	0.045	1
1867	QIID	20.49		487.264	488.272	10.0432	0.052	0.997708
1868	QILD	20.49		487.264	488.272	10.0432	0.178	0.999996
1869	QLID	20.49		487.264	488.272	10.0432	0.551	0.999996
1870	QLLD	20.49		487.264	488.272	10.0432	0.5	0.999997
1871	WVSQ	20.49		518.249	520.249	16.5093	0.634	0.999965
1872	RSV	20.47		360.212	361.216	56.8469	0.927	0.000419164
1873	VKF	20.47		392.242	197.128	9.5239	0.09	2.77433e-09
1874	ALAASVVG	20.46		686.396	687.402	17.2695	0.051	0.974013
1875	AVAGFLTSGALGLGGLSS	20.46		1576.85	789.427	45.4913	0.19	1
1876	DFNP	20.45		491.202	492.207	11.5742	0.116	1
1877	SIYGV	20.45		537.28	538.27	21.9612	0.026	0.0442358
1878	SLYGV	20.45		537.28	538.27	21.9612	0.05	0.906856
1879	LTPTM	20.44		561.283	562.285	20.0289	0.24	0.00159772
1880	TAIR	20.44		459.281	460.282	3.048	0.942	0.0018616
1881	TALR	20.44		459.281	460.282	3.048	0.639	0.986395
1882	AVGV	20.43		344.206	345.215	11.0631	0.849	0.061865
1883	ICRT	20.43		491.253	492.253	14.7194	0.388	0.999981
1884	LCRT	20.43		491.253	492.253	14.7194	0.458	1
1885	PVSSAGT	20.43		617.302	618.266	16.885	0.722	0.999995
1886	EIAT	20.41		432.222	432.737	17.0209	0.944	0.999976
1887	ELAT	20.41		432.222	432.737	17.0209	0.183	1
1888	IAGVT	20.41		459.269	460.273	12.5102	0.094	0.999938
1889	KQT	20.41		375.212	376.22	24.0438	0.362	0.999171
1890	KWM	20.41		463.225	464.228	10.1537	0.465	1.24842e-10
1891	LAGVT	20.41		459.269	460.273	12.5102	0.361	1
1892	PVF	20.41		361.2	362.207	20.0557	0.032	1.92733e-08
1893	MNLHVPQS	20.4		924.449	925.434	8.5664	0.163	0.997848
1894	TVVS	20.4		404.227	405.178	5.2123	0.481	1
1895	GVAPGP	20.39		496.264	497.27	8.7446	0.04	0.350024
1896	GEVW	20.38		489.222	490.228	7.8069	0.252	0.00017728
1897	RTPTVG	20.38		629.35	630.354	5.1499	0.665	1
1898	ESIK	20.35		475.264	476.274	2.1812	0.082	0.240492
1899	ESLK	20.35		475.264	476.274	2.1812	0.315	0.995047
1900	PVMVP	20.35		541.293	542.296	12.7563	0.06	3.68067e-06
1901	QPTMR	20.35		631.311	633.32	9.3181	0.611	0.999942
1902	QQFPPQQQ	20.35		999.477	1000.48	36.8066	0.454	1
1903	SIGVP	20.35		471.269	472.279	26.848	0.039	0.596831
1904	SLGVP	20.35		471.269	472.279	26.848	0.068	0.997901
1905	KIR	20.33		415.291	416.297	54.0029	0.478	7.26412e-11
1906	KLR	20.33		415.291	416.297	54.0029	0.899	2.6132e-08
1907	DAVSQ	20.31		518.234	519.236	3.4723	0.955	1
1908	SFGV	20.31		408.201	409.209	10.0068	0.073	0.0141412
1909	TIMP	20.29		460.236	461.242	17.2954	0.264	1.66563e-05
1910	TLMP	20.29		460.236	461.242	17.2954	0.5	0.00550871
1911	VHVFW	20.29		686.354	687.344	13.5544	0.071	0.000141032
1912	DRPV	20.28		485.26	486.289	10.3255	0.026	0.999841
1913	KRHFKQ	20.28		842.487	422.247	8.1796	0.557	0.0542102
1914	PHDHH	20.28		641.267	642.269	3.5225	0.837	0.932778
1915	PPEIP	20.28		551.295	552.3	6.884	0.026	0.155015
1916	PPELP	20.28		551.295	552.3	6.884	0.575	0.994587
1917	WR	20.28		360.191	361.196	52.6897	0.065	4.72688e-11
1918	KGFEP	20.27		576.291	577.288	8.0228	0.224	0.976379
1919	DEIQ	20.26		503.223	504.227	5.0848	0.293	0.99998
1920	DELQ	20.26		503.223	504.227	5.0848	0.938	1
1921	HRPP	20.26		505.276	506.28	10.8988	0.025	1.65971e-08
1922	PIGGN	20.26		456.233	457.236	13.5337	0.031	0.000781215
1923	QGFRNA	20.26		691.34	692.347	15.3185	0.446	1
1924	AVASV	20.25		445.254	446.256	20.4112	0.201	0.988058
1925	LSIINGM	20.25		746.4	747.402	32.7049	0.874	0.54945
1926	RASSS	20.25		506.245	507.199	7.1808	0.912	1
1927	TVGLE	20.25		517.275	518.279	15.677	0.354	0.99902
1928	ARHF	20.22		529.276	530.278	11.6396	0.865	7.21693e-08
1929	ASVVG	20.22		431.238	432.241	5.0649	0.096	0.369502
1930	CRGP	20.21		431.195	432.198	2.5677	0.957	8.8658e-09
1931	FPQQPP	20.21		712.354	713.357	14.4815	0.019	0.970496
1932	QVFTG	20.2		550.275	551.279	22.0095	0.061	1
1933	EGGR	20.19		417.197	418.216	21.9762	0.601	1
1934	FGKV	20.19		449.264	450.268	10.752	0.146	1.87613e-05
1935	YPD	20.19		393.154	394.161	50.5871	0.073	0.109295
1936	TDVQ	20.18		461.212	462.243	7.9948	0.679	1
1937	GIDIQ	20.17		544.286	545.29	11.1697	0.189	0.999984
1938	GIDLQ	20.17		544.286	545.29	11.1697	0.087	1
1939	GLDIQ	20.17		544.286	545.29	11.1697	0.391	1
1940	GLDLQ	20.17		544.286	545.29	11.1697	0.038	1
1941	GTFP	20.17		420.201	421.206	14.7358	0.077	3.85641e-05
1942	KGGNVSA	20.17		631.329	632.327	13.6513	0.125	0.999647
1943	PEGV	20.17		400.196	401.203	10.7509	0.909	0.984834
1944	EGVGI	20.16		473.248	474.25	14.5066	0.216	0.00612715
1945	EGVGL	20.16		473.248	474.25	14.5066	0.922	0.373461
1946	IATEA	20.16		503.259	504.262	8.196	0.885	0.999999
1947	LATEA	20.16		503.259	504.262	8.196	0.703	1
1948	KMAS	20.15		435.215	436.218	9.9584	0.945	0.811049
1949	MAPI	20.15		430.225	431.237	54.7445	0.116	5.72311e-09
1950	MAPL	20.15		430.225	431.237	54.7445	0.586	2.14576e-09
1951	PMRATT	20.15		675.337	676.348	24.5078	0.917	0.999006
1952	YNGS	20.15		439.17	440.176	1.8923	0.385	1
1953	IIPQ	20.14		469.29	470.299	9.5756	0.029	0.0058585
1954	ILPQ	20.14		469.29	470.299	9.5756	0.068	0.000171319
1955	LIPQ	20.14		469.29	470.299	9.5756	0.034	0.000171319
1956	LLPQ	20.14		469.29	470.299	9.5756	0.157	0.00406913
1957	QSLNGS	20.14		604.282	605.292	12.9108	0.083	1
1958	VDYN	20.14		509.212	510.22	5.6975	0.119	1
1959	VPVET	20.14		543.29	544.295	9.4311	0.45	1
1960	STKN	20.13		448.228	449.236	56.7776	0.949	1
1961	VAVND	20.13		516.254	517.261	5.3768	0.983	1
1962	AIAV	20.12		372.237	373.244	15.4231	0.091	4.1481e-10
1963	ALAV	20.12		372.237	373.244	15.4231	0.099	1.56493e-07
1964	KTYGS	20.12		554.27	555.273	8.2677	0.452	0.999573
1965	FNVT	20.11		479.238	480.243	17.2308	0.925	1
1966	TSKTS	20.11		522.265	523.291	15.108	0.943	1
1967	VHPP	20.11		448.243	449.252	53.5672	0.021	4.95242e-05
1968	RNK	20.1		416.25	417.258	58.4364	0.046	0.00445131
1969	SPDYQ	20.1		608.244	609.246	7.133	0.772	1
1970	TPEPP	20.09		539.259	540.274	3.7284	0.26	0.999986
1971	TVGCP	20.08		475.21	476.268	15.4955	0.661	0.985334
1972	TGSGPPP	20.07		611.291	613.312	10.9868	0.094	0.999942
1973	VWH	20.06		440.217	441.223	14.6235	0.614	1.99979e-07
1974	VSNVP	20.05		514.275	515.282	12.6777	0.912	0.0021661
1975	EARAIG	20.03		615.334	616.343	13.5863	0.815	7.14211e-05
1976	ATELELP	20.02		771.401	772.39	6.9031	0.509	1
1977	TIVP	20.02		428.264	215.139	3.3965	0.83	0.00330117
1978	TLVP	20.02		428.264	215.139	3.3965	0.952	2.56053e-05
1979	GVNLP	20.01		498.28	499.283	12.6389	0.08	0.897314
1980	HIGGS	20.01		469.228	470.229	19.8525	0.151	0.00534712
1981	HLGGS	20.01		469.228	470.229	19.8525	0.119	0.996751
1982	PTRHTFPPP	20.01		1048.55	1049.53	20.292	0.023	0.999997
1983	IHKK	20		524.343	525.349	50.6604	0.293	2.9322e-10
1984	LHKK	20		524.343	525.349	50.6604	0.494	1.46595e-07
1985	VGAPGP	19.98		496.264	497.27	8.7446	0.108	0.7498
1986	VPGI	19.98		384.237	385.246	9.9878	0.052	1.88269e-08
1987	VPGL	19.98		384.237	385.246	9.9878	0.093	2.71097e-07
1988	GVGVPL	19.97		540.327	541.335	25.1741	0.634	0.999945
1989	VPPS	19.97		398.216	399.22	10.9634	0.426	0.993571
1990	ASPVT	19.96		473.248	474.255	10.6756	0.577	0.999999
1991	FFM	19.95		443.188	444.197	19.9452	0.029	5.10734e-10
1992	LGNGKKV	19.95		714.439	715.452	58.5659	0.319	0.155473
1993	GLPDDPKF	19.94		887.439	889.508	30.9797	0.061	0.999893
1994	RGHYEK	19.94		788.393	789.401	54.9797	0.313	0.989973
1995	VIGE	19.94		416.227	417.232	5.9687	0.167	8.40986e-05
1996	VLGE	19.94		416.227	417.232	5.9687	0.195	0.999994
1997	AVAI	19.93		372.237	373.241	8.3428	0.803	2.09007e-09
1998	AVAL	19.93		372.237	373.241	8.3428	0.626	1.9534e-06
1999	DGRQI	19.93		587.303	588.306	2.8862	0.419	0.999134
[truncated: 1,517 more rows]
